# Supplementary material for: Evolutionary scaling of maximum growth rate with organism size
Source: Sci Rep. 2022 Dec 30;12:22586. doi: 10.1038/s41598-022-23626-7 (PMC9803686; doi:10.1038/s41598-022-23626-7)
Supplement: Supplementary file 2 — Supplementary Table 1. [file 41598_2022_23626_MOESM2_ESM.xlsx]

## Sheet: Sheet1
Supplementary Table 1. Cell volume vs. cell dry weight. Where multiple references are given, the reported value is an average.
		Volume		Dry Weight
Species		um^3		ng		References
Heterotrophic bacteria:
Arthrobacter globiformis		0.5025		0.000253		Chapman and Gray (1981, Soil Biol. Biochem.)
Bacillus megatherium		4.41876		0.00208189		Schneider and Doetsch (1974, J. Bacteriol.), Table 1, Figure 2.
Bacillus subtilis		0.9		0.00022		Jeong et al. (1990, Biotech. Bioeng.), Page 80.
Bdellovibrio bacteriovorus		0.098		5.43206e-05		Stolp and Starr (1963, Ant. Von Leeuwenhoek); Gadkari and Stolp (1976, Arch. Microbiol.)
Clostridium cellulolyticum		0.159		8.9e-05		Desvaux et al. (2001, J. Bacteriol.)
Clostridium tetani		1.14541		0.000569602		Brenet and Winet (1977, Ann. Rev. Fluid Mech.), Table 1.
Cupriavidus necator		2.508		0.002744		Pedros-Alio et al. (1985, Arch. Microbiol.), Abstract, Page 181.
Enterobacter aerogenes		1.2		0.00122		Stouthamer and Bettenhaussen (1975, Arch. Microbiol.); Dean and Rogers (1967, Biochim. Biophys. Acta); Graham and Canale (1992, Microbial Ecol.)
Escherichia coli		0.834		0.00028		Kubitschek (1969, Biophys. J.), Figure 2; Farmer and Jones (1976, Eur. J. Biochem.); Mainzer and Hempfling (1976, J. Bacteriol.); Trousselier et al. (1997, Aquatic Microb. Ecol.), Figure 1 - time 0, Table 1; Wang et al. (2008, Env. Sci. Tech.), Table 1.
Mycoplasma genitalium		0.00419		3.93e-06		Karr et al. (2012, Cell), Figure 7a.
Mycoplasma pneumoniae		0.045		1.6e-05		Hassselbring et al. (2006, PNAS); stated in introduction as % of E. coli volume; Seybert et al. (2006, J Struct Biol), Discussion; Wodke et al. (2013, Mol. Syst. Biol.)
Paracoccus denitrificans		0.403		0.0002		Meijer et al. (1977, Arch. Microbiol.); Nokhale and Mayer (1979, Antoine von Leeuv.); Stouthamer and Bettenhaussen (1980, Arch. Microbiol.)
Pseudomonas putida		0.6725		0.00032		Bratback and Dundas (1984, Appl. Environ. Microbio.); Trousselier et al. (1997, Aquatic Microb. Ecol.), Figure 1 - time 0; Bouvier et al. (2001, Cytometry), Figure 2; Neumann et al. (2005, Extremophiles).
Salmonella typhimurium		0.755		0.000632		Schaecter et al. (1958, J. Gen. Microbiol.); Kubitschek (1969, Biophys. J.); Brenet and Winet (1977, Ann. Rev. Fluid Mech.), Table 1; Montesinos et al. (1983, Appl. Environ. Microbiol.); Trousselier et al. (1997, Aquatic Microbiol.)
Streptococcus pyogenes		1.37067		0.00025		Bergey's 1957 Manual, Page 512; Heller et al. (1980, Curr. Microbiol.); Kokkinosa et al. (1998, Lait); Fiedler et al. (2011, Appl. Environ. Microbiol.); Kowalski et al. (1999, ASHRAE Trans.)
Streptomyces coelicolor		1.31		0.000379		Borodina et al. (2005, Gen. Res.); Cox (2004, Microbiol.); Melzoch et al. (1997, Biotech. Bioengineer.)
Vibrio harveyi		0.323		0.00045		Makemson and Gordon (1989, FEMS Microbiol. Letters); Nishino et al. (2004, J. Oceanogr.), Table 1.
Cyanobacteria:
Anabaena cylindrica		36.835		0.0292046		Fay (1969, Arch. Mikrobiol.), Tables 1 and 2; Olenina et al. (2006, Baltic Sea Environ. Proc. No. 6), Annex.
Anabaena flos-aquae		49.468		0.0211603		Olenina et al. (2006, Baltic Sea Environ. Proc. No. 6), Annex.
Anabaena spiroides		65.433		0.027678		Olenina et al. (2006, Baltic Sea Environ. Proc. No. 6), Annex.
Aphanizomenon flos-aquae		150		0.043		Holm et al. (1983, Limnol. Oceanogr.), page 679.
Microcystis aeruginosa		64.17		0.0173333		Bellinger (1974, British Phycol. J.), Table 1; Geller (1975, Arch. Hydrobiol.); Lampert (1981, Internat. Rev. Ges. Hydrobiol.); Orr and Jone (1998, Limnol. Oceanogr.), Figure 8, page 1607; Long et al. (2001, Appl. Environ. Microbiol.), Table 1; Dunker et al. (2003, Freshwater Biol.), Figure 1.
Prochlorococcus marinus		0.13		0.000155		Shaw et al. (2003, Marine Chem.), Table 2.
Synechococcus sp.		0.4		0.00032		Shaw et al. (2003, Marine Chem.), Table 2.
Yeasts:
Candida albicans		35.356		0.0153283		Tanaka et al. (1985, J. Cell Sci.)
Candida utilis		88		0.0333		Klis et al. (2014, Euk. Cell); Haukeli and Lie (1971, J. Gen. Microbiol.); Maric et al. (1979, Eur. J. Appl. Microbiol.); Hernandez and Johnson (1967, J. Bacteriol.); Rogers (1977, J. Bacteriol.)
Cryptococcus neoformans		13		0.00586618		Raja et al. (2013, Metallomics)
Rhodotorula rubra		20		0.00667		Button et al. (1973, J. Bacteriol.), Table 2, page 601.
Saccharomyces cerevisiae		69		0.028		Lagunas (1976, Biochim. Biophys. Acta); Haddad and Lindegren (1953, Appl. Microbiol.); Delgado et al. (2013, PLoS One)
Schizosaccharomyces pombe		127.25		0.04645		Mitchison (1957, Exp. Cell Res.); Stebbing (1971, J. Cell Sci.); Mitchison (1979, Experim. Cell Res.), Table 1; de Queiroz et al. (1993, Appl. Biochem. Biotech.)
Zygosaccharomyces bailii		66.1		0.028		Levya and Peinado (2005, J. Appl. Microbiol.); l.)Warth (1989, App. Env. Microb.).
Ciliates:
Coleps hirtus		70000		4.66667		Fenchel and Finlay (1983, Microb. Ecol.), Table 1; Kovachuk (2005, Hydobiol. J.), Tables 3-5; dry weight based on assumption that this = 1/3 of wet weight (Lynch Chapter 7).
Colpidium striatum		166667		51.516		Thurman et al. (2010, Protist), Table 4, Figure 3
Cyclidium glaucoma		1270.67		0.471241		Finlay (1977, Oecologia); Taylor (1978, Oecologia), Table 1; Fenchel (1989, Microbial Ecol.)
Halteria grandinella		10745		3.33333		Kovachuk (2005, Hydobiol. J.), Tables 3-5. Dry weight based on assumption that this = 1/3 of wet weight (Lynch Chapter 7).
Loxodes striatus		196000		23.6333		Finlay and Berninger (1984, J. Anim. Ecol.), Abstract; Kovachuk (2005, Hydobiol. J.), Tables 3-5; dDry weight based on assumption that this = 1/3 of wet weight (Lynch Chapter 7).
Paramecium bursaria		195558		76.6667		Bullington (1930, J. Exp. Biol.), Table 3; Sud (1968, J. Protozool.), Table 3; Finlay (1977, Oecologia); Taylor (1978, Oecologia), Table 1; Kovachuk (2005, Hydobiol. J.), Tables 3-5, dry weight based on assumption that this = 1/3 of wet weight (Lynch Chapter 7).
Paramecium caudatum		324948		100.233		Nakaoka and Oosawa (1977, J. Protozool.), Figure 4; Hewett (1980, J. Protozool.), Figure 1; Soldo et al. (1981, J. Protozool.); Fenchel and Finlay (1983, Microb. Ecol.); Fenchel (1989, Microbial Ecol.); Jackson and Berger (1985, Trans. Amer. Microscop. Soc.), Table 1; Kovachuk (2005, Hydobiol. J.), Tables 3-5, dry weight based on assumption that this = 1/3 of wet weight (Lynch Chapter 7).
Spirostomum teres		282575		53.795		Laybourn and Finlay (1976, Oecologia), Table 1; Finlay (1977, Oecologia); Fenchel and Finlay (1983, Microb. Ecol.); Kovachuk (2005, Hydobiol. J.), Tables 3-5, dry weight based on assumption that this = 1/3 of wet weight (Lynch Chapter 7).
Stylonychia mytilus		900000		60		Fenchel and Finlay (1983, Microb. Ecol.), Table 1; Kovachuk (2005, Hydobiol. J.), Tables 3-5, dry weight based on assumption that this = 1/3 of wet weight (Lynch Chapter 7).
Tetrahymena hegewishi		3600		2.6		Hellung-Larsen and Andersen (1989, J. Cell Sci.)
Tetrahymena malaccensis		7290		4.7		Hellung-Larsen and Andersen (1989, J. Cell Sci.)
Tetrahymena pyriformis		13168.4		1.97		Curds and Cockburn (1968, J. Gen. Microbiol.); Laybourn and Finlay (1976, Oecologia), Table 1; Luckinbill (1979, Amer. Natur.), Figure 4; Rogerson (1981, Hydrobiol.); Houba et al. (1981, Eur. J. Appl. Microbiol. Biotech.); Taylor and Shuter (1981, Amer. Natur.); Poole (1983, J. Cell Sci.); Fenchel and Finlay (1983, Microb. Ecol.); Hellung-Larsen and Andersen (1989, J. Cell Sci.); Boenigk and Novo…
Tetrahymena thermophila		5712		3.52		Jauker et al. (1986, Exp. Cell Res.); Hellung-Larsen and Anderson (1989, J. Cell Sci.); Gates et al. (1984, Oecologia)
Urocentrum turbo		42576		8.33333		Taylor and Shuter (1981, Amer. Natur.); Kovachuk (2005, Hydobiol. J.), Tables 3-5, dry weight based on assumption that this = 1/3 of wet weight (Lynch Chapter 7).
Uronema marinum		685		0.7		Parker (1976, J. Exp. Mar. Biol. Ecol.); Kovachuk (2005, Hydobiol. J.), Tables 3-5, dry weight based on assumption that this = 1/3 of wet weight (Lynch Chapter 7).
Urotricha farcta		2750		0.566667		Weisse et al. (2002, Limnol. Oceanogr.); Kovachuk (2005, Hydobiol. J.), Tables 3-5, dry weight based on assumption that this = 1/3 of wet weight (Lynch Chapter 7); Weisse and Stadler (2006, Limnol. Oceanogr.)
Vorticella microstoma		21531		4.43		Laybourn and Finlay (1976, Oecologia), Table 1; Finlay (1977, Oecologia)
Chlorophytes:
Ankistrodesmus falcatus		237.055		0.0814545		Bellinger (1974, British Phycol. J.), Table 1; Spencer and Nichols (1983, Environ. Poll., Series A), Table 1, Figure 2; Holm et al. (1983, Limnol. Oceanogr.), page 679; Wong et al. (1984, Can. J. Fish. Aquatic Sci.), page 1571; Kilham et al. (1997, Freshwater Biol.)
Chlamydomonas reinhardtii		142.667		0.15643		Lien and Knutsen (1979, J. Phycol.), Page 192; Craigie and Cavalier-Smith (1982, J. Cell Sci.), Summary; Menden-Deuer and Lessard (2000, Limnol. Oceanogr.); Umen and Goodenough (2001, Genes Devel.), Figure 3 legend; Vejrazka et al. (2002, Biotech. Bioengineer.); Lee and Fiehn (2008, Plant Methods); Garz et al. (2012, Biophys. J.), Page 1082; Kliphuis et al. (2012, J. Appl. Phycol.);
Chlorella vulgaris		95.2412		0.03885		Spoehr and Milner (1948, Plant Physiol.); Ketchum and Redfield (1949, J. Cell. Physiol.), Table 1; McIlrath and Skok (1958, Bot. Gazette); Griffiths (1965, Ann. Bot.);Maxwell et al. (1994, Plant Physiol.), Table 1; Yang et al. (2000, Biochem. Eng. J.); Yoshida et al. (2004, Proc. Roy. Soc. Lond. B); Perez-Garcia et al. (2011, J. Phycol.), page 193.
Dunaliella tertiolecta		285.198		0.0848		Mullin et al. (1966, Limnol. Oceanogr.), Table 1; Eppley and Coatsworth (1966, Arch. Mikrobiol.); Maeda and Thompson (1986, J. Cell Biol.); Volkman et al. (1989, J. Exp. Mar. Biol. Ecol.); Bernard and Rassoulzadegan (1990, Marine Ecol. Prog. Series); Thompson et al. (1991, J. Phycol.), Table 1; Thompson et al. (1992, J. Phycol.); Sommer (1995, Limnol. Oceanogr.); Ho et al. (2001, J. Phycology), T…
Haematococcus lacustris		16100		6.98917		Agusti and Kalff (1989, Limnol. Oceanogr.), Table 1; Chen et al. (1997, Bioresource Tech.), page 22; Weger et al. (2002, J. Phycol.), Figures 1-4,6, page 517.
Haematococcus pluvialis		10018		1.0888		Cifuentes et al. (2003, Biol. Res.), Table 1; Wayama et al. (2012, Plos One), page 5.
Micromonas pusilla		3.58		0.00336		Vaulot et al. (2007, FEMS Microbiol. Rev.) -- 2 um diameter (4.19 um^3); Brown and Jeffrey (1992, J. Exp. Mar. Biol. Ecol.) -- 3.5 um^3, .00309 ng; Martinez-Fernandez et al. (2006, Aquaculture) -- 0.00364 ng, 1.8 um (3.05 um^3) diameter
Nannochloropsis gaditana		8.875		0.006		Moreno-Garido et al. (1998, Ecotox. Environ. Restor.), page 46; Gentile and Blanch (2001, Biotech. Bioeng.), page 3; Maranon et al. (2013, Ecol. Letters)
Nannochloropsis oculata		13.8835		0.0103		Brown and Button (1979, J. Phycol.); Lourenco et al. (2002, Phycologia), Tables 1 and 2; Chen et al. (2010, Bot. Studies), Abstract.
Oocystis marsonii		38		0.0255		Dunker et al. (2003, Freshwater Biol.), Figure 1, Table 1.
Pseudokirchneriella subcapitata		49		0.015		Bossuyt and Hanson (2004, Aquatic Toxicol.), page 63; Machado and Soares (2014, Aquatic Toxicol.), page 4.
Scenedesmus obliquus		65.5125		0.04246		Ketchum and Redfield (1949, J. Cell. Physiol.), Table 1; Agusti and Kalff (1989, Limnol. Oceanogr.), Table 1; Dunker et al. (2003, Freshwater Biol.), Figure 1, Table 2; Chalifour and Juneau (2011, Aquatic Toxicol.), Table 1; Vigeolus et al. (2012, J. Biotech.), Table 1.
Selenastrum capricornutum		45		0.015		Mayer et al. (1998, Env. Tox. Chem.)
Tetraselmis suecica		489.375		0.155825		Fabregas et al. (1985, Aquaculture); Volkman et al. (1989, J. Exp. Mar. Biol. Ecol.)	; Hansen (1992, Marine Biol.); Hansen et al. (1997, J. Exp. Marine Biol.), Table 1; Zittelli et al. (2006, Aquaculture), Abstract, Table 1; Abiuci et al. (2014, Biotech. Bioeng.), Table 1, Page 60, Table 4.
Amoeobozoans:
Acanthamoeba castellanii		2502.5		0.4856		Jensen et al. (1970, J. Protozool.), Abstract, Table 1; Bowers et al. (1981, J. Cell Biol.); Fenchel and Finlay (1983, Microb. Ecol.), Table 1.
Amoeba proteus		1.15458e+06		229.146		James (1959, Ann. NY Acad. Sci.), Figure 1, Table 2; Rogerson (1981, Hydrobiol.); Fenchel and Finlay (1983, Microb. Ecol.); Prescott (1995, Exp. Cell Res., part I), page 331.
Dictyostelium discoideum		610		0.169		Soll et al. (1976, J. Cell Sci.), Figure 3, page 518 -- average of range of exponentially growing cells; Fey et al. (2007, Nature Protocols), page 1307.
Entamoeba histolytica		3306.94		0.43269		Reeves and Ward (1965, J. Parasitol.); Wiki drawings, average diameter = 18.5 um
Hyalosphenia papilio		64900		20.8317		Charriere et al. (2006, Optics Express), volume from Table 1).
Pelomyxa palustris		298000000		53000		Chapman-Andresen and Hamburger (1981, J. Protozool.), Table 2, page 438. HAS NO MITOCHONDRIA.
