# Supplementary material for: Evolutionary scaling of maximum growth rate with organism size
Source: Sci Rep. 2022 Dec 30;12:22586. doi: 10.1038/s41598-022-23626-7 (PMC9803686; doi:10.1038/s41598-022-23626-7)
Supplement: Supplementary file 3 — Supplementary Table 2. [file 41598_2022_23626_MOESM3_ESM.xlsx]

## Sheet: Bacteria
Supplemental Table 2. Growth-rate statistics for nonphotosynthetic bacteria. All measured as the intrinsic rate of increase, i.e., r = ln(Nt/N0)/t. There are variants of this in the literature that require conversion, including the use of log10, which requires a multiplicative conversion of 2.30.																													Direct growth maxima:
In cases where doubling time (DT) is given, then r = ln(2)/DT = 0.693/DT.
																													Acholeplasma laidlawii	1.57113e-07	3.68923		-6.80379	0.566935				SUMMARY OUTPUT
Attempts were made to focus on papers that report growth at various nutrient levels, so that the maximum growth rate can be more confidently reported. However, some papers report only single values taken at a relatively high nutrient level.																													Achromobacter xylosoxidans	1.7168e-06	2.21824		-5.76528	0.346009
																													Acinetobacter calcoaceticus	5.7e-07	8.75457		-6.24413	0.942235				Regression Statistics
When results in a paper were given for different temperatures, the one closest to 20 C was recorded, as this is the temperature to which all data are eventually normalized.																													Aeromonas hydrophila	3.49359e-07	28.8		-6.45673	1.45939				Multiple R	0.349149
Normalization to 20 C uses r20 =robs * exp(0.0916(20 - Tobs)) where T is temperature in degrees C, and r refers to a rate, which assumes Q10 = 2.5. More generally, with a particular Q10 value, this expression becomes r20 = robs * exp(0.1 * ln(Q10) * (20-Tobs)).																													Aeromonas salmonicida	5.66864e-07	28.8		-6.24652	1.45939				R Square	0.121905
																													Agrobacterium tumefaciens	2.68005e-07	5.3054		-6.57186	0.724718				Adjusted R Square	0.1144
In final growth summaries, in one approach, for each species the highest recorded 20 C normalized r value is used, except when the sample size exceeds 4, in which case the two highest are averaged.																													Alcaligenes aestus	3.94442e-07	4.79562		-6.40402	0.680845				Standard Error	0.423106
In the second approach, a rarefaction correction is used to reduce the bias in upper rate estimates resulting from finite sample sizes.																													Alkalibacterium iburiense	1.91384e-07	2.06604		-6.71809	0.315138				Observations	119
																													Alkalibacterium psychrotolerans	2.24427e-07	18.9764		-6.64892	1.27821
In final summaries, all per-cell dry weight (DW) estimates are logarithmically averaged.																													Alteromonas denitrificans	4.59567e-07	2.84288		-6.33765	0.453759				ANOVA
Where DW estimates were not directly available, conversion to ng DW was based on a regression of the data in Supplemental Table 1, and shown in Supplemental Figure 1: DW = 0.00057 * V^(0.920), where V is cell volume in um^3; these conversions are given in blue.																													Alteromonas haloplanktis	1.59213e-07	16.625		-6.79802	1.22076					df	SS	MS	F	Significance F
																													Alteromonas infernus	4.34017e-07	20.16		-6.36249	1.30449				Regression	1	2.90779	2.90779	16.243	9.95145e-05
Formula for the volume of a rod = (pi * w^2 / 4) ([h - (w/3)], where h = tip-to-tip length, and w = width; equal to the sum of a cylinder (reduced by a width) and a sphere (two hemispheres).																													Alteromonas macleodii	3.36661e-07	39.8389		-6.47281	1.60031				Residual	117	20.9452	0.179018
Formula for a sphere = (4/3) * pi *(r^3).																													Arcobacter butzleri	2.96938e-08	5.47359		-7.52733	0.738272				Total	118	23.8529
																													Arthrobacter globiformis	2.57462e-07	5.61702		-6.58929	0.749506
Useful conversions:																													Azospirillum brasilense	1.07851e-06	4.89001		-5.96718	0.689309					Coefficients	Standard Error	t Stat	P-value	Lower 95%	Upper 95%	Lower 95.0%	Upper 95.0%
																													Azotobacter agilis	2.66707e-06	3.14789		-5.57396	0.49802				Intercept	2.66103	0.481991	5.52092	2.06122e-07	1.70648	3.61559	1.70648	3.61559
milligram = 10^-3 gram																													Azotobacter chroococcum	8.13756e-06	10.2198		-5.08951	1.00944				X Variable 1	0.297027	0.0736992	4.03026	9.95145e-05	0.151069	0.442984	0.151069	0.442984
microgram = 10^-6 gram																													Bacillus anthracis	1.9466e-06	5.60765		-5.71072	0.748781
nanogram = 10^-9 gram																													Bacillus brevis	6.24319e-07	6.06889		-6.20459	0.783109
picogram = 10^-12 gram																													Bacillus cereus	1.96487e-06	23.6229		-5.70667	1.37333
femtogram = 10^-15 gram																													Bacillus circulans	3.34263e-07	9.9768		-6.47591	0.998991
																													Bacillus coagulans	4.08298e-07	2.8512		-6.38902	0.455028
1 ng = 0.001 ug																													Bacillus laterosporus	4.14963e-07	1.9968		-6.38199	0.300335
																													Bacillus licheniformis	3.57343e-07	8.59759		-6.44692	0.934377
cubic micron = 10^-9 ul = 10^-12 ml = 10^-15 liters																													Bacillus macerans	5.72517e-07	2.07996		-6.24221	0.318056
																													Bacillus megaterium	1.60496e-06	9.6266		-5.79454	0.983473
																													Bacillus mycoides	1.78149e-06	8.80033		-5.74922	0.944499
																													Bacillus polymyxa	1.14126e-06	6.33784		-5.94262	0.801941
																													Bacillus subtilis	6.45417e-07	10.0629		-6.19016	1.00272
																													Bacillus thuringiensis	1.94573e-06	12.1102		-5.71092	1.08315
											SUMMARY																		Bdellovibrio bacteriovorus	5.50606e-08	4.1196		-7.25916	0.614855
									Normalized																				Brochothrix thermosphacta	2.61951e-07	21.12		-6.58178	1.32469
Aerobic Heterotrophic Bacteria						Max. Cell			to 20 C			Max. Div. Rate																	Burkholderia cepacia	9.91565e-07	1.01148		-6.00368	0.00495787
		Volume		Dry Weight		Div. Rate	Temp.		Q10 = 2.5		Dry weight	Q10 normalized		Sample-size															Burkholderia pseudomallei	2.25292e-07	5.462		-6.64725	0.737352
Species		um^3		ng		(hours^-1)	C		(days^-1)		per cell (ug)	20 C, (days^-1)		corrected max rate			Reference												Burkholderia thailandensis	2.60536e-07	5.28347		-6.58413	0.722919
																													Chimaereicella alkaliphila	1.58457e-07	1.34439		-6.80009	0.128526
Acetobacter malorum						0.14	28		1.61469			1.61469		1	2.73205		Sainz et al. (2017, Internat. J. Food Microbiol.), Table 2.												Colwellia demingiae	3.85933e-07	42.3051		-6.41349	1.62639
																													Corynebacterium glutamicum	3.18974e-06	5.95373		-5.49624	0.774789
Acholeplasma laidlawii		0.2338		0.000149697							1.57113e-07	3.68923		2	4.78825		Wieslander et al. (1995, J. Eur. Biochem.), Table 1 (assumed to be a sphere based on photographs).												Cupriavidus necator	2.744e-06	13.9749		-5.56162	1.14535
						0.72947	37		3.68923								Beaman and Pollack (1981, J. Bacteriol.), Page 1056.												Delftia acidovorans	5.34769e-07	2.68878		-6.27183	0.429556
						0.378	37		1.9117								Liss and Maniloff (1973, Virology), Abstract.												Enterobacter aerogenes	9.06861e-07	16.4764		-6.04246	1.21686
		0.3814		0.000234825													Maniloff and Morowitz (1972, Bacteriol. Rev.), Page 264.												Enterobacter cloacae	2.37995e-07	10.3383		-6.62343	1.01445
		0.1678		0.000110327													Meloni et al. (1980, J. Gen. Microbiol.), Page 440.												Enterococcus faecalis	3.21151e-07	10.2849		-6.49329	1.0122
																													Erwinia amylovora	2.69023e-07	10.1175		-6.57021	1.00507
Achromobacter ruhlandii		0.18317		0.000119592							1.19592e-07						Packer and Vishniac (1955, J. Bacteriol.), Page 217 (assuming rod shape).												Escherichia coli	4.86656e-07	11.525		-6.31278	1.06164
																													Haemophilus influenzae	4.09901e-08	8.76196		-7.38732	0.942601
Achromobacter xylosoxidans						0.231	30		2.21824		1.7168e-06	2.21824		1	3.75327		Reinecke et al. (2000, FEMS Microbiol. Letters), Page 44.												Halomonas alimentaria	4.22294e-07	1.51811		-6.37438	0.181304
		3.315		0.0017168													Yabuuchi et al. (1974, Internat. J. Syst. Bacteriol.), Page 472.												Helicobacter pylori	1.94056e-07	1.3569		-6.71207	0.132549
																													Klebsiella pneumoniae	2.6222e-07	11.3588		-6.58133	1.05533
Acidovorax facilis		0.2051		0.000132704							1.32704e-07						Schatz and Bovell (1952, J. Bacteriol.), Page 88 (assuming rod shape).												Lactobacillus casei	7.76806e-07	3.03444		-6.10969	0.482079
																	Previously known as Hydrogenomonas facilis.												Lactobacillus plantarum	1.82395e-06	5.95373		-5.73899	0.774789
																													Lactococcus bulgaricus	9.54973e-07	4.55167		-6.02001	0.65817
																													Lactococcus lactis	1.02393e-06	12.3051		-5.98973	1.09009
Acinetobacter calcoaceticus						0.41	25		6.22427		5.7e-07	8.75457		3	10.0502		Abbott et al. (1973, Appl. Microbiol.), Figure 1.												Legionella pneumophila	2.23483e-07	0.864251		-6.65076	-0.06336
		1		0.00057													Cloete and Stein (1988, Water Res.), Page 972.												Leptospira biflexa	2.227e-07	1.14734		-6.65228	0.0596927
						1.2	33		8.75457								DuPreez et al. (1981, European J Appl Microbiol Biotechnol), Abstract.												Leptospira icterohaemorrhagiae	2.67713e-07	0.665473		-6.57233	-0.176869
						0.9	31.8		7.32881								Srivastava and Srivastava (2005, Enzyme and Microbial Technology), Figure 6.												Magnetospirillum gryphiswaldense	5.7771e-07	1.52242		-6.23829	0.182534
																	Aka Micrococcus calcoaceticus and Moraxella calcoacetica.												Marinomonas vaga	8.15977e-07	12.9002		-6.08832	1.1106
																													Methylophilus methylotrophus	1.18889e-07	1.7285		-6.92486	0.23767
Aeromonas hydrophila						1.0343	19		27.2044		3.49359e-07	28.8		4	30.5568		Palumbo et al. (1991, J. Food Protect.), Table 3.												Mycobacterium avium	1.34429e-07	1.04183		-6.87151	0.0177951
						0.2	15		7.58836								Kooij and Hijnen (1988, Appl. Environ. Microb.), Table 4.												Mycobacterium tuberculosis	1.95631e-07	0.576544		-6.70856	-0.239167
		0.69		0.00040515													Trousselier et al. (1997, Aquatic Microb. Ecol.), Figure 1 - time 0.												Mycoplasma gallisepticum	2.26374e-08	1.8323		-7.64517	0.262996
		0.5		0.00030125													Bouvier et al. (2001, Cytometry), Figure 2.												Mycoplasma genitalium	3.93e-09	0.394478		-8.40561	-0.403978
						1.2265	25		18.6197								Hudson (1993, Letters in Applied Microbiology), Tables 1 and 2.												Mycoplasma mobile	7.4e-08	3.28672		-7.13077	0.516762
						1.2	20		28.8								Rouf and Rigney (1971, Appl. Microbiol.), Figure 1.												Mycoplasma pneumoniae	2.57596e-08	3.50478		-7.58906	0.544661
																													Myxococcus xanthus	8.30277e-07	1.6236		-6.08078	0.21048
Aeromonas salmonicida						1.2	20		28.8		5.66864e-07	28.8		1	48.7296		Rouf and Rigney (1971, Appl. Microbiol.), Figure 2.												Neisseria gonorrhoeae	1.69742e-07	2.87969		-6.77021	0.459345
		0.994022		0.000566864													https://nas.er.usgs.gov/queries/greatlakes/FactSheet.aspx?SpeciesID=2353												Neisseria meningitidis	1.69742e-07	5.63446		-6.77021	0.750852
																													Nitrosomonas europaea	3.7708e-07	2.60424		-6.42357	0.415681
Agrobacterium sanguineum						0.64	15		24.2828			24.2828		1	41.0864		Johansen et al. (2002, Aquatic Microbial Ecol.), Table 1.												Nitrosomonas winogradskyi	3.28858e-07	3.39382		-6.48299	0.530689
																													Oenococcus oeni	1.50811e-07	1.00196		-6.82157	0.000848305
Agrobacterium tumefaciens						0.46	28		5.3054		2.68005e-07	5.3054		2	6.88588		Leth and McDonald (2017, Appl Microbiol Biotechnol), Abstract.												Paracoccus denitrificans	2.22276e-07	4.52377		-6.65311	0.655501
		1.1045		0.000624579													Bergey's 1957 Manual, Page 289.												Pasteurella multocida	3.64452e-07	8.4049		-6.43836	0.924533
				0.000115		0.33	30		3.16892								Bell (1990, Appl. Env. Microbiol.), Tables 1 and 2.												Pelagibacter ubique	8.23901e-09	0.918192		-8.08413	-0.0370665
																													Photobacterium phosphoreum	5.20109e-07	19.7297		-6.28391	1.29512
Alcaligenes aestus						0.4158	28		4.79562		3.94442e-07	4.79562		1	8.11419		Sawyer et al. (1977, Arch. Microbiol.), Table 1.												Proprionibacterium acnes	7.56224e-08	1.1632		-7.12135	0.0656557
		0.6702		0.000394442													Bergey's 1957 Manual, Page 304.												Proteus mirabilis	1.8886e-07	7.69324		-6.72386	0.886109
																	Aka Achromobacter aquamarinus and Deleya aquimarina.												Proteus vulgaris	3.28284e-07	12.9464		-6.48375	1.11215
																													Pseudomonas aeruginosa	2.43499e-07	7.638		-6.6135	0.88298
Alcaligenes odorans		0.25		0.000159213							1.59213e-07						Shuter et al. (1982, Am. Nat.), Table 1.												Pseudomonas fluorescens	2.20746e-07	12.3299		-6.65611	1.09096
																													Pseudomonas marina	2.24382e-07	7.49099		-6.64901	0.874539
Alkalibacterium iburiense		0.305364		0.000191384		0.13	24.5		2.06604		1.91384e-07	2.06604		1	3.49574		Nakajima et al. (2005, Int J Syst Evol Microbiol.), Pages 1526 and 1529.												Pseudomonas putida	3.86702e-07	10.4317		-6.41262	1.01835
																													Pseudomonas syringae	1.01298e-06	8.6184		-5.9944	0.935427
Alkalibacterium psychrotolerans		0.363079		0.000224427		1.25	25		18.9764		2.24427e-07	18.9764		1	32.1081		Yumoto et al. (2004, Int J Syst Evol Microbiol.), Page 2380.												Ralstonia eutropha	9.28727e-07	7.49018		-6.03211	0.874492
																													Ralstonia solanacearum	1.29665e-07	4.3276		-6.88718	0.636247
Alteromonas denitrificans		0.7913		0.000459567		0.1359	21.5		2.84288		4.59567e-07	2.84288		1	4.81015		Enger et al. (1987, Internat. J. System. Bacteriol.), Page 418.												Rhizobium leguminosarum	3.5285e-07	2.85454		-6.45241	0.455535
																	Also known as Pseudoalteromonas denitrificans.												Rickettsia prowazekii	6.21982e-08	0.524564		-7.20622	-0.280202
																													Ruegeria pomeroyi	1.10972e-06	3.02666		-5.95479	0.480963
Alteromonas espejiana		0.7206		0.000421651							4.21651e-07						Chan et al. (1978, Internat. J. System. Bacteriol.).												Salinibacter ruber	1.26297e-07	0.466293		-6.89861	-0.331341
																	Also known as Pseudoalteromonas espejiana.												Salinivibrio costicola	2.67988e-07	7.00957		-6.57188	0.845691
																													Salmonella typhimurium	4.42929e-07	15.5997		-6.35367	1.19312
Alteromonas haloplanktis						0.693	20		16.632		1.59213e-07	16.625		5	16.625		Plette et al. (2010, Mol. Microbiol.), Figure 1.												Serratia marcescens	9.14821e-08	11.0435		-7.03866	1.04311
		0.25		0.000159213													Bouvier et al. (2001, Cytometry), Figure 2.												Shewanella donghaensis	1.43252e-07	10.8987		-6.8439	1.03737
						0.48	16		16.618								Wilmes et al. (2010, Microbial Cell Factories), Figure 1.												Shewanella frigidimarina	3.06125e-07	29.974		-6.5141	1.47675
						0.4117	30		3.95347								Reichelt and Baumann (1974, Arch. Microbiol.), Table 1.												Shewanella gelidimarina	2.36665e-07	13.6682		-6.62587	1.13571
						0.34	15		12.9002								Giuliani et al. (2011, Process Biochemistry), Table 2.												Shewanella oneidensis	3.37818e-07	18.3838		-6.47132	1.26444
						0.693	18		19.9759								Feller et al. (1991, Appl Microbiol Biotechnol.), Table 1.												Sphaerotilus natans	1.28854e-06	8.448		-5.8899	0.926754
																													Sphingopyxis alaskensis	3.82e-08	4.4921		-7.41794	0.65245
Alteromonas infernus		0.7436		0.000434017		0.84	20		20.16		4.34017e-07	20.16		1	34.1107		Raguenes et al. (1997, Appl. Environ. Microbiol.), page 425.												Staphylococcus aureus	1.76117e-07	6.35699		-6.7542	0.803252
																													Staphylococcus epidermidis	8.72266e-08	10.0137		-7.05935	1.00059
Alteromonas macleodii		0.5642		0.000336661		0.78	20		18.72		3.36661e-07	39.8389		3	45.7351		Raguenes et al. (1996, Appl. Environ. Microbiol.), Page 68, Figure 1.												Streptococcus agalactiae	2.34429e-07	4.38073		-6.62999	0.641546
						0.501	30		4.811								Reichelt and Baumann (1974, Arch. Microbiol.), Table 1.												Streptococcus cremoris	1.69742e-07	11.3759		-6.77021	1.05598
						1.05	15		39.8389								Johansen et al. (2002, Aquatic Microbial Ecol.), Table 1.												Streptococcus mutans	9.24717e-08	4.75396		-7.03399	0.677056
																													Streptococcus pneumoniae	1.28975e-07	13.1432		-6.88949	1.1187
Alteromonas nigrifaciens		0.35		0.000216979							1.85865e-07						Trousselier et al. (1997, Aquatic Microb. Ecol.), Figure 1 - time 0.												Streptococcus pyogenes	3.02174e-07	8.41148		-6.51974	0.924872
		0.25		0.000159213													Bouvier et al. (2001, Cytometry), Figure 2.												Streptomyces coelicolor	3.35242e-07	3.36098		-6.47464	0.526466
																	Also known as Pseudoalteromonas nigrifaciens.												Thiobacillus prosperus	5.7543e-08	0.601701		-7.24001	-0.220619
																													Ureaplasma urealyticum	2.23984e-07	2.02296		-6.64978	0.305988
Alteromonas rubra		0.71		0.000415942							3.37234e-07						Trousselier et al. (1997, Aquatic Microb. Ecol.), Figure 1 - time 0.												Vibrio alginolyticus	3.73873e-07	17.5239		-6.42728	1.24363
		0.45		0.00027342													Bouvier et al. (2001, Cytometry), Figure 2.												Vibrio campbellii	1.18684e-07	2.30755		-6.92561	0.363151
																	Also known as Pseudoalteromonas rubra.												Vibrio cholerae	1.8185e-07	8.41148		-6.74029	0.924872
																													Vibrio fischeri	1.44919e-07	21.0411		-6.83887	1.32307
Alteromonas teraodonis		0.45		0.00027342							2.7342e-07						Trousselier et al. (1997, Aquatic Microb. Ecol.), Figure 1 - time 0.												Vibrio harveyi	3.01e-07	3.8392		-6.52143	0.58424
																													Vibrio natriegens	1.59252e-06	21.4586		-5.79791	1.3316
Alteromonas undina		1.0718		0.000607546							6.07546e-07						Trousselier et al. (1997, Aquatic Microb. Ecol.), Figure 1 - time 0.												Vibrio splendidus	9.53828e-07	20.868		-6.02053	1.31948
																	Also known as Pseudoalteromonas undina.												Xanthomonas campestris	4.35915e-08	3.07615		-7.3606	0.488008
Amoebobacter purpureus		5.989		0.00295829							2.95829e-06						Imhoff (2001, Internat. J. Syst. Evol. Microbiol.)												Xanthomonas pruni	4.05284e-08	4.98		-7.39224	0.697229
																													Zymomonas mobilis	3.24041e-06	5.08948		-5.4894	0.706673
Arcobacter butzleri						0.57	30		5.47359		2.96938e-08	5.47359		1	9.26132		Hilton et al. (2001, J. Applied Microbiology), Page 930.
		0.040291		2.96938e-05													Chieffi et al. (2020, Comp. Rev. Food Sci. Food Safety), Page 2072.
Arhodomonas aquaeolei		1.431		0.000792617							7.92617e-07						Ventosa et al. (1998, Microbio. Mol. Biol. Rev.)
																													Spiroplasma melliferum	1.43658e-08
Arthrobacter globiformis		0.481		0.000290702							2.57462e-07	5.61702		3	6.44834		Conn and Dimmick (1947, J. Bacteriol.)												Brevundimonas diminuta	5.58107e-08
		0.529		0.000317288		0.55	30		5.28154								Tamitani et al. (1983, Biotech. Bioeng.)												Burkholderia mallei	8.47648e-08
		0.5025		0.000253		0.34	25		5.16159								Chapman and Gray (1981, Soil Biol. Biochem.)												Achromobacter ruhlandii	1.19592e-07
		0.3		0.00018829		0.37	25		5.61702								Luscombe and Gray (1974, J. Gen. Microbiol.), Figure 1, Page 216.												Acidovorax facilis	1.32704e-07
																													Leptospira interrogans	1.41548e-07
Arthrobacter histidinolovorans						0.21	15		7.96778			7.96778		1	13.4815		Johansen et al. (2002, Aquatic Microbial Ecol.), Table 1.												Nitrobacter winogradskyi	1.50403e-07
																													Alcaligenes odorans	1.59213e-07
Azospirillum brasilense						0.9669	37		4.89001		1.07851e-06	4.89001		2	6.34674		Loh et al. (1984, J. Bacteriol.), Abstract.												Alteromonas nigrifaciens	1.85865e-07
		2		0.00107851													Zhulin et al. (1986, J. Bacteriol.), Page 5202.												Halomonas halodurans	2.13554e-07
						0.49	36		2.71585								Bashan et al. (2011, Biol. Fert. Soils), Table 1.												Halomonas halodenitrificans	2.47597e-07
																													Haemophilus parainfluenzae	2.58852e-07
Azotobacter agilis		5.351		0.00266707		0.32781	30		3.14789		2.66707e-06	3.14789		1	5.32623		Harvey et al. (1967, J. Bacteriol.), Table 2.												Alteromonas teraodonis	2.7342e-07
																													Mycoplasma capricolum	2.80121e-07
Azotobacter vinelandii		4.65		0.00234386							1.39285e-06						Allman et al. (1990, Cytometry).												Halomonas ventosae	2.81097e-07
		1.5		0.000827711													Post et al. (1982, Arch. Microbiol.), Figure 4.												Halomonas mongoliensis	2.93314e-07
																													Alteromonas rubra	3.37234e-07
Azotobacter chroococcum						0.8861	28		10.2198		8.13756e-06	10.2198		2	13.2643		Burk and Lineweaver (1930, J. Bacteriol.), Table 10 (using 9 to 12 hour increase).												Nitrosomonas europaea	3.56266e-07
						0.41	30		3.93714								Quagliano and Miyazaki (1997, Appl. Microbiol. Biotech.), table 1.												Alteromonas espejiana	4.21651e-07
		17.9896		0.00813756													Bergey's 1957 Manual, Page 283.												Bacillus pumilus	4.27633e-07
																													Teredinibacter turnerae	4.91062e-07
Bacillus brevis						1.2	37		6.06889		6.24319e-07	6.06889		2	7.87681		VanDamme and DeMain (1976, Anitmicrob. Agents Chemother.), Page 266.												Micrococcus luteus	5.14751e-07
						0.49	37		2.47813								Matteo et al. (1976, J. Gen. Microbiol.), Page 418.												Halomonas salina	5.66853e-07
		1.104		0.000624319													Bergey's 1957 Manual, Page 630.												Clostridium tetani	5.69602e-07
																													Alteromonas undina	6.07546e-07
Bacillus anthracis		3.8		0.0019466							1.9466e-06	5.60765		2	7.27817		Shuter et al. (1982, Am. Nat.), Table 1.												Arhodomonas aquaeolei	7.92617e-07
						1.1088	37		5.60765								Ristroph and Ivins (1983, Infect. Immun.), Page 483.												Flavobacterium gondwanense	1.0258e-06
						0.9625	37		4.86775								Bowen and Quinn (1999, J. Appl. Microbiol.), Table 3.												Spirillum serpens	1.12538e-06
																													Moraxella osloensis	1.29989e-06
Bacillus cereus		3.8		0.0019466		0.936486	23		17.0753		1.96487e-06	23.6229		6	23.6229		Shuter et al. (1982, Am. Nat.), Table 1.												Azotobacter vinelandii	1.39285e-06
		3.878		0.00198333													Oosthuizen et al. (2002, Appl. Environ. Microbiol.)												Sarcina ureae	2.13013e-06
						0.72	34		4.79297								Ouhib et al. (2006, Curr. Microbiol.)												Amoebobacter purpureus	2.95829e-06
						0.5775	20		13.86								Olmez and Aran (2005, Int. J. Food Microbiol.)												Spirillum volutans	1.01908e-05
						2.42	30		23.2388								Biesta-Peters et al. (2010, Appl. Environ. Microbiol.), Figure 5.												Thiovulum majus	0.000115545
						0.693	30		6.65473								Aronson and Wermus (1965, J. Bacteriol.), Table 2.
						2.5	30		24.007								Wong and Chen (1988, Appl. Env. Microbiol.), Figure 5.
Bacillus circulans						0.4157	20		9.9768		3.34263e-07	9.9768		1	16.8807		Shehata et al. (1971, J Dairy Sci.), Figure 1.
		0.559833		0.000334263													Bergey's 1957 Manual, Page 628.												Acetobacter malorum		1.61469
																													Agrobacterium sanguineum		24.2828
Bacillus coagulans						0.1188	20		2.8512		4.08298e-07	2.8512		1	4.82423		Shehata et al. (1971, J Dairy Sci.), Figure 1.												Arthrobacter histidinolovorans		7.96778
		0.695828		0.000408298													Bergey's 1957 Manual, Page 622.												Bacillus firmus		9.28494
																													Bifidobacterium longum		2.32641
Bacillus firmus		1.149		0.000647693								9.28494		2	12.0509		Kanso et al. (2002, Int. J. Syst. Evol. Microbiol.)												Deleya pacifica		6.39416
						0.52	37		2.62985								Moon and Parulekar (1993, Biotech. Bioeng.)												Gluconobacter japonicus		2.19136
						0.9669	30		9.28494								Guffanti and Hicks (1991, J. Gen. Microbiol.), Page 2376.												Gluconobacter oxydans		3.46004
		1.1045		0.000624579													Bergey's 1957 Manual, Page 624.												Haererehalobacter ostenderis		17.8327
																													Halomonas cupida		7.38027
Bacillus laterosporus						0.0832	20		1.9968		4.14963e-07	1.9968		1	3.37859		Shehata et al. (1971, J Dairy Sci.), Figure 1.												Halomonas meridiana		36.8036
		0.708184		0.000414963													Bergey's 1957 Manual, Page 629.												Halomonas venusta		8.26489
																													Lactobacillus johnsonii		8.09185
Bacillus licheniformis						0.6397	37		3.23522		3.57343e-07	8.59759		3	9.87003		Laishley and Bernlohr (1968, J. Bacteriol.), Table 1.												Listeria innocua		14.4
		1.0744		0.000608902													Highton (1969, J. Ultrastruc. Res.), Page 139-140.												Mannheimia succiniciproducens		4.7161
		0.7761		0.000451439													Ghaly et al. (2007, Amer. J. Biotech. Biochem.), Table 2.												Marinomonas communis		9.99087
						0.65	37		3.28731								Flickinger and Perlman (1979, Infect. Agents Chemo.), Table 1.												Megasphaera elsdenii		2.02119
				0.000166		1.7	37		8.59759								van Dijk-Salkinoja and Planta (1971, J Bacteriol.), Table 1.												Methylobacterium extorquens		2.14281
																													Mycoplasma pulmonis
Bacillus macerans						0.2166	30		2.07996		5.72517e-07	2.07996		1	3.5193		Kanamori et al. (1987, J. Bacteriol.), Table 1.												Photobacterium mandapamensis		4.26438
		1.0048		0.000572517													Bergey's 1957 Manual, Page 626.												Porphyromonas gingivalis		1.37056
																													Proprionibacterium avidum		1.06206
Bacillus megaterium		1.96		0.00105865							1.60496e-06	9.6266		5	9.6266		Kubitschek (1969, Biophys. J.)												Proprionibacterium granulosum		0.758611
						0.68	37		3.43904								Muir et al. (1984, J. Gen. Microbiol.)												Pseudoalteromonas citrea		22.7651
						0.15	30		1.44042								Acevedo and Cooney (1973, Biotech. Bioeng.), Figure 3.												Pseudoalteromonas tetraodonis		72.0895
		3.65		0.00187579													Bergey's 1957 Manual, Page 616.												Pseudomonas doudoroffii		7.39415
						1.8646	35		11.326								Powell (1956, J. Gen. Microbiol.), Page 499.												Roseobacter litoralis		23.7136
						0.693	30		6.65473								Aronson and Wermus (1965, J. Bacteriol.), Table 2.												Selenomonas ruminantium		4.42135
		4.41876		0.00208189													Schneider and Doetsch (1974, J. Bacteriol.), Table 1, Figure 2.												Shewanella pealeana		26.9387
						0.3303	20		7.9272								Mohr and Krawiec (1980, J Gen Microbiol.), Figure 2.												Staphylococcus xylosus		7.75958
																													Streptococcus bovis		7.78999
Bacillus mycoides						1.4488	35		8.80033		1.78149e-06	8.80033		1	14.8902		Powell (1956, J. Gen. Microbiol.), Page 494.												Vibrio anguillarum		6.83183
		3.451		0.00178149													Bergey's 1957 Manual, Page 617.												Vibrio marinus		5.1036
																													Vibrio parahaemolyticus		17.5239
Bacillus polymyxa		2.1268		0.00114126							1.14126e-06	6.33784		2	8.22589		Bergey's 1957 Manual, Page 625.												Vibrio psychroerythrus		0.19313
						0.66	30		6.33784								Nakashimada et al. (2000, J. Biosci. Biotech.), Table 2.												Xylella fastidiosa		1.44535
						0.25667	30		2.46475								Kanamori et al. (1987, J. Biol. Chem.), Table 1.
																	Aka Paenibacillus polymyxa.
Bacillus pumilus		0.707		0.000414325							4.27633e-07						Hayase et al. (2004, J. Biosci. Bioeng.)
		0.7573		0.000441369													Bergey's 1957 Manual, Page 622.
Bacillus subtilis		1.1		0.000622237		0.737234	23		13.4423		6.45417e-07	10.0629		7	12.7762		Shuter et al. (1982, Am. Nat.), Table 1.
		2.76		0.00145048		0.5	37		2.5287								Bratback and Dundas (1984, Appl. Environ. Microbio.); Dauner et al. (2001, J. Bacteriol.); Weart et al. (2007, Cell); Sharpe et al. (1998, J. Bac.); Goel et al. (1993, Biotech. Bioengineering)
		1.41		0.000781909													Kubitschek (1969, Biophys. J.), Figure 2.
						0.58	38		2.67654								Dauner et al. (2001, J. Bacteriol.)
		0.9		0.00022													Jeong et al. (1990, Biotech. Bioeng.), Page 80.
						0.6	37		3.03444								Fischer and Sauer (2005, Nature Genetics)
		0.8667		0.000499706													Maass et al. (2011, Anal. Chem.), mean of three values in Sup. Table 3.
		1.66		0.000908603													Sharpe et al. (1998, J. Bacteriol.), Table 2.
		2.72		0.00143113													Weart et al. (2007, Cell), Sup. Figure 1E.
						0.76	35		4.61641								Baschnagel-DePamphilis and Hanson (1969, J. Bacteriol.), Table 1.
		0.495		0.000298478													Nishino et al. (2004, J. Oceanogr.), Table 1.
						0.696	30		6.68354								Aronson and Wermus (1965, J. Bacteriol.), Table 2.
						0.2106	20		5.0544								Mohr and Krawiec (1980, J Gen Microbiol.), Figure 2.
Bacillus thuringiensis		3.79817		0.00194573		1.05	28		12.1102		1.94573e-06	12.1102		1	20.4904		Kashyap and Amla (2007, African Journal of Biotechnology), Table 1.
																	Bergey's 1957 Manual, Page 619.
Bifidobacterium longum						0.46	37		2.32641			2.32641		1	3.93628		Garro et al. (2006, Appl Microbiol Biotechnol), Table 1.
Bdellovibrio bacteriovorus		0.098		5.43206e-05							5.50606e-08	4.1196		2	5.34683		Stolp and Starr (1963, Ant. Von Leeuwenhoek); Gadkari and Stolp (1976, Arch. Microbiol.)
		0.08		5.58107e-05													Shuter et al. (1982, Am. Nat).
						0.495	37		2.50342								Pritchard et al. (1975, J. Bacteriol.)
						0.429	30		4.1196								Varon and Shilo (1969, J. Bacteriol.)
		0.065		4.61058e-05													Brenet and Winet (1977, Ann. Rev. Fluid Mech.), Table 1.
Brevundimonas diminuta		0.08		5.58107e-05							5.58107e-08						Wang et al. (2008, Env. Sci. Tech.)
Brochothrix thermosphacta						0.88	20		21.12		2.61951e-07	21.12		3	24.2458		Leroi et al. (2012, Food Microbiol.)
		0.42952		0.000261951													https://catalog.hardydiagnostics.com/cp_prod/Content/hugo/Brochothrix.htm
						0.8464	20		20.3136								Baranyi et al. (1995, Int J Food Microbiol.), Figure 1.
Burkholderia cepacia						0.2	37		1.01148		9.91565e-07	1.01148					McKenney and Allison (1995, J. Bacteriol.), Page 4141.
																	Also known as Pseudomonas multivorans and Pseudomonas cepacia.
		1.82539		0.000991565													Bergey's 1957 Manual, Page 122.
Burkholderia mallei		0.126		8.47648e-05							8.47648e-08						Sagripanti et al. (2011, Arch. Microbiol.), Table 1.
Burkholderia pseudomallei						1.08	37		5.462		2.25292e-07	5.462		1	9.2417		Ngamdee et al. (2015, Bmc Microbiology), Page 2.
		0.3646		0.000225292													Sagripanti et al. (2011, Arch. Microbiol.), Table 1.
Burkholderia thailandensis						1.0447	37		5.28347		2.60536e-07	5.28347		1	8.93964		Ngamdee et al. (2015, Bmc Microbiology), Page 2.
		0.427		0.000260536													Sagripanti et al. (2011, Arch. Microbiol.), Table 1.
Chimaereicella alkaliphila		0.24871		0.000158457		0.14	30		1.34439		1.58457e-07	1.34439		1	2.27471		Tiago et al. (2006, Systematic and Applied Microbiology), Figure 1, Page 104.
Clostridium tetani		1.14541		0.000569602							5.69602e-07						Brenet and Winet (1977, Ann. Rev. Fluid Mech.), Table 1.
Colwellia demingiae						1.115	15		42.3051		3.85933e-07	42.3051		1	71.5803		Johansen et al. (2002, Aquatic Microbial Ecol.), Table 1.
		0.6545		0.000385933													Bowman et al. (1998, Internat. J. Syst. Bacteriol.), Page 1128.
Corynebacterium glutamicum						0.59	30		5.66565		3.18974e-06	5.95373		3	6.83488		Cocaign-Bousquet et al., (1996, Appl. Environ. Microbiol), Figure 2.
						0.62	30		5.95373								Grunberger et al. (2012, Biotech. Bioeng.), Abstract.
		6.5		0.00318974													Unthan et al. (2015, Biotech. Bioeng.), Figure S1.
						0.38	30		3.64906								Ruklisha et al. (2007, Process Biochemistry), Figure 2.
																	Aka Brevibacterium flavum.
Cupriavidus necator						0.1848	32.5		1.41139		2.744e-06	13.9749		4	14.8274		Repaske (1962, J. Bacteriol.), Page 419.
						1.4553	30		13.9749								DeCocco and Stukus (1968, J. Bacteriol.), Table 2.
		2.508		0.002744													Pedros-Alio et al. (1985, Arch. Microbiol.), Abstract, Page 181.
						0.33	30		3.16892								Grousseau et al. (2013, Bioresoure), Table 4.
						0.84167	30		8.08238								Ammann et al. (1968, Appl. Microbiol.), Table 1.
																	Previously known as Hydrogenomonas eutropha and Alcaligenes eutropha.
Deleya pacifica						0.5544	28		6.39416			6.39416		2	8.29898		Sawyer et al. (1977, Arch. Microbiol.), Table 1.
						0.501	30		4.811								Reichelt and Baumann (1974, Arch. Microbiol.), Table 1.
																	Formerly Alcaligenes pacificus.
Delftia acidovorans		0.933		0.000534769							5.34769e-07	2.68878		1	4.54942		Wen et al. (1999, Internat. J. System. Bacteriol.)
						0.28	30		2.68878								Schulz et al. (2000, Appl. Environ. Microbiol.)
																	Also known as Pseudomonas acidovorans.
Enterobacter aerogenes						0.992837	23		18.1028		9.06861e-07	16.4764		10	16.4764		Shuter et al. (1982, Am. Nat.), Table 2.
		3.3		0.00122		0.75	35		4.55567								Stouthamer and Bettenhaussen (1975, Arch. Microbiol.); Dean and Rogers (1967, Biochim. Biophys. Acta)
						0.33	25		5.00978								Camper et al. (1991, Appl. Environ. Microbiol.), Table 1.
						1.2	40		4.61068								Dean and Rogers (1967, Biochim. Biophys. Acta)
		1.2		0.000674096		0.61875	20		14.85								Graham and Canale (1992, Microbial Ecol.)
						0.42	25		6.37608								Gill and Suisted (1978, J. Gen. Microbiol.)
						0.75	30		7.20209								Ho and Parker (1979, Biotech. Bioeng.)
						1.07	27		13.5246								Contois (1959, J. Gen. Microbiol.)
						0.72	30		6.91401								Pirt (1967, J. Gen. Microbiol.), Table 2.
						0.48	25		7.28695
																	Previously known as Aerobacter aerogenes, Klebsiella aerogenes.
Enterobacter cloacae		0.3		0.00018829							2.37995e-07	10.3383		3	11.8684		Trousselier et al. (1997, Aquatic Microb. Ecol.), Figure 1 - time 0.
						0.37	25		5.61702								Camper et al. (1991, Appl. Environ. Microbiol.), Table 4.
		0.35		0.000216979													Bouvier et al. (2001, Cytometry), Figure 2.
						0.283	30		2.71759								Guo et al. (2016, Appl Biochem Biotechnol), Abstract.
						1.702	35		10.3383								Powell (1956, J. Gen. Microbiol.), Page 507.
		0.552		0.000329958													Bergey's 1957 Manual, Page 343.
																	Aka Aerobacter cloacae.
Enterococcus faecalis		1.3		0.000725609		1.16	37		5.86659		3.21151e-07	10.2849		7	10.3803		Fiedler et al. (Appl. Envrion. Microbiol., 2011), Table 1; Kokkinosa et al. (1998, Lait)
		0.221		0.00014214		0.597414	23		10.8929								Shuter et al. (1982, Am. Nat.), Table 2.
						0.88	37		4.45052								Sarantinopoulos et al. (2001, Appl. Exper. Microbiol.)
						1.6	38		7.38357								Nandasana and Kumar (2008, Biochemical Engineering Journal), Page 280.
						1.5931	35		9.67684								Powell (1956, J. Gen. Microbiol.), Page 494.
						0.65	25		9.86774								Pirt (1967, J. Gen. Microbiol.), Table 2.
						0.19	23		3.46434								Gardini et al. (2001, International Journal of Food Microbiology), Table 1.
																	Aka Staphylococcus faecalis.
Erwinia amylovora						0.462	21		10.1175		2.69023e-07	10.1175		2	13.1315		Billing (1974, J Appl Bacteriol.), Table 1.
		0.442139		0.000269023													Bergey's 1957 Manual, Page 691.
						0.225	25		3.41576								Cabrefiga et al. (2007, Internat. Microbiol.), Figure 2.
Escherichia coli		5.31		0.00264827							4.86656e-07	11.525		11	11.525		Shuter et al. (1982, Am. Nat).
		1		0.00028													Farmer and Jones (1976, Eur. J. Biochem.); Mainzer and Hempfling (1976, J. Bacteriol.)
		1.46				0.24	33.5		1.67253								Kubitschek (1969, Biophys. J.), Figure 2.
						0.26	25		3.9471								Camper et al. (1991, Appl. Environ. Microbiol.), Table 1.
		0.49		0.000295703													Trousselier et al. (1997, Aquatic Microbiol.)
						0.91	40		3.49643								Cooper et al. (2001, Evolution)
						0.725	30		6.96202								Schulze and Lipe (1964, Archiv. Microbiol.)
						0.42	40		1.61374								Gill and Suisted (1978, J. Gen. Microbiol.)
						0.21	25		3.18804
						1.73	37		8.74931								Cox (2004, Microbiol.)
		0.75		0.000437453													Trousselier et al. (1997, Aquatic Microb. Ecol.), Figure 1 - time 0, Table 1.
						0.6886	30		6.61248								Harvey et al. (1967, J. Bacteriol.), Table 1.
						0.942	25		14.3006								Chang (1947, J. Infec. Dis.), Table 2.
						1.5993	37		8.08831								Schaecter et al. (1962, J. Gen. Microbiol.), Table 1.
		0.47		0.00028458													Wang et al. (2008, Env. Sci. Tech.), Table 1.
						0.2989	20		7.1736								Mohr and Krawiec (1980, J Gen Microbiol.), Figure 2.
Flavobacterium gondwanense		1.894		0.0010258							1.0258e-06						Ventosa et al. (1998, Microbio. Mol. Biol. Rev.); aka Pshychroflexus gondwanense
Gluconobacter japonicus						0.19	28		2.19136			2.19136		1	3.70778		Sainz et al. (2017, Internat. J. Food Microbiol.), Table 2.
Gluconobacter oxydans						0.21	28		2.42203			3.46004		3	3.97213		Sainz et al. (2017, Internat. J. Food Microbiol.), Table 2.
						0.34	30		3.26495								Hekmat et al. (2003, Bioprocess Biosyst Eng), Table 4.
						0.3	28		3.46004								Olijve and Kok (1979, Arch. Microbiol.), Figure 1.
Haemophilus influenzae		0.0572		4.09901e-05							4.09901e-08	8.76196		2	11.3721		Bergey's 1957 Manual, Page 407.
						1.18868	37		6.01163								Herriott et al. (1970, J. Bacteriol.)
						1.7325	37		8.76196								Rubin (1986, Inf. Imm.), Abstract.
Haemophilus parainfluenzae		0.424		0.000258852							2.58852e-07						Kahn and Gromkova (1981, J. Bacteriol.)
Haererehalobacter ostenderis						0.47	15		17.8327			17.8327		1	30.1728		Johansen et al. (2002, Aquatic Microbial Ecol.), Table 1.
Halomonas alimentaria		0.5236		0.000314307		0.1	25		1.51811		4.22294e-07	1.51811		1	2.56865		Boltyanskaya et al. (2007, Microbiol.), Table 1.
		0.99501		0.000567383													Gam et al. (2007, Internat. J. Syst. Evol. Microbiol.), Table 1.
Halomonas cupida						0.6399	28		7.38027			7.38027		1	12.4874		Sawyer et al. (1977, Arch. Microbiol.), Table 1.
																	Formerly Alcaligenes cupidus.
Halomonas halodenitrificans		0.404		0.000247597							2.47597e-07						Ventosa et al. (1998, Microbio. Mol. Biol. Rev.)
Halomonas halodurans		0.344		0.000213554							2.13554e-07						Ventosa et al. (1998, Microbio. Mol. Biol. Rev.); aka Cobetia marina
Halomonas meridiana						0.97	15		36.8036			36.8036		1	62.2716		Johansen et al. (2002, Aquatic Microbial Ecol.), Table 1.
Halomonas mongoliensis		0.4857		0.000293314							2.93314e-07						Boltyanskaya et al. (2007, Microbiol.), Table 1.
Halomonas salina		0.994		0.000566853							5.66853e-07						Ventosa et al. (1998, Microbio. Mol. Biol. Rev.)
Halomonas ventosae		0.4636		0.000281013							2.81097e-07						Boltyanskaya et al. (2007, Microbiol.), Table 1.
		0.4639		0.000281181													Gam et al. (2007, Internat. J. Syst. Evol. Microbiol.), Table 1.
Halomonas venusta						0.7166	28		8.26489			8.26489		1	13.9842		Sawyer et al. (1977, Arch. Microbiol.), Table 1.
															0		Formerly Alcaligenes venustus.
Helicobacter pylori		0.31		0.000194056							1.94056e-07	1.3569		1	2.29588		Bumann et al. (2004, Infect. Immun.), Page 6738.
						0.2683	37		1.3569								Reynolds and Penn (1994, Microbiol.), Page 2652.
Klebsiella pneumoniae						0.32	25		4.85796		2.6222e-07	11.3588		3	13.0399		Camper et al. (1991, Appl. Environ. Microbiol.), Table 4.
						0.42	25		6.37608								Esener et al. (1981, Biotech. Bioeng.), Figure 1.
		0.43		0.00026222													Rajeshwari et al. (2009, World J Microbiol Biotechnol), Table 1.
						1.87	35		11.3588								Wentland et al. (1996, Biotech. Prog.), Table 1.
Lactobacillus casei		1.4		0.000776806		0.6	37		3.03444		7.76806e-07	3.03444		4	3.21955		de Vries et al. (1970, J. Gen. Microbiol.)
						0.63	42		2.0154								Olmos-Dichara et al. (1997, Biotech. Letters)
						0.25	38		1.15368								Gill and Suisted (1978, J. Gen. Microbiol.)
						0.5	37		2.5287								Bowden and Hamilton (1989, Oral Microbiol. Immunot.), Table 2.
Lactobacillus johnsonii						1.6	37		8.09185			8.09185		1	13.6914		van der Kaaij et al. (2004, Appl Environ Microbiol.), Page 1869.
Lactobacillus plantarum		2.5		0.00132428							1.82395e-06	5.95373		4	6.3169		Archibald (1983, FEMS Microbiol. Letters)
						0.62	30		5.95373								Barcena et al. (1998, Appl. Environ. Microbiol.)
						0.6	37		3.03444								Pieterse et al. (2005, Microbiol.)
						0.6	37		3.03444								Teusink et al. (2007, Appl. Environ. Microbiol.)
						0.6	30		5.76167								Horn et al. (2005, J. Appl. Microbiol.)
		6		0.00296329													Dumont et al. (2004, Appl. Environ. Microbiol.)
		2.9587		0.00154628													Bergey's 1957 Manual, Page 549.
Lactococcus bulgaricus						0.9	37		4.55167		9.54973e-07	4.55167		3	5.22531		Benthin et al. (1995, J Appl Microbiol), Table 1.
		1.75228		0.000954973													Bergey's 1957 Manual, Page 547.
						1	42		3.19905								Burgos-Rubio et al. (2000, Biotech. Prog.), Figure 2.
						0.37	40		1.42163								Hebert et al. (2004, Curr. Microbiol.), Table 2.
Lactococcus lactis		0.9		0.000517342		0.81	37		4.0965		1.02393e-06	12.3051		6	12.3051		Fiedler et al. (Appl. Envrion. Microbiol., 2011); Kokkinosa et al. (1998, Lait)
						1.14	30		10.9472								Andersen et al. (2001, J. Bacteriol.)
						1.11	30		10.6591								Jensen and Hammer (1993, Appl. Environ. Microbiol.)
		3.97		0.00202657		0.79	30		7.58621								Bachmann et al. (2013, PNAS), Page 14303.
						0.91	30		8.73854								Poolman and Konings (1988, J. Bacteriol.), Figure 3.
						0.9	25		13.663								Cogan et al. (1971, J. Appl. Bact.), Figure 1.
																	Aka Streptococcus lactis.
Legionella pneumophila		0.58		0.000345325							2.23483e-07	0.864251		2	1.12171		Wang et al. (2008, Env. Sci. Tech.), Table 1.
						0.09	30		0.864251								Mampel et al. (2006, Appl. Environ. Microbiol.)
		0.2261		0.000145155													Microbe Wiki
		0.36		0.000222676													Berk et al. (2008, Appl. Environ. Microbiol.), Page 2193.
						0.1155	37		0.58413								Pearlman et al. (1988, Microbial Pathogenesis), Abstract.
Leptospira biflexa		0.36		0.000222676							2.227e-07	1.14734		1	1.9413		Kefford et al. (1986, Curr. Microbiol.), Figure 1.
						0.11948	30		1.14734								Larson et al. (1959, J. Bacteriol.), Table 2.
Leptospira icterohaemorrhagiae		0.4398		0.000267713		0.0693	30		0.665473		2.67713e-07	0.665473		2	0.863718		Larson et al. (1959, J. Bacteriol.), Table 2.
						0.0214	23		0.390194								Chang (1947, J. Infec. Dis.), Table 1.
Leptospira interrogans		0.22		0.000141548							1.41548e-07						Beck et al. (2009, Nature Methods), Sup. Figure 6.
Listeria innocua						0.6	20		14.4			14.4		1	24.3648		Houtsma et al. (1994, International Journal of Food Microbiology), Figure 4.
Magnetospirillum gryphiswaldense						0.1	30		0.960279		5.7771e-07	1.52242		2	1.97595		Fernandez-Castane et al. (2018, New Biotech.), Table 1.
		1.01471		0.00057771													Thrash et al. (2010, Appl Environ Microbiol.), Table 3.
						0.132	28		1.52242								Heyen and Schuler (2003, Appl Microbiol Biotechnol.), Table 3.
Mannheimia succiniciproducens						1.12	39		4.7161			4.7161		1	7.97964		Song et al. (2007, Biotechnol Bioeng 98: 1296-1304), page 1300.
Marinomonas communis						0.86625	28		9.99087			9.99087		2	12.9672		Sawyer et al. (1977, Arch. Microbiol.), Table 1.
						0.77	30		7.39415								Reichelt and Baumann (1974, Arch. Microbiol.), Table 1.
																	Aka Alteromonas communis.
Marinomonas vaga						0.34	15		12.9002		8.15977e-07	12.9002		1	21.8272		Johansen et al. (2002, Aquatic Microbial Ecol.), Table 1.
		1.4769		0.000815977													Gonzalez and Whitman (2006, Prokaryotes), Table 8.
Megasphaera elsdenii						0.48	39		2.02119			2.02119		1	3.41985		Russell et al. (1979, Appl. Enviorn. Microbiol.), Table 1.
Methylobacterium extorquens						0.185791	28		2.14281			2.14281		1	3.62564		Strovas et al. (2007, J. Bacteriol.)
Methylophilus methylotrophus		0.182		0.000118889							1.18889e-07	1.7285		2	2.24342		Jenkins et al. (1987, Internat. J. Syst. Bacteriol.)
						0.091	30		0.873854								Roseiro et al. (1999, Appl. Microbiol. Biotech.)
						0.18	30		1.7285								Belanger et al. (2004, FEMS Microbiol. Lett.)
Micrococcus luteus		1.15		0.000648212							5.14751e-07						Kapralyants and Kell (1993, Appl. Environ. Microbiol.)
		0.6967		0.000408768													Bergey's 1957 Manual, Page 457.
Moraxella osloensis		2.45		0.00129989							1.29989e-06						Shuter et al. (1982, Am. Nat), Table 2.
Mycobacterium avium						0.0693	37		0.350478		1.34429e-07	1.04183		2	1.35219		Falkinham (2003, Appl Environ Microbiol.), Table 3.
		0.208		0.000134429													McCarthy (1971, Appl. Microbiol.), Table 2.
						0.206	37		1.04183								McCarthy (1987, Microbios), Abstract.
Mycobacterium tuberculosis						0.114	37		0.576544		1.95631e-07	0.576544		2	0.748297		Chang (1947, J. Infec. Dis.), Table 2.
		0.3338		0.000207722													Bergey's 1957 Manual, Page 701.
						0.02888	37		0.146058								Schaefer et al. (1949, J. Bacteriol.), Table 2.
		0.293		0.000184244													Yamada et al. (2015, Plos One), Abstract and adding in the outer membrane and periplasm.
Mycoplasma capricolum		0.462		0.000280121		0.441401	37				2.80121e-07						Seto and Miyata (1998, J. Bacteriol.)
						0.3465	37										Dahl et al. (1980, Biochemistry)
Mycoplasma gallisepticum		0.018		1.4149e-05							2.26374e-08	1.8323		3	2.10348		Shuter et al. (1982, Am. Nat).
		0.05		3.62182e-05													Morowitz and Maniloff (1966, J. Bacteriol.)
						0.3623	37		1.8323								Quinlan and Maniloff (1985, J. Bacteriol.), Figure 1.
						0.244	37		1.23401								Bautista et al. (2013, Plos Comp. Biol.), Abstract.
						0.2828	37		1.43023								Kazama et al. (1986, Microbiology and Immunology), Figure 2.
Mycoplasma genitalium		0.00419		3.93e-06		0.078	37		0.394478		3.93e-09	0.394478		2	0.511993		Karr et al. (2012, Cell), Figure 7a.
						0.0582	37		0.294341								Lluch-Senar et al. (2010, Molecular Microbiology), Table 1.
Mycoplasma mobile						0.2165	25		3.28672		7.4e-08	3.28672		1	5.56112		Rosengarten and Kirchhoff (1989, Current Microbiology), Page 16.
		0.067		7.4e-05													Rosengarten et al. (1988, Curr. Microbiol.), Table 2.
Mycoplasma pneumoniae		0.05		3.62182e-05							2.57596e-08	3.50478		3	4.02349		Hassselbring et al. (2006, PNAS); stated in introduction as % of E. coli volume.
				1.6e-05		0.03497	37		0.176858								Wodke et al. (2013, Mol. Syst. Biol.)
		0.04		2.94965e-05													Seybert et al. (2006, J Struct Biol), Discussion.
						0.048	36		0.266042								Low and Eaton (1965, J. Bacteriol.), Figure 4.
Mycoplasma pulmonis						0.693	37		3.50478								Dybvig et al. (1989, J. Bacteriol.), Table 2.
Myxococcus xanthus		1.08		0.000611821							8.30277e-07	1.6236		5	1.6236		McVittie et al. (1962, J. Bacteriol.)
						0.208108	35		1.26409								Janssen et al. (1977, J. Bacteriol.)
						0.066	20		1.584
						0.185	32		1.47913								Velicer et al. (1998, PNAS)
		2.0974		0.00112673													Bergey's 1957 Manual, Page 884.
						0.0866	32		0.692393								Rosenberg et al. (1977, J. Bacteriol.), Abstract.
						0.1732	30		1.6632								Kimura et al. (2006, Archives of Microbiology), Page 390.
Nitrobacter winogradskyi		0.235		0.000150403							1.50403e-07						Tappe et al. (1999, Appl. Environ. Microbiol.)
Nitrosomonas europaea		0.6		0.000356266							3.56266e-07						Tappe et al. (1999, Appl. Environ. Microbiol.)
Neisseria gonorrhoeae						0.5694	37		2.87969		1.69742e-07	2.87969		2	3.73755		Morse et al. (1978, Inf Imm), Figure 1.
		0.26802		0.000169742													Bergey's 1957 Manual, Page 480.
						0.5573	37		2.81849								Morse et al. (1983, Inf. Imm.), Page 76.
Neisseria meningitidis		0.26802		0.000169742							1.69742e-07	5.63446		2	7.31296		Bergey's 1957 Manual, Page 482.
						1.1141	37		5.63446								Takahashi et al. (2004, J Bacteriol), Figure 2.
						0.756	37		3.8234								Archibald and DeVoe (1978, J. Bacteriol.), Table 2.
Nitrosomonas europaea						0.125	25		1.89764		3.7708e-07	2.60424		3	2.98967		Sato et al. (1985, Applied Environ. Microbiology), Figure 2.
		0.763167		0.000444513													Bergey's 1957 Manual, Page 69.
		0.524		0.000314528													Ehrlich et al. (1995, Arch. Mikrobiol.)
		0.65		0.000383491		0.188	26		2.60424								Farges et al. (2012, Appl Biochem Biotechnol.), Tables 2 and 3.
						0.054	28		0.622808								Cruvellier et al. (2016, Bioresource Tech. ), Table 2.
Nitrosomonas winogradskyi		0.55		0.000328858		0.245	26		3.39382		3.28858e-07	3.39382		2	4.40484		Farges et al. (2012, Appl Biochem Biotechnol.), Tables 2 and 4.
						0.024	28		0.276803								Cruvellier et al. (2016, Bioresource Tech. ), Table 2.
Oenococcus oeni						0.066	25		1.00196		1.50811e-07	1.00196		3	1.15024		Zhang and Lovitt RW (2005, J. Applied Microbiology), Abstract.
		0.4366		0.000265921													Sato et al. (2001, FEMS Microbiol. Lett.), Page 110.
		0.127235		8.55288e-05													Bartowsky (2005, Australian Journal of Grape and Wine Research), Table 1.
						0.092	30		0.883457								Saguir and Manca de Nadra (2002, J. Appl. Microbiol.), Table 2.
						0.082	30		0.787429								Fernandez et al. (2004, Curr. Biol.), Table 2.
Paracoccus denitrificans		0.403		0.000247033		0.33	35		2.00449		2.22276e-07	4.52377		4	4.79972		Nokhale and Mayer (1979, Antoine von Leeuv.)
						0.14	30		1.34439								Friedrich and Mitrenga (1981, FEMS Microbiol. Lett.)
						0.45	29.5		4.52377								Hanegraaf and Muller (2001, JTB)
				0.0002													Meijer et al. (1977, Arch. Microbiol.); Stouthamer and Bettenhaussen (1980, Arch. Microbiol.)
						0.33	30		3.16892								Blaszczyk (1993, Appl Environ Microbiol.), Table 1.
Pasteurella multocida		0.615		0.000364452							3.64452e-07	8.4049		2	10.9087		Shuter et al. (1982, Am. Nat).
						1.6619	37		8.4049								Hertman et al. (1979, Avian Dis.), Table 1.
						0.319	37		1.61331								Hussain et al. (2012, J. Anim. Plant Sci.), Table 1.
Pelagibacter ubique		0.01		8.23901e-06		0.0242	15		0.918192		8.23901e-09	0.918192		1	1.55358		Rappe et al. (2002, Nature), Text.
Photobacterium phosphoreum		0.905233		0.000520109							5.20109e-07	19.7297		1	33.3827		Brenet and Winet (1977, Ann. Rev. Fluid Mech.), Table 1.
						0.52	15		19.7297								Mejlholm and Dalgaard (2002, Letters Appl. Microbiol.), Table 2.
Photobacterium mandapamensis						0.2809	25		4.26438			4.26438		1	7.21533		Reichelt and Baumann (1974, Arch. Microbiol.), Table 1.
Porphyromonas gingivalis						0.271	37		1.37056			1.37056		1	2.31898		Marsh et al. (1994, Microbiology), Abstract.
Proprionibacterium acnes						0.23	37		1.1632		7.56224e-08	1.1632		2	1.50972		Greenman et al. (1983, J. Gen. Microbiol.), Figure 1.
		0.1113		7.56224e-05													Bergey's 1957 Manual, Page 595.
						0.125	35		0.759278								Gribbon et al. (1993, J. Gen. Microbiol.), Figure 1.
																	Aka Corynebacterium acnes.
Proprionibacterium avidum						0.21	37		1.06206			1.06206		1	1.797		Greenman et al. (1983, J. Gen. Microbiol.), Figure 1.
Proprionibacterium granulosum						0.15	37		0.758611			0.758611		1	1.28357		Greenman et al. (1983, J. Gen. Microbiol.), Figure 1.
Proteus mirabilis		0.21		0.000135618							1.8886e-07	7.69324		2	9.98505		Stouthamer and Bettenhaussen (1972, Antoine van Leeuwenhoek)
		0.4314		0.000263005													Bergey's 1957 Manual, Page 366.
						0.34	30		3.26495								Zhao et al. (2015, J. Microbiol. Meth.), Figure 5.
						0.385	22		7.69324								Rauprich et al. (1996, J. Bacteriol.), Table 1.
Proteus vulgaris		0.39		0.000239692		0.710041	23		12.9464		3.28284e-07	12.9464		3	14.8625		Shuter et al. (1982, Am. Nat).
		0.7727		0.000449619													Bergey's 1957 Manual, Page 365.
						1.1237	37		5.68301								Tan et al. (1997, Analyst), Abstract.
						0.9671	37		4.89102								Schaecter et al. (1962, J. Gen. Microbiol.), Table 1.
Pseudoalteromonas citrea						0.6	15		22.7651			22.7651		1	38.5185		Johansen et al. (2002, Aquatic Microbial Ecol.), Table 1.
Pseudoalteromonas tetraodonis						1.9	15		72.0895			72.0895		1	121.975		Johansen et al. (2002, Aquatic Microbial Ecol.), Table 1.
Pseudomonas aeruginosa		0.378		0.000232899		0.2	25		3.03623		2.43499e-07	7.638		6	7.638		Montesinos et al. (1983, Appl. Environ. Microbiol.)
						0.5	37		2.5287								Gilbert and Brown (1978, J. Bacteriol.)
		0.8		0.000464213													Steinberger et al. (2002, Microb. Ecol.)
		0.3127		0.000195611													Bergey's 1957 Manual, Page 99.
						0.3465	20		8.316								Ingraham (1958, J. Bacteriol.), Table 3.
						1.08866	35		6.61276								Powell (1956, J. Gen. Microbiol.), Page 498.
						0.96697	37		4.89036								Gottenbos et al. (2000, J Biomed Mat Res), Table 4.
		0.262		0.000166231													Schneider and Doetsch (1974, J. Bacteriol.), Table 1, Figure 1.
						0.29	20		6.96								Mohr and Krawiec (1980, J Gen Microbiol.), Figure 2.
Pseudomonas doudoroffii						0.77	30		7.39415			7.39415		1	12.5109		Reichelt and Baumann (1974, Arch. Microbiol.), Table 1.
Pseudomonas fluorescens		1.13		0.000637833		0.641667	23		11.6998		2.20746e-07	12.3299		6	12.3299		Shuter et al. (1982, Am. Nat).
						0.16	15		6.07069								Gill and Suisted (1978, J. Gen. Microbiol.)
						0.092	11.5		4.80995								Willcox et al. (1993, Food Microbiol.)
		0.25225		0.000160531													Chrzanowksi et al. (2010, J. Eur. Microbiol.), Table 2.
						0.54	20		12.96								Ingraham (1958, J. Bacteriol.), Table 3.
		0.1591		0.000105054													Bergey's 1957 Manual, Page 105.
						0.3142	20		7.5408								Mohr and Krawiec (1980, J Gen Microbiol.), Figure 2.
						0.35	25		5.3134								Cabrefiga et al. (2007, Internat. Microbiol.), Figure 2.
Pseudomonas marina						0.6495	28		7.49099		2.24382e-07	7.49099		2	9.72256		Sawyer et al. (1977, Arch. Microbiol.), Table 1.
						0.3465	30		3.32737								Reichelt and Baumann (1974, Arch. Microbiol.), Table 1.
		0.363		0.000224382													Nishino et al. (2004, J. Oceanogr.), Table 1.
																	Aka Halomonas marina.
Pseudomonas putida		1.13		0.000637833							3.86702e-07	10.4317		2	13.5392		Shuter et al. (1982, Am. Nat).
		0.7		0.00032													Bratback and Dundas (1984, Appl. Environ. Microbio.); Neumann et al. (2005, Extremophiles)
		0.52		0.000312319													Trousselier et al. (1997, Aquatic Microbiol.)
						0.8	30		7.68223								Iskin et al. (1999, Appl. Environ. Microbiol.)
						0.31	30		2.97687								Huijberts and Eggink (1996, Appl. Microbiol. Biotech.)
				0.000352472													Bratback and Dundas (1984, Appl. Environ. Microbio.); Neumann et al. (2005, Extremophiles)
		1.07		0.000606608													Trousselier et al. (1997, Aquatic Microb. Ecol.), Figure 1 - time 0.
		0.4		0.000245341													Bouvier et al. (2001, Cytometry), Figure 2.
						0.627	24		10.4317								Ahn et al. (1998, Biotech Bioeng), Abstract.
Pseudomonas syringae						0.127	30		1.21955		1.01298e-06	8.6184		3	9.89392		Kim et al. (2009, Appl. Environ. Microbiol.), Page 2721.
		1.86828		0.00101298													Bergey's 1957 Manual, Page 128.
						0.3591	20		8.6184								Young et al. (1977, J. Appl. Bacteriol.), Table 1.
						0.3465	26.5		4.58496								Fett and Zacharius (1983, Physiol. Plant Path.), Page 170.
Ralstonia eutropha						0.78	30		7.49018		9.28727e-07	7.49018		4	7.94708		Shahhossenini (2004, Process Biochem.), Table 1.
						0.158	30		1.51724								Mulchandani et al. (1989, Appl. Microbiol. Biotech.), Figure 1.
		1.7		0.000928727													Pedros-Alio et al. (1985, Arch. Microbiol.), Figure 3.
						0.45	30		4.32126								Friedrich (1982, J. Bacteriol.), Page 205.
						0.42	31		3.68015								Siegel and Ollis (1984, Biotech. Bioeng.), Page 767.
																	Aka Alcaligenes eutrophus.
Ralstonia solanacearum						0.125	16		4.3276		1.29665e-07	4.3276		1	7.32229		Stevens et al. (2011, Microbial ecology), Figure 2.
		0.2		0.000129665													Alvarez et al. (2008, Microbiol.), Page 3594
Rhizobium leguminosarum		0.491		0.000296258							3.5285e-07	2.85454		1	4.82987		Reeve et al. (2003, Stand. Genomic Sci.)
						0.2475	28		2.85454								Streit et al. (1991, Curr. Microbiol.)
		0.718		0.000420252													Bergey's 1957 Manual, Page 286.
Rickettsia prowazekii		0.09		6.21982e-05		0.0788	34		0.524564		6.21982e-08	0.524564		1	0.887562		Pang and Winkler (1994, Mol. Microbiol.), Footnote and Table 2.
Roseobacter litoralis						0.625	15		23.7136			23.7136		1	40.1235		Johansen et al. (2002, Aquatic Microbial Ecol.), Table 1.
Ruegeria pomeroyi		2.063		0.00110972							1.10972e-06	3.02666		2	3.9283		https://en.wikipedia.org/wiki/Ruegeria
						0.0175	30		0.168049								Gonzalez et al. (2003, Int J Syst Evol Microbiol), Page 1265.
						0.105	18		3.02666								Lankiewicz et al. (2016, ISME J.), Figure 3.
Salinibacter ruber		0.19436		0.000126297		0.0495	37		0.250342		1.26297e-07	0.466293		2	0.605202		Anton et al. (2002, International Journal of Systematic and Evolutionary Microbiology), Pages 488 and 490.
						0.0922	37		0.466293								Brito-Echeverria et al. (2011, Extremophiles), Figure 1.
Salinivibrio costicola		0.461		0.000279563							2.67988e-07	7.00957		1	11.8602		Ventosa et al. (1998, Microbio. Mol. Biol. Rev.)
		0.333		0.000207264		1.386	37		7.00957								Huang et al. (2000, Internat. J. Syst. Evol. Microbiol.)
		0.556		0.000332157													Bergey's 1957 Manual, Page 236.
																	Aka Vibrio costicolas.
Salmonella typhimurium		0.48		0.000290146							4.42929e-07	15.5997		4	16.5512		Trousselier et al. (1997, Aquatic Microbiol.)
		0.562		0.000335453													Montesinos et al. (1983, Appl. Environ. Microbiol.)
						0.855556	23		15.5997								Shuter et al. (1982, Am. Nat).
		1.35		0.000751246													Kubitschek (1969, Biophys. J.)
				0.000632		1.029	37		5.20407								Schaecter et al. (1958, J. Gen. Microbiol.)
		0.625		0.0003699													Trousselier et al. (1997, Aquatic Microb. Ecol.), Figure 1 - time 0.
						1.7325	37		8.76196								Schaecter et al. (1962, J. Gen. Microbiol.), Table 1.
						1.023	37		5.17373								Chang (1947, J. Infec. Dis.), Table 2.
		0.758		0.000441744													Brenet and Winet (1977, Ann. Rev. Fluid Mech.), Table 1.
																	Aka Eberthella typhosa.
Sarcina ureae		4.191		0.00213013							2.13013e-06						Schneider and Doetsch (1974, J. Bacteriol.), Table 1, Figure 2.
Selenomonas ruminantium						1.05	39		4.42135			4.42135		1	7.48092		Russell et al. (1979, Appl. Enviorn. Microbiol.), Table 1.
Serratia marcescens						1.8181	35		11.0435		9.14821e-08	11.0435		2	14.3334		Powell (1956, J. Gen. Microbiol.), Page 506.
		0.1145		7.76204e-05													Bergey's 1957 Manual, Page 361.
		0.163658		0.000107819													Schneider and Doetsch (1974, J. Bacteriol.), Table 1, Figure 2.
																	Aka Chromobacterium prodigiosum
						0.4687	22		9.36577								Mohr and Krawiec (1980, J Gen Microbiol.), Figure 2.
Shewanella donghaensis		0.22288		0.000143252		0.345	17		10.8987		1.43252e-07	10.8987		1	18.4406		Yang et al. (2007, Int J Syst Evol Microbiol.), Figure 1, Page 210.
Shewanella frigidimarina						0.79	15		29.974		3.06125e-07	29.974		1	50.7161		Johansen et al. (2002, Aquatic Microbial Ecol.), Table 1.
		0.5088		0.000306125													Bowman et al. (1997, Internat. J. Syst. Bacteriol.), Page 1045.
Shewanella gelidimarina						0.4133	16.5		13.6682		2.36665e-07	13.6682		1	23.1266		Nichols et al. (2000, Appl Environ Microbiol.), Figure 2.
		0.384648		0.000236665													Bowman et al. (1995, Int. J. Syst. Bacteriol.), Page 1045.
Shewanella oneidensis		0.566307		0.000337818		0.92	22		18.3838		3.37818e-07	18.3838		2	23.8604		Abboud et al. (2005, Appl Environ Microbiol.), Page 812.
						0.47	30		4.51331								Tang et al. (2007, Biotechnol. Bioeng.), Table 1.
Shewanella pealeana						0.71	15		26.9387			26.9387		1	45.5803		Johansen et al. (2002, Aquatic Microbial Ecol.), Table 1.
Sphaerotilus natans		9.719		0.00461835							1.28854e-06	8.448		2	10.9647		Stokes et al. (1954, J. Bacteriol.)
		0.731		0.000427247		0.352	20		8.448								Lau et al. (1984, J. Water Pol. Control Fed.)
		1.696		0.000926716		0.271	20		6.504								Richard et al. (1985, J. Water Pol. Control Fed.)
		2.8783		0.00150758													Bergey's 1957 Manual, Page 263.
Sphingopyxis alaskensis		0.07		4.93589e-05							3.82e-08	4.4921		3	5.15693		Wang et al. (2008, Env. Sci. Tech.), Table 1.
						0.27	24		4.4921								Matallana-Surget et al. (2009, Environ. Microbiol.)
		0.04		2.94965e-05		0.16	25		2.42898								Eguchi et al. (1996, Appl. Environ. Microbiol.), Table 1.
						0.21	30		2.01659								Ostrowski et al. (2001, Applied and Environmental Microbiology), Page 1294.
Spirillum serpens		2.09466		0.00112538							1.12538e-06						Schneider and Doetsch (1974, J. Bacteriol.), Table 1, Figure 1.
Spirillum volutans		22.9738		0.0101908							1.01908e-05						Brenet and Winet (1977, Ann. Rev. Fluid Mech.), Table 1.
Spiroplasma melliferum		0.0183		1.43658e-05							1.43658e-08						Ortiz et al. (2006, J. Struct. Biol.), Page 339.
																	Endosymbiont.
Staphylococcus aureus		0.203		0.000131453							1.76117e-07	6.35699		7	6.35699		Montesinos et al. (1983, Appl. Environ. Microbiol.), Table 1.
		0.382		0.000235165													Bergey's 1957 Manual, Page 465.
		0.28		0.00017671													Maass et al. (2011, Anal. Chem.), average of medians from Table S5.
						0.11608	20		2.78592								Sutherland et al. (1994, Internat. J. Food Microbiol.), Figure 2.
						0.1315	30		1.26277								Sutherland et al. (1994, Internat. J. Food Microbiol.), Table 6 - Genigeorgis et al. ref.
						0.04796	11		2.62496								Sutherland et al. (1994, Internat. J. Food Microbiol.), Table 6 - Whiting et al. ref.
						0.09191	15		3.48723								Sutherland et al. (1994, Internat. J. Food Microbiol.), Table 6 - Otero et al. ref.
						0.0863	21		1.88991								Sutherland et al. (1994, Internat. J. Food Microbiol.), Table 6 - Sheusner and Harmon ref.
						0.1488	20		3.5712								Sutherland et al. (1994, Internat. J. Food Microbiol.), Table 6 - Donelly et al. ref.
						1.8078	37		9.14278								Somerville et al. (2003, Infect Immun.), Table 2.
Staphylococcus epidermidis						0.475	37		2.40227		8.72266e-08	10.0137		2	12.9967		Evans et al. (1994, Microbiol.)
		0.194		0.000126082													Stull (1972, J. Bacteriol.)
						1.98	37		10.0137								Gottenbos et al. (2000, J Biomed Mat Res), Table 3.
		0.08709		6.03456e-05													Bergey's 1957 Manual, Page 466.
Staphylococcus xylosus						1.5343	37		7.75958			7.75958		1	13.1292		McMeekin et al. (1987, J Appl Bacteriol.), Table 2.
Streptococcus agalactiae						0.8662	37		4.38073		2.34429e-07	4.38073		1	7.41219		Paoletti et al. (1996, Infection and Immunity), Page 1223.
		0.3807		0.000234429													Bergey's 1957 Manual, Page 517.
Streptococcus bovis						1.85	39		7.78999			7.78999		1	13.1807		Russell et al. (1979, Appl. Environ. Microbiol.), Table 1.
Streptococcus cremoris						0.9	27		11.3759		1.69742e-07	11.3759		3	13.0595		Bibal et al. (1989, Appl. Microbiol. Biotech.), Page 156.
		0.26802		0.000169742													Bergey's 1957 Manual, Page 526.
						0.78	30		7.49018								Poolman and Konings (1988, J. Bacteriol.), Figure 3.
						0.61	26.6		7.99805								Cogan et al. (1971, J. Appl. Bact.), Figure 1.
Streptococcus mutans						0.94	37		4.75396		9.24717e-08	4.75396		3	5.45755		Bowden and Hamilton (1989, Oral Microbiol. Immunot.), Table 2.
		0.1385		9.24717e-05													Ryan et al. (1980, Biophys. J.), Abstract.
						0.63	37		3.18617								Beckers and van der Hoeven (1982, Inf. Immun.), Abstract.
						0.62526	37		3.16219								Daneo-Moore et al. (1975, Inf. Imm.), Page 1197.
Streptococcus pneumoniae						0.8153	37		4.1233		1.28975e-07	13.1432		3	15.0884		Small et al. (1986, Inf. Imm.), Abstract.
		0.113		7.66844e-05													Begg et al. (2015, Nature Comm.), Table 1.
		0.3499		0.000216922													Bergey's 1957 Manual, Page 507 (previous name Diplococcus).
						2.079	37		10.5143								Aaberge et al. (1995, Microb. Path.), Page 146.
						2.5988	37		13.1432								Camberlein et al. (2015, Infect Immun.), Table 1.
Streptococcus pyogenes		0.27		0.000170895							3.02174e-07	8.41148		3	9.65638		Shuter et al. (1982, Am. Nat).
		1.7		0.00025		0.86	37		4.34937								Fiedler et al. (2011, Appl. Environ. Microbiol.); Kokkinosa et al. (1998, Lait); Heller et al. (1980, Curr. Microbiol.)
		0.268		0.00016973													Kowalski et al. (ASHRAE Trans.)
		2.144		0.00114975													Bergey's 1957 Manual, Page 512.
						0.62	37		3.13559								Dassy and Aluf (1984, J. Gen. Microbiol.), Page 645.
						1.6632	37		8.41148								Biswas et al. (2001, Infect Immun), Page 7034.
Streptomyces coelicolor		1.31		0.000379		0.13	28		1.49935		3.35242e-07	3.36098		3	3.8584		Borodina et al. (2005, Gen. Res.); Cox (2004, Microbiol.); Melzoch et al. (1997, Biotech. Bioengineer.)
						0.35	30		3.36098								Cox (2004, Microbiol.)
						0.35	30		3.36098								Shahab et al. (1996, Microbiol.)
		0.4915		0.000296535													Bergey's 1957 Manual, Page 756.
Teredinibacter turnerae		0.850417		0.000491062							4.91062e-07						Distel et al. (2002, Internat. J. Syst. Evol. Microbiol.), Abstract.
Thiobacillus prosperus		0.0827026		5.7543e-05		0.033	23		0.601701		5.7543e-08	0.601701		1	1.01808		Huber et al. (1989, Arch Microbiol.), Figure 3, Page 480.
Thiovulum majus		321.717		0.115545							0.000115545						Petroff et al. (2015, Physical Rev. Lett.), Page 1.
Ureaplasma urealyticum						0.4	37		2.02296		2.23984e-07	2.02296		1	3.42285		Sayed and Kenny (1978, J. Bacteriology), Figure 2.
		0.3623		0.000223984													Meloni et al. (1980, J. General Microbiology), Page 440.
Vibrio alginolyticus		0.481		0.000290702							3.73873e-07	17.5239		3	20.1175		Nishino et al. (2004, J. Oceanogr.), Table 1.
						0.5619	30		5.39581								Reichelt and Baumann (1974, Arch. Microbiol.), Table 1.
						0.462	25		7.01369								Gordon et al. (1982, Appl. Environ. Microbiol.), Page 1108.
		0.831192		0.000480839													Magariyama et al. (1995, Biophys. J.), Abstract, Table 2, Figure 3a.
																	Aka Beneckea alginolytica.
						3.465	37		17.5239								Ulitzur (1974, Microb Ecol.), Table 2.
Vibrio anguillarum						0.5405	27		6.83183			6.83183		1	11.5595		Garcia et al. (1997, Appl Environ Microbiol), Page 1036.
Vibrio campbellii		0.22		0.000141548							1.18684e-07	2.30755		1	3.90438		Trousselier et al. (1997, Aquatic Microb. Ecol.), Figure 1 - time 0.
		0.15		9.95128e-05													Bouvier et al. (2001, Cytometry), Figure 2.
						0.2403	30		2.30755								Reichelt and Baumann (1974, Arch. Microbiol.), Table 1.
																	Aka Beneckea campbellii.
Vibrio cholerae						1.094	37		5.5328		1.8185e-07	8.41148		3	9.65638		Chang (1947, J. Infec. Dis.), Table 2.
		0.453		0.000275097													Bergey's 1957 Manual, Page 231.
						1.6632	37		8.41148								Saint-Dic et al. (2008, J. Bacteriol.), Page 5872.
						0.84	30		8.06634								Vital (2007, Microbiol.), Abstract.
		0.1842		0.00012021													Baker et al. (1983, Appl. Environ. Microbiol.), Page 933.
																	Aka Vibrio comma.
Vibrio fischeri		0.21		0.000135618							1.44919e-07	21.0411		2	27.3092		Trousselier et al. (1997, Aquatic Microb. Ecol.), Figure 1 - time 0.
						1.386	25		21.0411								Ruby and Asato (1995, Arch. Microbiol.)
		0.125		8.41457e-05													Bouvier et al. (2001, Cytometry), Figure 2.
		0.438		0.000266705													Bergey's 1957 Manual, Page 196.
						0.1405	25		2.13295								Reichelt and Baumann (1974, Arch. Microbiol.), Table 1.
																	Aka Photobacterium fischeri.
Vibrio harveyi				0.00045							3.01e-07	3.8392		1	6.49592		Makemson and Gordon (1989, FEMS Microbiol. Letters)
						0.3998	30		3.8392								Reichelt and Baumann (1974, Arch. Microbiol.), Table 1.
		0.323		0.000201531													Nishino et al. (2004, J. Oceanogr.), Table 1.
																	Aka Beneckea harveyi.
Vibrio marinus						0.21265	20		5.1036			5.1036		1	8.63529		Mohr and Krawiec (1980, J Gen Microbiol.), Figure 1.
Vibrio natriegens						0.693	30		6.65473		1.59252e-06	21.4586		3	24.6344		Reichelt and Baumann (1974, Arch. Microbiol.), Table 1.
		1.963		0.00106014													Baumann et al. (1971, J. Bacteriol.); aka Beneckea natriegens and Pseudomonas natriegens.
						1.04	23		18.9627								Linton et al. (1977, Arch. Microbiol.)
						4.243	37		21.4586								Eagon (1962, J. Bacteriol.), Page 736.
		3.5		0.00180475													Fagerbakke et al. (1996, Aquatic Microb. Ecol.), Table 1.
		4.15		0.00211096													Norland et al. (1987, Microb. Ecol.), Table 1.
Vibrio parahaemolyticus						0.3906	30		3.75085			17.5239		3	20.1175		Reichelt and Baumann (1974, Arch. Microbiol.), Table 1.
																	Aka Beneckea parahaemolytica.
						3.465	37		17.5239								Ulitzur (1974, Microb Ecol.), Table 2.
						2.772	35		16.8377								Twedt and Novelli (1971, Appl Microbiol.), Table 2.
Vibrio psychroerythrus						0.0067	18		0.19313			0.19313		1	0.326775		Mohr and Krawiec (1980, J Gen Microbiol.), Figure 1.
Vibrio splendidus						0.55	15		20.868		9.53828e-07	20.868		1	35.3087		Johansen et al. (2002, Aquatic Microbial Ecol.), Table 1.
		1.75		0.000953828													Lovdal et al. (2007, Microbial Ecol.), Figure 1.
Xanthomonas campestris						0.2923	29		3.07615		4.35915e-08	3.07615		1	5.20485		Feil and Purcell (2001, Plant Dis.), Figure 3.
		0.0611565		4.35915e-05													Bergey's 1957 Manual, Page 159.
Xylella fastidiosa						0.066	21		1.44535			1.44535		1	2.44554		Feil and Purcell (2001, Plant Dis.), Table 1.
Xanthomonas pruni						0.2075	20		4.98		4.05284e-08	4.98		1	8.42616		Young et al. (1977, J. Appl. Bacteriol.), Table 1.
		0.0565		4.05284e-05													Bergey's 1957 Manual, Page 156.
Zymomonas mobilis		4.9		0.00245955							3.24041e-06	5.08948		4	5.39994		Swings and De Ley (1977, Bacteriol. Rev.); Lawford and Rousseau (2000, Appl. Biochem. Biotech.); Forrest (1967, J. Bacteriol.)
						0.53	30		5.08948								Zikmanis et al. (1997, Arch. Microbiol.)
						0.41	30		3.93714								Jobses and Roels (1996, Biotech. Bioengineer.)
		8.923		0.00426918													Bergey's 1957 Manual, Page 199.
						0.35	30		3.36098								Lee et al. (1980, Biotech Lett), Table 1.
						0.4	30		3.84112								Hermans et al. (1991, J. Bacteriol.), Table 1.

## Sheet: Cyanobacteria
																													Prochlorococcus marinus	1.55e-07	0.807591		-6.80967	-0.0928085				SUMMARY OUTPUT
											SUMMARY:																		Acaryochloris marina	3.13589e-07	0.318804		-6.50364	-0.496476
																													Synechococcus sp.	6.03701e-07	1.60607		-6.21918	0.205765				Regression Statistics
						Max. Cell			Normalized			Max. Div. Rate																	Anacystis nidulans (Synechococcus strain PCC6301)	1.35789e-06	2.46305		-5.86713	0.391474				Multiple R	0.190932
		Volume		Dry Weight		Div. Rate	Temp.		to 20 C		Mean DW	Q10 normalized		Sample-size															Synechococcus elongatus	1.69097e-06	1.03831		-5.77186	0.016329				R Square	0.0364549
		um^3		ng		(hours^-1)	C		(days^-1)		ug	20 C, (days^-1)		corrected max rate			Reference												Prochlorothrix hollandica	2.43347e-06	0.6		-5.61377	-0.221849				Adjusted R Square	-0.00543838
																													Synechocystis sp.	3.3895e-06	0.794534		-5.46986	-0.0998877				Standard Error	0.244921
Acaryochloris marina						0.0117	20		0.2808		3.13589e-07	0.318804		2	0.414445		Miyashita et al. (2003, J Phycol.), Figure 1.												Oscillatoria redekei	3.4148e-06	1.0536		-5.46663	0.0226758				Observations	25
						0.0126	30		0.120995								Swingley et al. (2005, Appl Environ Microbiol.), Figure 2.												Oscillatoria (Planktohrix) agardhii	8.97062e-06	0.864		-5.04718	-0.0634863
		0.5223		0.000313589													Chen et al. (2009, FEBS Letters), Page 2536.												Aphanizomenon flos-aquae	1.42781e-05	0.9552		-4.84533	-0.0199057				ANOVA
						0.021	25		0.318804								Gloag et al. (2007, Biochimica et Biophysica Acta), Table 1.												Oscillatoria (Planktothrix) rubescens	1.53676e-05	0.3648		-4.81339	-0.437945					df	SS	MS	F	Significance F
																													Anabaena variabilis	1.69368e-05	1.01865		-4.77117	0.00802689				Regression	1	0.0521992	0.0521992	0.870185	0.360594
Anabaena circinalis		53.3		0.0221036							2.21036e-05	0.6408		2	0.83304		Brookes et al. (1999, J. Plank. Res.), page 336.												Anabaena flos-aquae	2.17114e-05	1.65066		-4.66331	0.217658				Residual	23	1.37968	0.0599863
						0.0267	20		0.6408								Foy (1980, Brit. Phycol. J.), Table 3.												Anabaena circinalis	2.21036e-05	0.6408		-4.65554	-0.193277				Total	24	1.43188
						0.0271	20.5		0.621284								McCausland et al. (2001, Phycologia), Figure 4.												Cylindrospermopsis raciborskii	2.25192e-05	0.595337		-4.64745	-0.225237
																	Porter and McDonough (1984, Limnol. Oceanogr.), page 366; likely this species.												Anabaena cylindrica	2.56328e-05	0.406198		-4.5912	-0.391262					Coefficients	Standard Error	t Stat	P-value	Lower 95%	Upper 95%	Lower 95.0%	Upper 95.0%
																	Ingleton et al. (2008, Hyrdobiol.), Figure 7.												Nostoc calcicola	2.57791e-05	0.880506		-4.58873	-0.0552676				Intercept	-0.314245	0.249929	-1.25734	0.221249	-0.831262	0.202772	-0.831262	0.202772
																	Lin (1972, Hydrobiol.), page 322.												Microcystis aeruginosa	2.70889e-05	1.98107		-4.56721	0.2969				X Variable 1	-0.0467538	0.05012	-0.932837	0.360594	-0.150435	0.0569274	-0.150435	0.0569274
																													Anabaena spiroides	2.7678e-05	0.623903		-4.55787	-0.204883
Anabaena cylindrica						0.0084	25		0.127522		2.56328e-05	0.406198		3	0.467128		Allen and Arnon (1955, Plant pHysiol.), Figure 6.												Anabaena oscillarioides	3.1006e-05	0.858845		-4.50855	-0.0660853
		38.6		0.0432													Fay (1969, Arch. Mikrobiol.), Tables 1 and 2.												Tychonema bourrellyi	3.30195e-05	0.7248		-4.48123	-0.139782
						0.0423	30		0.406198								Bradley and Carr (1976, J. Gen. Microbiol.), page 177.												Anabaena solitaria	3.71465e-05	0.4968		-4.43008	-0.303818
		35.07		0.0152093													Olenina et al. (2006, Baltic Sea Environ. Proc. No. 6), Annex.												Chroococcus minutus	8.8949e-05	2.4		-4.05086	0.380211
						0.01238	29		0.130287								Smith and Evans (1971, J Bacteriol.), Page 913.												Oscillatoria tenuis	0.000416349	0.505532		-3.38054	-0.296251
																													Spirulina platensis	0.01186	0.425196		-1.92592	-0.371411
Anabaena flos-aquae		80		0.0321157							2.17114e-05	1.65066		4	1.7497		Sicko-Goad et al. (1977, Protoplasma), Table 2.
						0.0392	24		0.652187								Abou-Waly et al. (1991, Bull. Environ. Contam. Toxicol.), Table 1.
						0.0496	20		1.1904								Litchman et al. (2000, Freshwater Biol.), Table 2 .
						0.1292	25		1.9614								Gupta et al. (2001, World Journal of Microbiology & Biotechnology), Figure 1.												Gloeocapsa alpicola		0.768223
						0.04125	20		0.99								Lee and Rhee (1999, J. Phycol.), Figure 1.												Lyngbya bergei		1.99793
		49.468		0.0211603													Olenina et al. (2006, Baltic Sea Environ. Proc. No. 6), Annex.												Nostoc muscorum		0.727177
																	Litchman et al. (2003, Aquatic. Microb. Ecol.), Figure 4.												Oscillatoria amphibia		2.22698
																	Gilbert and Durand (1990, Freshwater Biol.), Figure 1.												Oscillatoria limnetica		1.8768
						0.02292	20		0.55008								Sommer (1991, Func. Ecol.), Table 2.												Phormidium luridum		1.3992
		34		0.0146162													Lehman and Sandgren (1982, Limnol. Oceanogr.), Table 2.												Synechocystis aquatilis		1.47129
		54		0.0223706													Burns and Wu (1990. J. Plank. Res.), Table 1.												Synechocystis minima		0.7008
						0.05583	20		1.33992								Rhee and Lederman (1983, J. Phycology), Table 1.												Trichodesmium erythraeum		0.157884
Anabaena oscillarioides						0.062	26		0.858845		3.1006e-05	0.858845		2	1.1165		Lam (1979, Hydrobiologia), Table 1.
		77		0.031006													Burns and Wu (1990. J. Plank. Res.), Table 1.
						0.0333	28		0.384065								Robarts and Zohary (1987, New Zealand Journal of Marine and Freshwater Research), Table 3.
Anabaena solitaria						0.0207	20		0.4968		3.71465e-05	0.4968		1	0.839592		Foy (1980, Brit. Phycol. J.), Table 3.
		93.71		0.0371465													Anabaena_solitaria_K.jpg, anabaena solitaria, Dr. Ralf Wagner on the web, measurement of photos.
																	Cmiech et al. (1984, Brit. Phycol. J.), page 251.
Anabaena spiroides						0.0256	20		0.6144		2.7678e-05	0.623903		3	0.717488		Foy (1980, Brit. Phycol. J.), Table 3.
		65.433		0.027678													Olenina et al. (2006, Baltic Sea Environ. Proc. No. 6), Annex.
						0.0375	24		0.623903								Robarts and Zohary (1987, New Zealand Journal of Marine and Freshwater Research), Table 3.
Anabaena variabilis						0.0671	25		1.01865		1.69368e-05	1.01865		1	1.7216		Kratz and Myers (1855, Amer. J. Bot.), Table 2.
		24.5		0.010812													Reed et al. (1981, Eur. J. Biochem.), page 324.
		65		0.0265311													Shuter (1978, Limnol. Oceanogr.), Table 1 -- Healey reference.
						0.0458	35		0.278199								Robarts and Zohary (1987, New Zealand Journal of Marine and Freshwater Research), Table 3.
Anacystis nidulans (Synechococcus strain PCC6301)						0.0834	25		1.26611		1.35789e-06	2.46305		3	2.83251		Kratz and Myers (1855, Amer. J. Bot.), Table 2.
		4		0.00204066													Shuter et al. (1983, Amer. Natur.), Table 1.
		1.65		0.000903566		0.37	34		2.46305								Mann and Carr (1974, J. Gen. Microbiol.), Figure 1.
						0.3661	39		1.54158								Kumar (1964, J. Experim. Bot.), Table 1.
Aphanizomenon flos-aquae						0.026	20		0.624		1.42781e-05	0.9552		5	0.9552		de Nobel et al. (1998, New Phytol.), Table 1.
						0.0333	20		0.7992								Tsujimura et al. (2001, Phycol. Res.), Figure 10.
						0.038	20		0.912								Zevenboom et al. (1980, FEMS Microbio. Lett.), Figure 2.
		150		0.043													Holm et al. (1983, Limnol. Oceanogr.), page 679.
						0.0416	20		0.9984								Foy (1980, Brit. Phycol. J.), Table 3.
																	Lin (1972, Hydrobiol.), page 322.
		10		0.00474105													Lehman and Sandgren (1982, Limnol. Oceanogr.), Table 2.
						0.05	28		0.576674								Robarts and Zohary (1987, New Zealand Journal of Marine and Freshwater Research), Table 3.
Chroococcus minutus		673.67		0.228059		0.1	20		2.4		8.8949e-05	2.4		1	4.056		Hofmann et al. (2019, Ecology), Tables 5 and S2.
		87		0.0346923													Kim et al. (2012, Environ. Toxicol.), Table 1.
Cylindrospermopsis raciborskii		54.39		0.0225192		0.0347	24		0.577318		2.25192e-05	0.595337		4	0.631057		Hawkins et al. (2001, Environ. Toxicol.), Table 1, Figure 6.
						0.0471	27		0.595337								Isvanovics et al. (2000, Freshwater Biol.), Table 3.
						0.017	20		0.408								Saker and Griffiths (2000, Phycol.), Figure 1.
						0.015	20		0.36								Briand et al. (2004, J. Phycol.), Figure 4.
Gloeocapsa alpicola						0.08	30		0.768223			0.768223		1	1.2983		Serebryakova et al. (1998, FEMS Microbiol. Lett.), Table 1.
Lyngbya bergei						0.10467	22.5		1.99793			1.99793		1	3.3765		Abdelkhalik et al. (2016, Med. Marine Sci.), Table 2.
Microcystis aeruginosa		65.45		0.0267							2.70889e-05	1.98107		11	1.98107		Lampert (1981, Internat. Rev. Ges. Hydrobiol.)
		135		0.0519735													Geller (1975, Arch. Hydrobiol.)
		39.4		0.018		0.045	26		0.623355								Long et al. (2001, Appl. Environ. Microbiol.), Table 1.
				0.025		0.0229	20		0.5496								Orr and Jone (1998, Limnol. Oceanogr.), Figure 8, page 1607.
						0.01	20		0.24								van der Westhuizen and Eloff (1985, Planta), Figure 1.
						0.112	23		2.04214								Downing et al. (2005, Microb. Ecol.), Figure 1.
		50		0.0208414													Bellinger (1974, British Phycol. J.), Table 1.
						0.0098	26		0.135753								Colman and Santha (1988, Aquatic Botany), Figure 1.
						0.0133	22		0.265766								Genoni et al. (2001, Ecotox. Environ. Safety), Figure 4.
						0.0088	20		0.2112								Hesse et al. (2011, FEMS Microbiol. Ecol.), Figure 1.
		31		0.009		0.0208	20		0.4992								Dunker et al. (2003, Freshwater Biol.), Figure 1.
						0.02041	25		0.309847								Chalifour and Juneau (2011, Aquatic Toxicol.), Table 1.
		249.3		0.0913817		0.08	20		1.92								Hofmann et al. (2019, Ecology), Tables 5 and S2.
						0.04292	23		0.782577								Olsen (1989, J. Phycology), Table 1.
Nostoc calcicola		63		0.0257791							2.57791e-05	0.880506		1	1.48806		Burns and Wu (1990. J. Plank. Res.), Table 1.
						0.058	25		0.880506								Jaiswal and Kashyap (2002, Microbiol. Res.), Figure 1.
Nostoc muscorum						0.0479	25		0.727177			0.727177		1	1.22893		Kratz and Myers (1855, Amer. J. Bot.), Table 2.
Oscillatoria (Planktohrix) agardhii						0.0308	20		0.7392		8.97062e-06	0.864		7	0.864		Foy (1980, Brit. Phycol. J.), Table 3.
		20		0.00897062													van Liere et al. (1979, Arch. Microbiol.), Figure 1.
						0.035	20		0.84								van Liere and Mur (1979, J. Gen. Microbiol.), Figure 1.
						0.0208	24		0.346058								Ahlgren (1977, Oikos), Abstract.
						0.0229	25		0.347648								Oberhaus et al. (2007, J. Phycol.), Figure 3.
						0.009	20		0.216								Davis and Walsby (2002, New Phytol.), Table 1.
						0.036	20		0.864								Ducobu et al. (1998, J. Phycology), Table 2.
						0.036	20		0.864								Zevenboom et al. (1980, Arch. Microbiology).
Oscillatoria amphibia						0.11667	22.5		2.22698			2.22698		1	3.7636		Abdelkhalik et al. (2016, Med. Marine Sci.), Table 2.
Oscillatoria limnetica						0.0782	20		1.8768			1.8768		1	3.17179		Foy (1980, Brit. Phycol. J.), Table 3.
Oscillatoria redekei						0.04	20		0.96		3.4148e-06	1.0536		2	1.36968		Foy (1980, Brit. Phycol. J.), Table 3.
		7		0.0034148													Gibson (1975, Freshwat. Biol.), Figure 1.
						0.0439	20		1.0536								Wernicke and Nicklisch (1986, Internationale Revue Der Gesamten Hydrobiologie), Table 1.
Oscillatoria (Planktothrix) rubescens						0.0152	20		0.3648		1.53676e-05	0.3648		4	0.3867		Foy (1980, Brit. Phycol. J.), Table 3.
						0.012	20		0.288								Bright and Walsby (2000, New Phytol.), Table 1.
						0.0217	25		0.329431								Oberhaus et al. (2007, J. Phycol.), Figure 3.
						0.0107	20		0.2568								Davis and Walsby (2002, New Phytol.), Table 1.
		35.904		0.0153676													Barry H. Rosen, USGS, photo from the web.
Oscillatoria tenuis						0.0333	25		0.505532		0.000416349	0.505532		1	0.854349		Brown and Trick (1992, Arch. Microbiol.), Figure 1.
		699.79		0.236181													http://dbmuseblade.colorado.edu/DiatomTwo/sbsac_site/species.php?g=Oscillatoria&s=tenuis; volume of a cylinder
		2400		0.733955													Moore (1974, J. Phycol.), Table 1.
Phormidium luridum						0.0225	20		0.54			1.3992		2	1.81896		Litchman et al. (2003, Freshwater Biol.), Table 1.
						0.0583	20		1.3992								Litchman et al. (2000, Freshwater Biol.), Table 2.
Prochlorococcus marinus						0.035	24		0.582309		1.55e-07	0.807591		4	0.856047		Moore and Chisholm (1999, Limnol. Oceanogr.), Figure 1.
		0.13		0.000155													Shaw et al. (2003, Marine Chem.), Table 2.
						0.0583	26		0.807591								Shalopyonok et al. (1998, Appl. Environ. Microbiol.) Table 1.
						0.021	20		0.504								Moore et al. (1995, Mar Ecol Prog Ser.), Figure 4.
						0.0412	26		0.570716								Shalapyonok A, Olson RJ, Shalapyonok LS (1998) Ultradian Growth in Prochlorococcus spp. Appl Environ Microbiol 64: 1066-1069.
Prochlorothrix hollandica		4.84356		0.00243347		0.0205	20		0.492		2.43347e-06	0.6		2	0.78		Burger-Wiersma et al. (1989, Internat. J. Syst. Bacteriol.), Figure 4, Page 256.
						0.025	20		0.6								Ducobu et al. (1998, J. Phycology), Table 2.
Spirulina platensis						0.055	35		0.334082		0.01186	0.425196		3	0.488975		Chojnacka and Noworyta, 2004. Enz. Microb. Tech.), Abstract.
						0.07	35		0.425196								Aiba and Ogawa (1977, J. Gen. Microbiol.), Table 1.
						0.0258	30		0.247752								Chen et al. (1996, Biotech. Lett.), Figure 1.
				11.86													Chen et al. (1997, Bioresource Tech.), page 22.
Synechococcus elongatus		1.57		0.000863182							1.69097e-06	1.03831		3	1.19406		Lampert (1981, Internat. Rev. Ges. Hydrobiol.)
		10.298		0.00487088		0.04417	27		0.558302								Aguillar-May and Sanchez-Saavedra (2009, J. Appl. Phycol.), page 355.
						0.225	38		1.03831								Yu et al. (2015, Scientific Reports), Table 1.
		3.1		0.00115		0.081	30		0.777826								Broddrick et al. (2019, Metab. Enginerr.), Table 1.
Synechococcus sp.		0.76		0.000442816							6.03701e-07	1.60607		9	1.60607		Claustre et al. (2002, Limnol. Oceanogr.), Table 2.
		0.4		0.00032													Shaw et al. (2003, Marine Chem.), Table 2.
				0.00148													Holt et al. (1996, Arch. Microbiol.), Table 1.
						0.063	28		0.726609								Blumwald and Tel-Or (1984, Plant Physiol.), strain 6311, Figure 1.
						0.3014	38		1.39088								Yu et al. (2015, Sci. Reports), Table 1.
						0.05	25		0.759057								Campbell and Carpenter (1986, Marine Ecol.), Figure 1.
						0.0438	14		1.82127								Fahnensteil et al. (1991, Internat. Revue Ges. Hydrobiol.), Table 1.
						0.0342	23		0.623582								Henley and Lin (1998, J. Phycol.), Figure 1.
						0.03333	22		0.666015								Stawiarski et al. (2017, Limnol. Oceanogr.), Figure 1.
		1.4		0.000776806													Hansen et al. (1997, J. Exp. Marine Biol.), Table 1.
		0.92		0.00052791		0.0121789	20		0.292293								Barton and Yvon-Durocher (2019, Limnol. Oceanogr.), Supp. Table S3.
		0.42		0.000256604		0.0417	24.5		0.662722								Moore et al. (1995, Mar Ecol Prog Ser.), Figure 4, Page 368.
		2.5		0.00132428		0.0417	25		0.633054								Lang and Brown (1981, Applied and Environmental Microbiology), Table 1.
Synechocystis aquatilis						0.07708	22.5		1.47129			1.47129		1	2.48649		Abdelkhalik et al. (2016, Med. Marine Sci.), Table 2.
Synechocystis minima						0.0292	20		0.7008			0.7008		1	1.18435		Dauta et al. (1990, Hydrobiol.), Figure 4.
Synechocystis sp.		8.2		0.00394988							3.3895e-06	0.794534		2	1.03289		Rippka et al. (2000, Internat. J. Syst. Evol. Microbiol.), page 1836.
		8.5		0.00408263													Bahrs and Steinberg (2012, Env. Sci. Poll. Res.), Figure 8.
						0.0283	22		0.565503								Sheng et al. (2011, Biores. Tech.), Table 1.
		4.25		0.00215771		0.0331056	20		0.794534								Barton and Yvon-Durocher (2019, Limnol. Oceanogr.), Supp. Table S3.
		7.8475		0.00379339													Kizawa and Osanai (2020, J. Gen. Appl. Microbiol.).
Trichodesmium erythraeum						0.0075	25		0.113859			0.157884		2	0.205249		Fu and Bell (2003, Marine Biol. Prog. Ser.), Figure 2
						0.0104	25		0.157884								Fu et al. (2005, J. Phycology), Figure 2.
Tychonema bourrellyi		82.45		0.0330195							3.30195e-05	0.7248		2	0.94224		Leeben (2003, Proc. Estonian Acad. Sci. Biol. Ecol.), Table 2.
						0.0302	20		0.7248								Foy (1980, Brit. Phycol. J.), Table 3.
						0.0274	20		0.6576								Butterwick et al. (2005, Freshwater Biol.), Table 1.
Non-cyanobacteria photo-autotrophs:
Chlorobium vibrioforme		0.276		0.000145292							1.45292e-07						Montesinos et al. (1983, Appl. Environ. Microbiol.)
																	Anaerobic autotroph.
Chromatium vinosum		1.178		0.000585153							5.85153e-07						Montesinos et al. (1983, Appl. Environ. Microbiol.); aka Allochromatium vinosum
																	Photoautotroph.
Rhodopseudomonas capsulata		0.582		0.000297369							2.97369e-07	4.81523					Montesinos et al. (1983, Appl. Environ. Microbiol.); aka Rhodobacter capsulata
						0.43	31										Aiking and Sojka (1979, J. Bacteriol.)
						0.258	30										Dierstein and Drews (1975, Arch. Microbiol.)
																	Phototroph.

## Sheet: Amoeboids
																																						Chaos carolinense	4.73065	0.196821		0.674921	-0.70593					SUMMARY OUTPUT
Amoeboids:											SUMMARY:																											Amoeba proteus	0.188756	0.5904		-0.724099	-0.228854
									Normalized																													Stereomyxa ramosa	0.000462551	0.616512		-3.33484	-0.210058					Regression Statistics
						Max. Cell			to 20 C			Max. Div. Rate									Max. Div. Rate																	Amoeba algonquinensis	0.00516205	0.966777		-2.28718	-0.0146737					Multiple R	0.796576
		Volume		Dry Weight		Div. Rate	Temp.		Q10 = 2.5		Mean DW	Q10 normalized		Sample-size						Mean DW	Q10 normalized																	Cochliopodium minus	0.000873536	1.55316		-3.05872	0.191215					R Square	0.634533
Species		um^3		ng		(hours^-1)	C		(days^-1)		ug	20 C, (days^-1)		corrected max rate			Reference		Species	ug	20 C, (hours^-1)		Log Transforms			SUMMARY OUTPUT												Vahlkampfia damariscottae	1.8916e-05	1.716		-4.72317	0.234517					Adjusted R Square	0.610169
																																						Paraflabellula reniformis	0.000136952	1.7266		-3.86343	0.237192					Standard Error	0.217467
Acanthamoeba castellanii		2465		0.752223							0.000656	1.5024		3	1.72776		Fenchel and Finlay (1983, Microb. Ecol.), Table 1.		Acanthamoeba castellanii	0.000656	1.5024		-3.1831	0.176786		Regression Statistics												Acanthamoeba castellanii	0.000656	1.72776		-3.1831	0.237483					Observations	17
						0.0396057	30		0.380325								Byers et al. (1980, J. Protozool.)		Acanthamoeba polyphaga	0.000318	3.5928		-3.49757	0.555433		Multiple R	0.732473											Clydonella rosenfieldi	0.000136301	1.73784		-3.8655	0.24001
						0.0626	20		1.5024								Pickup et al. (2007, Appl. Environ. Microbiol.), table 1.		Amoeba algonquinensis	0.00516205	0.572057		-2.28718	-0.24256		R Square	0.536516											Vahlkampfia baltica	0.000108682	1.77653		-3.96384	0.249572					ANOVA
				0.4856		0.1155	30		1.10912								Jensen et al. (1970, J. Protozool.), Abstract, Table 1.		Amoeba proteus	0.188756	0.5904		-0.724099	-0.228854		Adjusted R Square	0.505617											Naegleria gruberi	0.000505435	2.08108		-3.29633	0.31829						df
		2540		0.773253													Bowers et al. (1981, J. Cell Biol.)		Chaos carolinense	4.73065	0.1514		0.674921	-0.819873		Standard Error	0.246959											Saccamoeba limax	0.001132	2.29863		-2.94615	0.361469					Regression	1
																			Clydonella rosenfieldi	0.000136301	1.3368		-3.8655	0.126066		Observations	17											Vannella caledonica	0.000108349	2.39068		-3.96517	0.378521					Residual	15
																			Cochliopodium minus	0.000873536	0.919028		-3.05872	-0.0366714														Vexillifera bacillipedes	8e-05	3.24996		-4.09691	0.511878					Total	16
Acanthamoeba polyphaga		1200		0.387902		0.1497	20		3.5928		0.000318	3.5928		2	4.67064		Baldock et al. (1980, Oecologia), Table 1.		Dictyostelium discoideum	0.00019	3.46196		-3.72125	0.539322		ANOVA												Dictyostelium discoideum	0.00019	3.98125		-3.72125	0.60002
						0.138	26		1.91162								Sinclair et al. (1981, J. Protozool.), page 481.		Glaeseria mira	0.000134019	2.41779		-3.87283	0.383419			df	SS	MS	F	Significance F							Glaeseria mira	0.000134019	4.08607		-3.87283	0.611305						Coefficients
		780		0.260977													Anderson (2006, J. Eukaryotic Microbiol.), Table 1.		Naegleria gruberi	0.000505435	1.80964		-3.29633	0.257592		Regression	1	1.05898	1.05898	17.3636	0.000826272							Acanthamoeba polyphaga	0.000318	4.67064		-3.49757	0.669376					Intercept	-0.445638
																			Paraflabellula reniformis	0.000136952	1.32816		-3.86343	0.123249		Residual	15	0.914832	0.0609888																			X Variable 1	-0.209533
Actinosphaerium eichhorni		14000000		2139.5							2.1395						Fenchel and Finlay (1983, Microb. Ecol.), Table 1.		Saccamoeba limax	0.001132	1.76818		-2.94615	0.247526		Total	16	1.97382
																			Stereomyxa ramosa	0.000462551	0.3648		-3.33484	-0.437945
Amoeba algonquinensis		20000		5.16205		0.0119913	12.5		0.572057		0.00516205	0.572057		1	0.966777		Baldock and Berger (1984, Trans. Amer. Microsc. Soc.)		Vahlkampfia baltica	0.000108682	1.0512		-3.96384	0.0216854			Coefficients	Standard Error	t Stat	P-value	Lower 95%	Upper 95%	Lower 95.0%	Upper 95.0%
																			Vahlkampfia damariscottae	1.8916e-05	1.32		-4.72317	0.120574		Intercept	-0.535531	0.159063	-3.3668	0.00423681	-0.874565	-0.196498	-0.874565	-0.196498
Amoeba diminutiva		150		0.0572636							5.72636e-05						Anderson (2006, J. Eukaryotic Microbiol.), Table 1.		Vannella caledonica	0.000108349	1.83898		-3.96517	0.264578		X Variable 1	-0.194292	0.0466267	-4.16696	0.000826272	-0.293674	-0.0949092	-0.293674	-0.0949092
																			Vexillifera bacillipedes	8e-05	1.92305		-4.09691	0.283991
Amoeba dubia		950000		180.045							0.180045						Shuter et al. (1982, Am. Nat).
Amoeba proteus		950000		180.045							0.188756	0.5904		6	0.5904		Shuter et al. (1982, Am. Nat).
		1426000		209.622													Rogerson (1981, Hydrobiol.)
		700000		135.946													Fenchel and Finlay (1983, Microb. Ecol.)
						0.0150652	20		0.361565								Rogerson (1980, Can. J. Zool.), Table 1.
						0.0193	27		0.243949								Hawkins and Danielli (1963, Quart. J. Microsoc. Sci.), Figure 1.
						0.023	27		0.290716
						0.0136	17		0.42963
						0.0114	17		0.360131
		1498333		248.67		0.0203824	20		0.489176								James (1959, Ann. NY Acad. Sci.), Figure 1, Table 2
		994000		187.703													Prescott (1995, Exp. Cell Res., part I), page 331.
						0.0415717	24		0.691645								Salt (1968, J. Protozool.), Figure 2.
Arcella intermedia						0.0571	24		0.949996			0.949996		1	1.60549		Ribeiro et al. (2019, Acta Protozool.), Page 220.
Chaos carolinense		33166666		4730.65							4.73065	0.1514		2	0.196821		Fenchel and Finlay (1983, Microb. Ecol.)
						0.00597912	23		0.10902								Ling et al. (2005, Protistol.)
						0.0091	24		0.1514								Pace and Frost (1952, Biol. Bull.), Table 1.
Clydonella rosenfieldi		385		0.136301		0.0557	20		1.3368		0.000136301	1.3368		2	1.73784		Butler and Rogerson (1996, Aquatic Microbial Ecol.), Table 1.
						0.0273953	15		1.03943								Butler and Rogerson (1997, J. Mar. Biol. Assoc. UK), Table 1.
Cochliopodium bilimbosum		660		0.223798							0.000223798						Anderson (2006, J. Eukaryotic Microbiol.), Table 1.
Cochliopodium minus		2900		0.873536		0.0382928	20		0.919028		0.000873536	0.919028		1	1.55316		Baldock et al. (1980, Oecologia), Table 1.
Dactylamoeba stella		7240		2.02691							0.00202691						Anderson (2006, J. Eukaryotic Microbiol.), Table 1.
Dictyostelium discoideum						0.17325	22		3.46196		0.00019	3.46196		3	3.98125		Fey et al. (2007, Nature Protocols), page 1307.
		610		0.169													Soll et al. (1976, J. Cell Sci.), Figure 3, page 518 -- average of of range of exponentially growing cells.
						0.0705	22		1.40876								Watts and Ashworth (1970, Biochem. J.), Figure 1.
						0.0509	21.5		1.06477								Franke and Kessin (1977, PNAS), Table 3.
		630		0.214421													Thilo and Vogel (1980, PNAS)
Entamoeba histolytica		3306.94		0.43269							0.00043269						Reeves and Ward (1965, J. Parasitol.); Wiki drawings, average diameter = 18.5 um
Flabellula demetica		14140		3.75222							0.00375222						Anderson (2006, J. Eukaryotic Microbiol.), Table 1.
Glaeseria mira		378		0.134019		0.100741	20		2.41779		0.000134019	2.41779		1	4.08607		Baldock et al. (1980, Oecologia), Table 1.
Hartmannella cantabrigiensis		1380		0.441127							0.000441127						Anderson (2006, J. Eukaryotic Microbiol.), Table 1.
Hartmannella vermiformis						0.069	20		1.656			1.656		1	2.79864		Pickup et al. (2007, Appl. Environ. Microbiol.), table 1.
Hyalodiscus actinophorus	17	560		0.192401							0.000192401						Anderson (2006, J. Eukaryotic Microbiol.), Table 1.
Hyalosphenia papilio		64900		20.8317							0.0208317						Charriere et al. (2006, Optics Express), volume from Table 1).
Mastigamoeba balamuthi		113.07		0.0441524							4.41524e-05						Wiki photos, 3 x 12 um
Mayorella cantabrigiensis	100	113090		25.4112							0.0254112						Anderson (2006, J. Eukaryotic Microbiol.), Table 1.
Mayorella clavabellans	18	660		0.223798							0.000223798						Anderson (2006, J. Eukaryotic Microbiol.), Table 1.
Naegleria gruberi						0.188	37		0.950792		0.000505435	1.80964		3	2.08108		Chang (1958, J. Gen. Microbiol.), Figure 1.
						0.0743	26		1.02923
		1600		0.505435		0.1039	23.5		1.80964								Weik and John (1977, J. Protozool.), Figure 1, page 198.
Paraflabellula reniformis		387		0.136952		0.0399	20		0.9576		0.000136952	1.32816		2	1.7266		Butler and Rogerson (1996, Aquatic Microbial Ecol.), Table 1.
						0.0350051	15		1.32816								Butler and Rogerson (1997, J. Mar. Biol. Assoc. UK), Table 1.
Paramoeba eilhardi	66	32520		8.07334							0.00807334						Anderson (2006, J. Eukaryotic Microbiol.), Table 1.
Paramoeba pemaquidensis	28	2480		0.756433							0.000756433						Anderson (2006, J. Eukaryotic Microbiol.), Table 1.
Paramoeba perurans						0.0396	15		1.5025			1.5025		1	2.53922		Collins et al. (2019, Protist), Table 2.
Pelomyxa palustris		298000000		53000							53						Chapman-Andresen and Hamburger (1981, J. Protozool.), Table 2, page 438. HAS NO MITOCHONDRIA.
Pessonella marginata	23	1380		0.441127							0.000441127						Anderson (2006, J. Eukaryotic Microbiol.), Table 1.
Platyamoeba placida	22	1200		0.387902							0.000387902						Anderson (2006, J. Eukaryotic Microbiol.), Table 1.
Pseudoparamoeba pagii	11	150		0.0572636							5.72636e-05						Anderson (2006, J. Eukaryotic Microbiol.), Table 1.
Pyxidiculla operculata						0.0608	24		1.01155			1.01155		1	1.70953		Ribeiro et al. (2019, Acta Protozool.), Page 220.
Saccamoeba limax		4030		1.18238		0.0602696	20		1.44647		0.001132	1.76818		2	2.29863		Baldock et al. (1980, Oecologia), Table 1.
		3000		0.901211		0.0370642	12.5		1.76818								Baldock and Berger (1984, Trans. Amer. Microsc. Soc.)
Saccamoeba stagnicola	57	20950		5.38721							0.00538721						Anderson (2006, J. Eukaryotic Microbiol.), Table 1.
Spiroloculina hyalini		3400000		581.883							0.581883						Fenchel and Finlay (1983, Microb. Ecol.), Table 1.
Stereomyxa ramosa		1453		0.462551		0.0152	20		0.3648		0.000462551	0.3648		1	0.616512		Butler and Rogerson (1996, Aquatic Microbial Ecol.), Table 1.
Thecamoeba sphaeronucleolus	25	1770		0.554639							0.000554639						Anderson (2006, J. Eukaryotic Microbiol.), Table 1.
Thecamoeba terricola	40	7240		2.02691							0.00202691						Anderson (2006, J. Eukaryotic Microbiol.), Table 1.
Vahlkampfia baltica		301		0.108682		0.0438	20		1.0512		0.000108682	1.0512		1	1.77653		Butler and Rogerson (1996, Aquatic Microbial Ecol.), Table 1.
Vahlkampfia damariscottae		45		0.018916		0.055	20		1.32		1.8916e-05	1.32		2	1.716		Butler and Rogerson (1996, Aquatic Microbial Ecol.), Table 1.
						0.0322372	15		1.22314								Butler and Rogerson (1997, J. Mar. Biol. Assoc. UK), Table 1.
Vannella caledonica		300		0.108349		0.0293	20		0.7032		0.000108349	1.83898		2	2.39068		Butler and Rogerson (1996, Aquatic Microbial Ecol.), Table 1.
						0.0484685	15		1.83898								Butler and Rogerson (1997, J. Mar. Biol. Assoc. UK), Table 1.
Vexillifera armata	26	1990		0.61776							0.00061776						Anderson (2006, J. Eukaryotic Microbiol.), Table 1.
Vexillifera bacillipedes		230		0.0848525		0.0801272	20		1.92305		8e-05	1.92305		1	3.24996		Baldock et al. (1980, Oecologia), Table 1.
	12	200		0.0746144													Anderson (2006, J. Eukaryotic Microbiol.), Table 1.
[truncated: 7 more columns]

## Sheet: Hetero. Flagellates
																													Cryptomonas pyrinoidifera	0.000288558	0.3		-3.53977	-0.522879				SUMMARY OUTPUT
																													Storeatula sp.	0.000252345	0.3312		-3.598	-0.47991
																													Monodus subterraneus	3.7758e-05	0.405336		-4.42299	-0.392184				Regression Statistics
Heterotrophic flagellates:													SUMMARY:																Mallomonas crassisquama	0.000205952	0.446745		-3.68623	-0.34994				Multiple R	0.370219
											Normalized																		Mallomonas tonsurata	0.000265591	0.455505		-3.57579	-0.341507				R Square	0.137062
								Max. Cell			to 20 C			Max. Div. Rate															Dinobryon divergens	7.34e-05	0.4896		-4.1343	-0.310159				Adjusted R Square	0.116516
				Volume		Dry Weight		Div. Rate	Temp.		Q10 = 2.5		Mean DW	Q10 normalized		Sample-size													Hemiselmis cryptochromatica	3.50166e-05	0.4992		-4.45573	-0.301725				Standard Error	0.309332
Species		Phylum		um^3		ng		(hours^-1)	C		(days^-1)		ug	20 C, (days^-1)		corrected max rate			Reference										Proteomonas sulcata	4.84208e-05	0.5304		-4.31497	-0.275396				Observations	44
																													Synura petersenii	0.000118	0.538774		-3.92812	-0.268594
Campylomonas reflexa		Cryptophyta		1137.7		0.369335							0.000369335						Beaton and Cavalier-Smith (1999, Proc. Roy. Soc. Lond. B)										Guillardia theta	4.98e-05	0.5856		-4.30277	-0.232399				ANOVA
																													Hemiselmis andersonii	6.08156e-05	0.5856		-4.21598	-0.232399					df	SS	MS	F	Significance F
Chilomonas paramecium		Cryptophyta		1874.8		0.584781							0.000404	2.11434		5	2.11434		Fenchel and Finlay (1983, Microb. Ecol.), Table 2.										Dinobryon sociale	0.000160551	0.6		-3.79439	-0.221849				Regression	1	0.638317	0.638317	6.67093	0.013374
								0.05375	20		1.29								Scherwass et al. (2005, Aquatic Ecol.), Figure 3.										Cryptomonas erosa	0.000509	0.615869		-3.29328	-0.210511				Residual	42	4.01883	0.0956865
								0.03538	20		0.84912								Cook (1968, J. Cell Physiol.), Table 1.										Cryptomonas rostratiformis	0.00204751	0.616555		-2.68877	-0.210029				Total	43	4.65715
								0.16117	23		2.93867								Ducoff (1957, Physiol. Zool.), Table 3.										Chroomonas mesostigmatica	3.84537e-05	0.624		-4.41506	-0.204815
				892		0.267		0.035	24		0.582309								Ukeles et al. (1992, J. Protozool.), Tables 2 and 3, Figure 7.										Cryptomonas baltica	0.000122888	0.659111		-3.91049	-0.181042					Coefficients	Standard Error	t Stat	P-value	Lower 95%	Upper 95%	Lower 95.0%	Upper 95.0%
				1220		0.42		0.0136	20		0.3264								Johnson and James (1960, Exp. Cell Res.), Table 1.										Dictyocha speculum	0.000563282	0.6912		-3.24927	-0.160396				Intercept	-0.872351	0.344312	-2.5336	0.0151097	-1.5672	-0.1775	-1.5672	-0.1775
																													Dinobryon cylindricum	3.72522e-05	0.7008		-4.42885	-0.154406				X Variable 1	-0.216921	0.0839861	-2.58281	0.013374	-0.386411	-0.0474297	-0.386411	-0.0474297
Chroomonas diplococcus		Cryptophyta		212.9		0.0790308							7.90308e-05						Beaton and Cavalier-Smith (1999, Proc. Roy. Soc. Lond. B)										Hemiselmis tepida	4.9132e-05	0.7704		-4.30864	-0.113284
																													Rhodomonas lens	0.00020501	0.780676		-3.68823	-0.107529
Chroomonas mesostigmatica		Cryptophyta		97.3		0.0384537		0.026	20		0.624		3.84537e-05	0.624		1	1.05456		Heidenreich and Richardson (2020, J. Phycol.), Table 2, Figure 4.										Cryptomonas undulata	0.000114977	0.790328		-3.93939	-0.102193
																													Cryptomonas marsonii	0.0002	0.828728		-3.69897	-0.0815882
Chroomonas minuta		Cryptophyta		86		0.0343252							3.43252e-05						Lehman and Sandgren (1982, Limnol. Oceanogr.), Table 2.										Cryptomonas phaseolus	0.000129	0.853691		-3.88941	-0.0686994
																													Poterioochromonas malhamensis	0.00019556	0.9		-3.70872	-0.0457575
Chroomonas nordstedii		Cryptophyta		935		0.308334							0.000308334						Lehman and Sandgren (1982, Limnol. Oceanogr.), Table 2.										Cryptomonas ovata	0.000484	1.00889		-3.31515	0.00384204
																													Pelagomonas calceolata	4.86e-06	1.05		-5.31336	0.0211893
Chroomonas pauciplastida		Cryptophyta		145		0.0555052							5.55052e-05						Beaton and Cavalier-Smith (1999, Proc. Roy. Soc. Lond. B)										Rhodomonas minuta	6.67e-05	1.05694		-4.17587	0.0240494
																													Monochrysis lutheri	2.09546e-05	1.10786		-4.67872	0.0444867
Chroomonas placoidea		Cryptophyta		163.7		0.0620583							6.20583e-05						Beaton and Cavalier-Smith (1999, Proc. Roy. Soc. Lond. B)										Rhodomonas salina	9.06e-05	1.17895		-4.04287	0.071497
																													Pyrenomonas salina	8.26e-05	1.18628		-4.08302	0.0741887
Chroomonas salina		Cryptophyta		340		0.121573							0.000121573	1.6992		4	1.80115		Volkman et al. (1989, J. Exp. Mar. Biol. Ecol.)										Codosiga gracilis	3.32221e-05	1.248		-4.47857	0.0962146
								0.0708	20		1.6992								Hobson et al. (1974, J. Fish. Res. Bd. Canada)										Mallomonas caudata	0.001452	1.29714		-2.83803	0.112987
								0.021	18		0.605332								Grover (1980, J. Plankton Res.), Table 1.										Teleaulax amphioxeia	9.4e-05	1.58104		-4.02687	0.198942
								0.02098	20		0.50352								Henderson and Mackinlay (1989, Phytochemistry), Table 1.										Chroomonas salina	0.000121573	1.6992		-3.91516	0.230244
								0.04341	20		1.04184								Brand (1984, Estuar. Coast. Shelf Sci.), Table 2.										Jakoba libera	3.03e-05	1.92		-4.51856	0.283301
																													Chilomonas paramecium	0.000404	2.11434		-3.39362	0.325174
Cryptomonas baltica		Cryptophyta		344		0.122888							0.000122888	0.659111		1	1.1139		Verity et al. (1992, Limnol. Oceanogr.), Table 3.										Stephanoeca diplocostata	8.58977e-06	2.13307		-5.06602	0.329006
								0.02875	20.5		0.659111								Verity et al. (1999, Limnol. Oceanogr.), Table 3.										Ochromonas danica	4.40528e-05	2.4		-4.35603	0.380211
																													Diaphanoeca grandis	8.97062e-06	2.62791		-5.04718	0.419611
Cryptomonas czosnowski		Cryptophyta		1151.4		0.373425							0.000373425						Beaton and Cavalier-Smith (1999, Proc. Roy. Soc. Lond. B)										Pseudobodo tremulans	2.27514e-05	3.6		-4.64299	0.556303
																													Bodo saltans	1.34671e-05	3.84		-4.87073	0.584331
Cryptomonas curvata		Cryptophyta		11445.2		3.08894							0.00308894						Rocha and Duncan (1985, J. Plank. Res.), Table 1.										Paraphysomonas imperforata	0.000100471	4.76999		-3.99796	0.678517
																													Paraphysomonas vestita	7.11751e-05	5.52		-4.14767	0.741939
Cryptomonas erosa		Cryptophyta		2000		0.620615		0.03536	23.5		0.615869		0.000509	0.615869		1	1.04082		Morgan and Kalff (1979, J. Phycol.), Figure 2, page 129.										Actinomonas mirabilis	2.37011e-05	6		-4.62523	0.778151
				1300		0.417544													Sicko-Goad et al. (1977, Prootplasma), Table 2.
Cryptomonas irregularis		Cryptophyta		456.3		0.159362							0.000159362						Beaton and Cavalier-Smith (1999, Proc. Roy. Soc. Lond. B)
																													Paulinella ovalis	7.47362e-06
Cryptomonas marsonii		Cryptophyta		600		0.20501		0.02875	18		0.828728		0.0002	0.828728		1	1.40055		Sommer (1981, Arch. Hydrobiol.), Table 1.										Monosiga ovata	1.0812e-05
				570		0.19556													Lehman and Sandgren (1982, Limnol. Oceanogr.), Table 2.										Dinobryon coalescens	1.39465e-05
																													Dinobryon faculiferum	1.58419e-05
Cryptomonas ovata		Cryptophyta		1072.8		0.349907							0.000484	1.00889		4	1.06942		Beaton and Cavalier-Smith (1999, Proc. Roy. Soc. Lond. B)										Uroglena americana	2.41052e-05
								0.025	20		0.6								Cloern (1977, J. Phycol.)										Komma caudata	3.13393e-05
				1658		0.522267													Bellinger (1974, British Phycol. J.), Table 1.										Chroomonas minuta	3.43252e-05
								0.025	20		0.6								Sommer (1991, Func. Ecol.), Table 2.										Plagioselmis prolonga	3.53521e-05
				2000		0.620615		0.035	18		1.00889								Sommer (1981, Arch. Hydrobiol.), Table 1.										Hemiselmis virescens	3.85265e-05
								0.024583	15		0.932724								Gervais (1997, J. Phycol.), Figure 1.										Comspumella fuschlensis	4.30483e-05
																													Pseudopedinella pyriformis	4.69935e-05
Cryptomonas ozolini		Cryptophyta		401.7		0.141731							0.000141731						Beaton and Cavalier-Smith (1999, Proc. Roy. Soc. Lond. B)										Pedospumella encystans	5.37419e-05
																													Spumella vulgaris	5.37419e-05
Cryptomonas phaseolus		Cryptophyta						0.0225	15		0.853691		0.000129	0.853691		1	1.44274		Gervais (1997, J. Phycol.), Figure 1.										Chroomonas pauciplastida	5.55052e-05
				450		0.157337													Pedros-Alio et al. (1987, Limnol. Oceanogr.), Figure 3.										Mallomonas akrokomonas	5.97176e-05
				293		0.106021													Gervais (1997, J. Plankton Res.), Table 1.										Chroomonas placoidea	6.20583e-05
																													Hanusia phi	7.63288e-05
Cryptomonas pyrinoidifera		Cryptophyta		870		0.288558		0.0125	20		0.3		0.000288558	0.3		1	0.507		Wirth et al. (2019, J. Phycol.), Figure 1, Supp. Figure.										Teleaulax acuta	7.76979e-05
																													Chroomonas diplococcus	7.90308e-05
Cryptomonas rostrata		Cryptophyta		5300		1.52128							0.00152128						Lehman and Sandgren (1982, Limnol. Oceanogr.), Table 2.										Pedospumella sinomuralis	8.48525e-05
																													Rhodomonas lacustris	8.67449e-05
Cryptomonas rostratiformis		Cryptophyta						0.01625	15		0.616555		0.00204751	0.616555		1	1.04198		Gervais (1997, J. Phycol.), Figure 1.										Chrysosphaerella longispina	0.000121244
				7320		2.04751													Gervais (1997, J. Plankton Res.), Table 1.										Rhodomonas baltica	0.000134
																													Dinobryon pediforme	0.000134672
Cryptomonas undulata		Cryptophyta						0.02083	15		0.790328		0.000114977	0.790328		1	1.33565		Gervais (1997, J. Phycol.), Figure 1.										Cryptomonas ozolini	0.000141731
				320		0.114977													Gervais (1997, J. Plankton Res.), Table 1.										Synura heteropera	0.000154117
																													Cryptomonas irregularis	0.000159362
Guillardia theta		Cryptophyta		141.9		0.0544125							4.98e-05	0.5856		1	0.989664		Beaton and Cavalier-Smith (1999, Proc. Roy. Soc. Lond. B)										Mallomonas annulata	0.000160551
				117		0.0455623		0.0244	20		0.5856								Heidenreich and Richardson (2020, J. Phycol.), Table 2, Figure 4.										Synura sphagnicola	0.000173351
																													Synura spinosa	0.000174946
Hanusia phi		Cryptophyta		205		0.0763288							7.63288e-05						Beaton and Cavalier-Smith (1999, Proc. Roy. Soc. Lond. B)										Chlorochromonas danica	0.000214421
																													Rhodomonas marina	0.000221
Hemiselmis andersonii		Cryptophyta		54.8		0.0226753		0.0244	20		0.5856		6.08156e-05	0.5856		1	0.989664		Heidenreich and Richardson (2020, J. Phycol.), Table 2, Figure 4.										Chroomonas nordstedii	0.000308334
				467.972		0.163109													Lane and Archibald (2008, J. Phycol.), Page 441.										Campylomonas reflexa	0.000369335
																													Cryptomonas czosnowski	0.000373425
Hemiselmis cryptochromatica		Cryptophyta		23.9		0.0105682		0.0208	20		0.4992		3.50166e-05	0.4992		1	0.843648		Heidenreich and Richardson (2020, J. Phycol.), Table 2, Figure 4.										Cryptomonas rostrata	0.00152128
				323.167		0.116024													Lane and Archibald (2008, J. Phycol.), Page 442.										Ebria tripartita	0.00277835
																													Cryptomonas curvata	0.00308894
Hemiselmis tepida		Cryptophyta		38.6		0.0164261		0.0321	20		0.7704		4.9132e-05	0.7704		1	1.30198		Heidenreich and Richardson (2020, J. Phycol.), Table 2, Figure 4.
				417.83		0.146958													Lane and Archibald (2008, J. Phycol.), Page 443.
Hemiselmis virescens		Cryptophyta		97.5		0.0385265							3.85265e-05						Beaton and Cavalier-Smith (1999, Proc. Roy. Soc. Lond. B)										Botrydiopsis intercedens		0.654307
				14.1		0.00650364													Harrison et al. (2015, Estuarine Coast. Shelf Sci.), Table 2.										Ciliophrys infusionum		1.08
																													Dinobryon sertularia		0.7392
Komma caudata		Cryptophyta		77.9		0.0313393							3.13393e-05						Harrison et al. (2015, Estuarine Coast. Shelf Sci.), Table 2.										Mallomonas elongata		0.900791
																													Polyedriella helvetica		0.479724
Plagioselmis prolonga		Cryptophyta		88.8		0.0353521							3.53521e-05						Beaton and Cavalier-Smith (1999, Proc. Roy. Soc. Lond. B)										Salpingoeca rosetta		0.70709
				48.6		0.0203039													Harrison et al. (2015, Estuarine Coast. Shelf Sci.), Table 2.										Tribonema aequale		0.305141
																													Tribonema minus		0.435699
Proteomonas sulcata		Cryptophyta		125		0.0484208		0.0221	20		0.5304		4.84208e-05	0.5304					Heidenreich and Richardson (2020, J. Phycol.), Table 2, Figure 4.										Triparma eleuthera		0.915795
																													Vischeria stellata		0.379528
Pyrenomonas salina		Cryptophyta						0.05417	21		1.18628		8.26e-05	1.18628		2	1.54217		Lewitus et al. (1991, J. Phycol.), page 580.
				250		0.0916178		0.05208	21		1.14051								Lewitus and Carron (1991, Plant Cell Physiol.), Figure 3.
				200		0.0746144													Buskey et al. (1995, J. Plank. Res.), Figure 3.
Rhodomonas baltica		Cryptophyta		690		0.23314							0.000134						Berge et al. (2010, Marine Ecol. Prog. Series), Table 1.
				206		0.0766713													Hansen et al. (1997, J. Exp. Marine Biol.), Table 1.
Rhodomonas lacustris		Cryptophyta		235.581		0.0867449							8.67449e-05						Ahlgen et al. (1990, J. Plank. Res.)
Rhodomonas lens		Cryptophyta		600		0.20501		0.027083	18		0.780676		0.00020501	0.780676		1	1.31934		Sommer (1981, Arch. Hydrobiol.), Table 1.
Rhodomonas marina		Cryptophyta		640		0.217551							0.000221						Berge et al. (2010, Marine Ecol. Prog. Series), Table 1.
				760		0.254814													Berge et al. (2010, Marine Ecol. Prog. Series), Table 1.
				570		0.19556													Schmidt and Hansen (2001, Marine Ecol. Prog. Series), Table 1.
				217		0.08043													Harrison et al. (2015, Estuarine Coast. Shelf Sci.), Table 2.
Rhodomonas minuta		Cryptophyta		392		0.138579							6.67e-05	1.05694		2	1.37402		Bellinger (1974, British Phycol. J.), Table 1.
								0.039583	20		0.949992								Sommer (1991, Func. Ecol.), Table 2.
				80		0.0321157		0.036667	18		1.05694								Sommer (1981, Arch. Hydrobiol.), Table 1.
Rhodomonas salina		Cryptophyta		300		0.108349		0.03625	20		0.87		9.06e-05	1.17895		5	1.17895		Montagnes and Franklin (2001, Limnol. Oceanogr.)
				345.15		0.123266													Beaton and Cavalier-Smith (1999, Proc. Roy. Soc. Lond. B)
				400		0.141179													Berge et al. (2010, Marine Ecol. Prog. Series), Table 1.
				130		0.0501999		0.00958	20		0.22992								Hammer et al. (2002, Aquatic Microb. Ecol.), Figure 1.
				170		0.0642522		0.0221	20		0.5304								Heidenreich and Richardson (2020, J. Phycol.), Table 2, Figure 4.
								0.0471	17		1.48791								Jepsen et al. (2019, J. World Aquacult. Soc.), Figure 1.
								0.0342	20		0.8208								Nielsen and Hansen (2019, Aquacult. Res.), Table 1.
Storeatula sp.		Cryptophyta		752		0.252345		0.0138	20		0.3312		0.000252345	0.3312		1	0.559728		Heidenreich and Richardson (2020, J. Phycol.), Table 2, Figure 4.
Teleaulax acuta		Cryptophyta		209		0.0776979							7.76979e-05						Harrison et al. (2015, Estuarine Coast. Shelf Sci.), Table 2.
Teleaulax amphioxeia		Cryptophyta		220		0.0814524							9.4e-05	1.58104		1	2.67195		Berge et al. (2010, Marine Ecol. Prog. Series), Table 1.
				300		0.108349		0.04167	15		1.58104								Berge et al. (2010, Marine Ecol. Prog. Series), Table 1, Figure 1.
				173		0.0652946													Harrison et al. (2015, Estuarine Coast. Shelf Sci.), Table 2.
Actinomonas mirabilis		Ochrophyta		57.5		0.0237011		0.25	20		6		2.37011e-05	6		1	10.14		Fenchel (1982, Mar. Ecol. Prog. Series)
Botrydiopsis intercedens		Ochrophyta						0.0431	25		0.654307			0.654307		1	1.10578		Belcher and Miller (1960)
Chlorochromonas danica		Ochrophyta		630		0.214421							0.000214421						Olefeld et al. (2019, Organisms, Diversity), Figure 1.
Chrysosphaerella longispina		Ochrophyta		339		0.121244							0.000121244						Lehman and Sandgren (1982, Limnol. Oceanogr.), Table 2.
Ciliophrys infusionum		Ochrophyta						0.045	20		1.08			1.08		1	1.8252		Eccleston-Parry and Leadbeater (1994, Marine Ecol. Prog. Series), Table 1.
Comspumella fuschlensis		Ochrophyta		110		0.0430483							4.30483e-05						Olefeld et al. (2019, Organisms, Diversity), Figure 1.
Dictyocha speculum		Ochrophyta		1800		0.563282							0.000563282	0.6912		1	1.16813		Schmidt and Hansen (2001, Marine Ecol. Prog. Series), Table 1.
								0.0288	20		0.6912								Henriksen et al. (1993, Phycolog.), Figure 1.
Dinobryon coalescens		Ochrophyta		32.31		0.0139465							1.39465e-05						Sarno et al. (1993, Hydrobiol.), Table 2.
Dinobryon cylindricum		Ochrophyta		94		0.0372522							3.72522e-05	0.7008		2	0.91104		Lehman and Sandgren (1982, Limnol. Oceanogr.), Table 2.
								0.0292	20		0.7008								Caron et al. (1993, Marine Ecol.), Page 97.
								0.0131	16		0.453532								Heinze et al. (2013, Aquatic Microb. Ecol.), Figure 6.
Dinobryon divergens		Ochrophyta						0.0204	20		0.4896		7.34e-05	0.4896		1	0.827424		Wirth et al. (2019, J. Phycol.), Figure 2.
				280		0.101686													Olefeld et al. (2019, Organisms, Diversity, Evolution), Figure 1.
				138		0.0530351													Lehman and Sandgren (1982, Limnol. Oceanogr.), Table 2.
Dinobryon faculiferum		Ochrophyta		37.11		0.0158419							1.58419e-05						Sarno et al. (1993, Hydrobiol.), Table 2.
Dinobryon pediforme		Ochrophyta		380		0.134672							0.000134672						Olefeld et al. (2019, Organisms, Diversity, Evolution), Figure 1.
Dinobryon sertularia		Ochrophyta						0.0308	20		0.7392			0.7392		1	1.24925		Wirth et al. (2019, J. Phycol.), Figure 2.
Dinobryon sociale		Ochrophyta						0.025	20		0.6		0.000160551	0.6		1	1.014		Wirth et al. (2019, J. Phycol.), Figure 2.
				460		0.160551													Olefeld et al. (2019, Organisms, Diversity), Figure 1.
Mallomonas annulata		Ochrophyta		460		0.160551							0.000160551						Olefeld et al. (2019, Organisms, Diversity, Evolution), Figure 1.
Mallomonas akrokomonas		Ochrophyta		157		0.0597176							5.97176e-05						Lehman and Sandgren (1982, Limnol. Oceanogr.), Table 2.
Mallomonas caudata		Ochrophyta		3171		0.948365							0.001452	1.29714		1	2.19216		Lehman and Sandgren (1982, Limnol. Oceanogr.), Table 2.
								0.045	18		1.29714
				8000		2.22186													Olefeld et al. (2019, Organisms, Diversity, Evolution), Figure 1.
Mallomonas crassisquama		Ochrophyta						0.0204	21		0.446745		0.000205952	0.446745		1	0.755		Lee et al. (2007, Norw. J. Bot.), Figure 3.
				603		0.205952													Lehman and Sandgren (1982, Limnol. Oceanogr.), Table 2.
Mallomonas elongata		Ochrophyta						0.0233	21		0.510253			0.900791		3	1.03591		Lee et al. (2007, Norw. J. Bot.), Figure 3.
								0.03125	18		0.900791								Kim and Lee (2011, Algae), Figure 4.
								0.0146	15		0.553951								Lee et al. (2012, Norw. J. Bot.), Figure 7.
Mallomonas tonsurata		Ochrophyta		795		0.265591							0.000265591	0.455505		1	0.769804		Olefeld et al. (2019, Organisms, Diversity, Evolution), Figure 1.
								0.0208	21		0.455505								Lee et al. (2007, Norw. J. Bot.), Figure 3.
Monochrysis lutheri		Ochrophyta						0.0615	25		0.93364		2.09546e-05	1.10786		4	1.17434		Caperon and Meyer (1972, Deep Sea Res.), Table 1.
				52.7		0.0218746													Droop (1968, J. Mar. Biol. Assoc. U. K. ), Page 692, 693.
								0.0323	20		0.7752								Laws and Caperon (1976, Marine Biol.), Table 1.
								0.032	16		1.10786								Swift and Taylor (1974, J. Phycol.), Table 1.
				48		0.0200732		0.042917	20.3		1.00209								Burmaster (1979, J. Exp. Marine Biol. Ecol.), Figures 2 and 4.
Monodus subterraneus		Ochrophyta						0.0267	25		0.405336		3.7758e-05	0.405336		2	0.526937		Belcher and Miller (1960)
				120		0.046636													Shuter (1978, Limnol. Oceanogr.)
				89.27		0.0355242													Rocha and Duncan (1985, J. Plank. Res.), Table 1.
								0.04	32		0.319812								Qiang et al. (1997, Eur. J. Phycol.), Figure 1.
				81.02		0.0324922													Rocha and Duncan (1985, J. Plank. Res.), Table 1.
Ochromonas danica		Ochrophyta		80.648		0.032355		0.041	22		0.81928		4.40528e-05	2.4		2	3.12		Chrzanowksi et al. (2010, J. Eur. Microbiol.).
				157.75		0.05998		0.1	20		2.4								Simmons et al. (2010, FEMS Microb. Ecol.), Table 2.
Paraphysomonas imperforata		Ochrophyta		220		0.0814524		0.105	22		2.09816		0.000100471	4.76999		6	4.76999		Caron et al. (1986, Appl. Environ. Microb.)
				590		0.201864													Goldman and Caron (1985, Deep Sea Res.)
				212		0.0787234
								0.0321	21.5		0.671497								Choi and Peters (1992, Appl. Environ. Microb.)
								0.0933	15		3.53997								Delaney (2003, Microb. Ecol.)
								0.25	20		6								Eccleston-Parry and Leadbeater (1994, Marine Ecol. Prog. Series)
								0.1571	21		3.44038								Fu et al. (2003, Appl. Environ. Microbiol.)
				212		0.0787234													Hansen et al. (1997, Limnol. Oceanogr.), Table 3 - Ecclesston-Parry reference.
								0.0367	18		1.05789								Selph et al. (2003, Aquatic Microb. Ecol.), Figure 6.
Paraphysomonas vestita		Ochrophyta		190		0.0711751		0.23	20		5.52		7.11751e-05	5.52		2	7.176		Fenchel (1982, Mar. Ecol. Prog. Series)
								0.07	18		2.01777								John and Davidson (2001, J. Exp. Mar. Biol. Ecol.)
Pedospumella encystans		Ochrophyta		140		0.0537419							5.37419e-05						Olefeld et al. (2019, Organisms, Diversity, Evolution), Figure 1.
Pedospumella sinomuralis		Ochrophyta		230		0.0848525							8.48525e-05						Olefeld et al. (2019, Organisms, Diversity, Evolution), Figure 1.
Pelagomonas calceolata		Ochrophyta						0.025417	20		0.610008		4.86e-06	1.05		2	1.365		Dimier et al. (2009, Limnol. Oceanogr.), Page 826.
								0.02083	20		0.49992								Jacquet et al. (2001, J. Phycol.), Table 2.
				14		0.00486													Shaw et al. (2003, Mar. Chem.), Table 2.
								0.04375	20		1.05								Sunda and Huntsman (1995, Marine Chem.), Table 1.
Polyedriella helvetica		Ochrophyta						0.0316	25		0.479724			0.479724		1	0.810734		Belcher and Miller (1960)
Poterioochromonas malhamensis		Ochrophyta		268		0.0976695		0.0375	20		0.9		0.00019556	0.9		2	1.17		Zhang and Watanabe (2001, J. Phycol.), Page 739.
				570		0.19556													Olefeld et al. (2019, Organisms, Diversity, Evolution), Figure 1.
								0.0375	20		0.9								Zhang and Watanabe (2001, J. Phycol.), Table 1.
Pseudopedinella pyriformis		Ochrophyta		121		0.0469935							4.69935e-05						Lehman and Sandgren (1982, Limnol. Oceanogr.), Table 2.
Spumella vulgaris		Ochrophyta		140		0.0537419							5.37419e-05						Olefeld et al. (2019, Organisms, Diversity, Evolution), Figure 1.
Synura heteropera		Ochrophyta		440		0.154117							0.000154117						Olefeld et al. (2019, Organisms, Diversity, Evolution), Figure 1.
Synura petersenii		Ochrophyta		640		0.217551							0.000118	0.538774		1	0.910528		Olefeld et al. (2019, Organisms, Diversity, Evolution), Figure 1.
				170		0.0642522													Pichrtova and Nemcova( 2011, Hydrobiol.), Figure 3.
								0.0142	15		0.538774								Lee et al. (2012, Norw. J. Bot.), Figure 7.
Synura sphagnicola		Ochrophyta		500		0.173351							0.000173351						Olefeld et al. (2019, Organisms, Diversity, Evolution), Figure 1.
Synura spinosa		Ochrophyta		505		0.174946							0.000174946						Lehman and Sandgren (1982, Limnol. Oceanogr.), Table 2.
Tribonema aequale		Ochrophyta						0.0201	25		0.305141			0.305141		1	0.515688		Belcher and Miller (1960)
Tribonema minus		Ochrophyta						0.0287	25		0.435699			0.435699		1	0.736331		Belcher and Miller (1960)
Triparma eleuthera		Ochrophyta						0.03792	20		0.91008			0.915795		2	1.19053		Jacquet et al. (2001, J. Phycol.), Table 2.
								0.04583	22		0.915795								Stawiarski et al. (2017, Limnol. Oceanogr.), Figure 1.
Uroglena americana		Ochrophyta		35		0.0150113							2.41052e-05						Lehman and Sandgren (1982, Limnol. Oceanogr.), Table 2.
				98		0.0387082													Kagami and Urabi (2001, Limnology), Table2 .
Vischeria stellata		Ochrophyta						0.025	25		0.379528			0.379528		1	0.641403		Belcher and Miller (1960)
Ebria tripartita		Cercozoa		10200		2.77835							0.00277835						Harrison et al. (2015, Estuarine Coast. Shelf Sci.), Table 2.
Paulinella ovalis		Cercozoa		16.4		0.00747362							7.47362e-06						Harrison et al. (2015, Estuarine Coast. Shelf Sci.), Table 2.
Codosiga gracilis		Choanozoa		83		0.0332221		0.052	20		1.248		3.32221e-05	1.248		1	2.10912		Eccleston-Parry and Leadbeater (1994, Marine Ecol. Prog. Series), Table 1, Page 170.
Diaphanoeca grandis		Choanozoa						0.12	21		2.62791		8.97062e-06	2.62791		1	4.44117		Eccleston-Parry and Leadbeater (1994, Marine Ecol. Prog. Series), Table 1 - Andersen 1989 reference.
				20		0.00897062													Hansen et al. (1997, Limnol. Oceanogr.), Table 3 - Anderson reference.
								0.0375	15		1.42282								Eriksen et al. (2019, Nature Comm.), Figure 3.
Monosiga ovata		Choanozoa		24.5		0.010812							1.0812e-05						Boenigk and Arndt (2000, Aquatic Microb. Ecol.), Page 244.
Salpingoeca rosetta		Choanozoa						0.0425	24		0.70709			0.70709		1	1.19498		Wain, 2009 Masters Thesis, University of Akron, Page 20.
Stephanoeca diplocostata		Choanozoa		10.4		0.00491525		0.074	18		2.13307		8.58977e-06	2.13307		3	2.45303		Geider and Leadbeater (1988, Marine Ecol. Prog. Series), Page 171, Table 3.
								0.035	20		0.84								Eccleston-Parry and Leadbeater (1994, Marine Ecol. Prog. Series), Table 1.
				35		0.0150113		0.047	20		1.128								Eccleston-Parry and Leadbeater (1994, Marine Ecol. Prog. Series), Page 170, Table 1 - Leadbeater and Davies reference.
Bodo saltans		Euglenozoa		37.5		0.015995		0.16	20		3.84		1.34671e-05	3.84		1	6.4896		Fenchel (1982, Mar. Ecol. Prog. Series)
				25.8		0.0113387													Boenigk and Arndt (2000, Aquatic Microb. Ecol.), Table 1.
Pseudobodo tremulans		Euglenozoa		55		0.0227514		0.15	20		3.6		2.27514e-05	3.6		1	6.084		Fenchel (1982, Mar. Ecol. Prog. Series)
Jakoba libera		Loucozoa		75		0.0302643		0.036	20		0.864		3.03e-05	1.92		2	2.496		Eccleston-Parry and Leadbeater (1994, Marine Ecol. Prog. Series), Page 170, Table 1.
								0.08	20		1.92								Eccleston-Parry and Leadbeater (1994, Marine Ecol. Prog. Series), Table 1 - Hammond 1991 thesis.

## Sheet: Yeasts
																													Zygosaccharomyces bisporus	1.36444e-05	1.10432		-4.86505	0.0430953				SUMMARY OUTPUT
Data are all for unicellular yeasts.																													Pichia pastoris	1.194e-05	1.9206		-4.923	0.283437
																													Zygosaccharomyces rouxii	1.83739e-05	2.73261		-4.7358	0.436577				Regression Statistics
																													Dekkera anomala	3.28699e-05	2.88442		-4.4832	0.460058				Multiple R	0.135236
											SUMMARY																		Rhodosporidium toruloides	2.80464e-05	3.07289		-4.55212	0.487547				R Square	0.0182887
									Normalized																				Cryptococcus neoformans	1.14e-05	3.16892		-4.9431	0.500911				Adjusted R Square	-0.0430683
						Max. Cell			to 20 C			Max. Div. Rate																	Candida albicans	1.35494e-05	3.54018		-4.86808	0.549026				Standard Error	0.1953
		Volume		Dry Weight		Div. Rate	Temp.				Dry weight	Q10 normalized		Sample-size															Schizosaccharomyces pombe	4.43742e-05	3.61073		-4.35287	0.557595				Observations	18
Species		um^3		ng		(hours^-1)	C		(days^-1)		per cell (ug)	20 C, (days^-1)		corrected max rate			Reference												Candida cacaoi	1.20522e-05	3.74509		-4.91893	0.573462
																													Cryptococcus curvatus	3.93259e-06	4.1292		-5.40532	0.615866				ANOVA
																													Kluyveromyces lactis	2.51939e-05	4.41728		-4.5987	0.645155					df	SS	MS	F	Significance F
Candida albicans		27.382		0.0119769							1.35494e-05	3.54018		1	5.98291		Montesinos et al. (1983, Appl. Environ. Microbiol.)												Candida utilis	2.05051e-05	4.8		-4.68814	0.681241				Regression	1	0.011369	0.011369	0.29807	0.592626
						0.7	37		3.54018								Baillie and Douglas (1998, Antimicrob. Agents Chemo.), Figure 3.												Zygosaccharomyces bailii	2.8e-05	5.00978		-4.55284	0.699818				Residual	16	0.610275	0.0381422
		35.356		0.0153283													Tanaka et al. (1985, J. Cell Sci.)												Candida milleri	3.05415e-05	5.04		-4.51511	0.702431				Total	17	0.621644
																													Cryptococcus deuterogattii	2.66385e-05	5.33315		-4.57449	0.726984
Candida cacaoi						0.39	30		3.74509		1.20522e-05	3.74509		1	6.3292		Van Eck et al. (1993), Microbiol.), Figure 3.												Kluyveromyces marxianus	1.44192e-05	5.92064		-4.84106	0.772369					Coefficients	Standard Error	t Stat	P-value	Lower 95%	Upper 95%	Lower 95.0%	Upper 95.0%
		27.5694		0.0120522													Buckley and van Uden (1967, Mycopath. Mycol. Appl.), Page 261.												Rhodotorula rubra	9.67e-06	6.07246		-5.01457	0.783364				Intercept	1.06021	0.892746	1.18758	0.25233	-0.832329	2.95275	-0.832329	2.95275
																													Saccharomyces cerevisiae	2.65541e-05	6.35699		-4.57587	0.803252				X Variable 1	0.102585	0.187898	0.545958	0.592626	-0.295742	0.500911	-0.295742	0.500911
Candida halophila						0.12	25		1.82174			1.82174		1	3.07874		Lages et al. (1999, Microbiol.), Tables 4 and 5.
Candida magnoliae						0.13	30		1.24836			1.24836		1	2.10973		Van Eck et al. (1993), Microbiol.), Figure 4.
																													Cryptococcus aspenensis	3.93259e-06
Candida milleri						0.21	20		5.04		3.05415e-05	5.04		1	8.5176		Ganzle et al. (1998, App. Env. Microbiol.)												Cryptococcus terrestris	9.97428e-06
		75.747		0.0305415													Yarrow (1978, Internat. J. Syst. Bacteriol.), Page 608.												Exophiala dermatitidis	1.84515e-05
																													Cryptococcus uniguttulatus	2.66938e-05
Candida nodaensis						0.22	25		3.33985			3.33985		1	5.64435		Lages et al. (1999, Microbiol.), Tables 4 and 5.												Cryptococcus kuetzingii	3.46541e-05
																													Cryptococcus terreus	3.4726e-05
Candida tropicalis						0.54	25		8.19782			8.19782		1	13.8543		Lages et al. (1999, Microbiol.), Tables 4 and 5.
Candida utilis		88		0.0333							2.05051e-05	4.8		2	6.2304		Klis et al. (2014, Euk. Cell); Haukeli and Lie (1971, J. Gen. Microbiol.); Maric et al. (1979, Eur. J. Appl. Microbiol.); Hernandez and Johnson (1967, J. Bacteriol.); Rogers (1977, J. Bacteriol.)
		29		0.0126264		0.2	20		4.8								Brown and Rose (1969, J. Bacteriol.)												Candida halophila		1.82174
						0.6	37		3.03444								Lee and Kim (2001, Aqua. Eng.), Table 5.												Candida magnoliae		1.24836
																													Candida nodaensis		3.33985
Cryptococcus aspenensis		8.161		0.00393259							3.93259e-06						Dylag et al. (2020, Virulence), Figure 3.												Candida tropicalis		8.19782
																													Dekkera bruxellensis		1.3663
Cryptococcus curvatus						0.43	30		4.1292		3.93259e-06	4.1292		3	4.74858		Meesters et al. (1976, Appl. Microbiol. Biotech.), Figure 1.												Fellomyces penicillatus		1.97355
		8.161		0.00393259													Dylag et al. (2020, Virulence), Figure 3.												Hanseniaspora osmophila		4.25072
						0.07	25		1.06268								Chatterjee and Mohana (2018, Bioresource Tech.), Page 286.												Issatchenkia orientalis		5.16159
						0.0967	28		1.11529								Ryu et al. (2013, Bioresource Tech.),Table 2.												Lipomyces kononenkoae		3.18804
																													Metschnikowia fructicola		3.32748
Cryptococcus deuterogattii		65.2862		0.0266385							2.66385e-05	5.33315		1	9.01302		Dylag et al. (2020, Virulence), Figure 2.												Metschnikowia pulcherrima		4.32573
						0.385	26		5.33315								Vreulink et al. (2020, Fungal Ecol.), Figure 1.												Octosporomyces octosporus		1.51811
																													Pichia angusta		4.09891
Cryptococcus kuetzingii		86.896		0.0346541							3.46541e-05						Dylag et al. (2020, Virulence), Figure 3.												Pichia anomala		5.46521
																													Pichia halophila		4.40253
Cryptococcus neoformans		52.5		0.0217982							1.14e-05	3.16892		2	4.11326		Takeo et al. (1995, FEMS Microbiol. Lett.), Table 2.												Pichia jadinii		5.3134
						0.23	37		1.1632								Kwon-Chung and Rhodes (1986, Infect. Immu.), Table 2.												Pichia sorbitophila		3.79528
		65.2862		0.0266385													Dylag et al. (2020, Virulence), Figure 2.												Pichia stipitis		3.49166
		51.7688		0.0215188													Feldmesser et al. (2001, Microbiol.), Table 2.												Rhodotorula minuta		5.61702
						0.33	30		3.16892								Ereickson et al. (2001, Molecular Microbiology), Page 1125.												Rhodotorula mucilaginosa		5.46521
																													Saccharomyces exiguus		5.00978
Cryptococcus terrestris		22.4437		0.00997428							9.97428e-06						Dylag et al. (2020, Virulence), Figure 3.												Schwanniomyces occidentalis		5.46521
																													Stephanoascus ciferrii		3.79528
Cryptococcus terreus		87.092		0.034726							3.4726e-05						Dylag et al. (2020, Virulence), Figure 3.												Torulaspora delbrueckii		6.65496
																													Wingea robertsiae		3.33985
Cryptococcus uniguttulatus		65.4335		0.0266938							2.66938e-05						Dylag et al. (2020, Virulence), Figure 3.												Zygosaccharomyces florentinus		2.88442
Dekkera anomala						0.19	25		2.88442		3.28699e-05	2.88442		1	4.87466		Lages et al. (1999, Microbiol.), Tables 4 and 5.
		82.0442		0.0328699													Smith and van Grinsven (1984, Ant. Von Lewuven.), Page 144.
Dekkera bruxellensis						0.09	25		1.3663			1.3663		1	2.30905		Lages et al. (1999, Microbiol.), Tables 4 and 5.
Exophiala dermatitidis		43.8		0.0184515							1.84515e-05						Biswas et al. (2003, J. Elect. Microsc.)	Table 2, cell + cell wall averages
Fellomyces penicillatus						0.13	25		1.97355			1.97355		1	3.3353		Lages et al. (1999, Microbiol.), Tables 4 and 5.
Hanseniaspora osmophila						0.28	25		4.25072			4.25072		1	7.18372		Lages et al. (1999, Microbiol.), Tables 4 and 5.
Issatchenkia orientalis						0.34	25		5.16159			5.16159		1	8.72308		Lages et al. (1999, Microbiol.), Tables 4 and 5.
Kluyveromyces lactis		61.447		0.0251939		0.46	30		4.41728		2.51939e-05	4.41728		1	7.46521		Hoekstra et al. (1994, Yeast), Figures 1 and 2.
Kluyveromyces marxianus						0.39	25		5.92064		1.44192e-05	5.92064		2	7.685		Lages et al. (1999, Microbiol.), Tables 4 and 5.
		33.502		0.0144192		0.85	37		4.2988								Hoekstra et al. (1994, Yeast), Figures 1 and 2.
Lipomyces kononenkoae						0.21	25		3.18804			3.18804		1	5.38779		Lages et al. (1999, Microbiol.), Tables 4 and 5.
Metschnikowia fructicola						0.2	24		3.32748			3.32748		1	5.62344		Su et al. (2020, Food Microbiol.), Figure 5.
Metschnikowia pulcherrima						0.26	24		4.32573			4.32573		1	7.31048		Su et al. (2020, Food Microbiol.), Figure 5.
Octosporomyces octosporus						0.1	25		1.51811			1.51811		1	2.56561		Lages et al. (1999, Microbiol.), Tables 4 and 5.
Pichia angusta						0.27	25		4.09891			4.09891		1	6.92715		Lages et al. (1999, Microbiol.), Tables 4 and 5.
Pichia anomala						0.36	25		5.46521			5.46521		1	9.23621		Lages et al. (1999, Microbiol.), Tables 4 and 5.
Pichia halophila						0.29	25		4.40253			4.40253		1	7.44028		Lages et al. (1999, Microbiol.), Tables 4 and 5.
Pichia jadinii						0.35	25		5.3134			5.3134		1	8.97964		Lages et al. (1999, Microbiol.), Tables 4 and 5.
Pichia pastoris						0.114	30		1.09472		1.194e-05	1.9206		2	2.49294		Arias et al. (2019, Mol. Biol. Reports), Table 1 and 2.
		33.4265		0.0143893													Kunert et al. (2018, Chapter 5, Bioprocess Internat.), Table 2.
		22.2973		0.00991441													Wang et al. (2019, Enzyme Microb. Tech.), Page 6.
						0.2	30		1.92056								Zhang et al. (2003, J Ind Microbiol Biotechnol.), Figure 3.
Pichia sorbitophila						0.275	30		2.64077			3.79528		2	4.92628		Van Eck et al. (1993), Microbiol.), Figure 5.
						0.25	25		3.79528								Lages et al. (1999, Microbiol.), Tables 4 and 5.
Pichia stipitis						0.23	25		3.49166			3.49166		1	5.90091		Lages et al. (1999, Microbiol.), Tables 4 and 5.
Rhodosporidium toruloides						0.135	30		1.29638		2.80464e-05	3.07289		3	3.53383		Li et al. (2007, Enz. Microbial Tech.), p. 314.
		69.045		0.0280464													Sipiczki and Fenenczy (1977, FEMS Microbiol. Lett), Table 2.
						0.32	30		3.07289								Wiebe et al. (2012, BMC Biotech.), text.
						0.2	30		1.92056								Shen et al. (2013, J. Biotech.), multiple tables.
Rhodotorula minuta						0.37	25		5.61702			5.61702		1	9.49277		Lages et al. (1999, Microbiol.), Tables 4 and 5.
Rhodotorula mucilaginosa						0.36	25		5.46521			5.46521		1	9.23621		Lages et al. (1999, Microbiol.), Tables 4 and 5.
Rhodotorula rubra		20		0.00667		0.4	25		6.07246		9.67e-06	6.07246		2	7.88205		Button et al. (1973, J. Bacteriol.), Table 2, page 601.
		50		0.0208414													Aersen et al. (2003, Extremophiles), Page 503.
		55		0.0065		0.2417	25		3.66928								Braddock and Brown (1994, FEMS Microbiology Ecology), Table 1.
Saccharomyces cerevisiae		103		0.0405215		0.341429	23		6.2254		2.65541e-05	6.35699		6	6.35699		Shuter et al. (1982, Am. Nat).
		35.212		0.0150949													Montesinos et al. (1983, Appl. Environ. Microbiol.)
		69		0.028													Lagunas (1976, Biochim. Biophys. Acta); Haddad and Lindegren (1953, Appl. Microbiol.); Delgado et al. (2013, PLoS One)
		57.73		0.0237883		0.33	25		5.00978								Johnston et al. (1979, J. Bacteriol.), Abstract, Table 1.
		69		0.0280295													Klis et al. (2014, Euk. Cell)	Table 2, at 0.35 / hr growth (52.6 averaged over seven growth rates)
		66.9		0.0272437													Weiss et al. (1975, PNAS)	Table 1, haploid, unlimited growth
		62.5		0.0255908													Bryan et al. (2010, PNAS)	Average of adult cell volumes in Figures S2 and S4.
		73		0.0295211													Haddad and Lindegren (1953, Appl. Microbiol.)	Table 1
						0.5858	30		5.62532								Tyson et al. (1979, J. Bacteriol.), Figure 2.
						0.1393	25		2.11473								Nielsen and Arneborg (2007, Food Microbiol.), Table 1.
						0.37	25		5.61702
		68.73		0.0279286													Warth et al. (1989, Appl. Environm. Microbiol.), Table 1.
						0.39	24		6.48859								Su et al. (2020, Food Microbiol.), Figure 1.
Saccharomyces exiguus						0.33	25		5.00978			5.00978		1	8.46652		Lages et al. (1999, Microbiol.), Tables 4 and 5.
Schizosaccharomyces pombe		130				0.198029	23		3.61073		4.43742e-05	3.61073		3	4.15234		Shuter et al. (1982, Am. Nat).
		106		0.038													de Queiroz et al. (1993, Appl. Biochem. Biotech.); Mitchison (1957, Exp. Cell Res.); Stebbing (1971, J. Cell Sci.)
		148.5		0.0549		0.1612	25		2.4472								Mitchison (1979, Experim. Cell Res.), Table 1.
		130		0.0501999													Shuter et al. (1983, Am. Nat).
		148.5		0.0567366													Mitchison (1957, Exp. Cell Res.)			Table 2
		123.8		0.047993													Fantes (1977, J. Cell. Sci.)			Table 1.
		129		0.0498445													Nurse (1975, Nature)			Dimension of rod on page 52.
						0.14	25		2.12536								Lages et al. (1999, Microbiol.), Tables 4 and 5.
		57.85		0.0238338													Warth et al. (1989, Appl. Environm. Microbiol.), Table 1.
Schwanniomyces occidentalis						0.36	25		5.46521			5.46521		1	9.23621		Lages et al. (1999, Microbiol.), Tables 4 and 5.
Stephanoascus ciferrii						0.25	25		3.79528			3.79528		1	6.41403		Lages et al. (1999, Microbiol.), Tables 4 and 5.
Torulaspora delbrueckii						0.4	24		6.65496			6.65496		1	11.2469		Su et al. (2020, Food Microbiol.), Figure 1.
Wingea robertsiae						0.22	25		3.33985			3.33985		1	5.64435		Lages et al. (1999, Microbiol.), Tables 4 and 5.
Zygosaccharomyces bailii		66.1		0.028							2.8e-05	5.00978		2	6.50269		Levya and Peinado (2005, J. Appl. Microbiol.); l.)Warth (1989, App. Env. Microb.).
						0.0913	25		1.38604								Nielsen and Arneborg (2007, Food Microbiol.), Table 2.
						0.33	25		5.00978								Lages et al. (1999, Microbiol.), Tables 4 and 5.
Zygosaccharomyces bisporus						0.115	30		1.10432		1.36444e-05	1.10432		1	1.8663		Van Eck et al. (1993), Microbiol.), Figure 3.
		31.55		0.0136444													Warth et al. (1989, Appl. Environm. Microbiol.), Table 1.
Zygosaccharomyces florentinus						0.19	25		2.88442			2.88442		1	4.87466		Lages et al. (1999, Microbiol.), Tables 4 and 5.
Zygosaccharomyces rouxii						0.18	25		2.73261		1.83739e-05	2.73261		1	4.6181		Lages et al. (1999, Microbiol.), Tables 4 and 5.
		43.6		0.0183739													Warth et al. (1989, Appl. Environm. Microbiol.), Table 1.

## Sheet: Ciliates
																													Condylostoma arenarium	0.308218	0.154605		-0.511142	-0.810777				SUMMARY OUTPUT
																													Stentor coeruleus	0.813426	0.339701		-0.0896821	-0.468903
																													Condylostoma patulum	0.0999711	0.36		-1.00013	-0.443697				Regression Statistics
																													Stentor polymorphus	0.411974	0.386757		-0.38513	-0.412562				Multiple R	0.651196
																													Euplotes harpa	0.113451	0.4752		-0.945192	-0.323124				R Square	0.424056
											SUMMARY																		Epistylis rotans	0.0150333	0.481784		-1.82294	-0.317147				Adjusted R Square	0.417512
									Normalized																				Dileptus mucronatus	0.0833333	0.481784		-1.07918	-0.317147				Standard Error	0.245198
						Max. Cell			to 20 C			Max. Div. Rate																	Histiobalantium bodamicum	0.00841076	0.523597		-2.07516	-0.281003				Observations	90
		Volume		Dry Weight		Div. Rate	Temp.				Dry weight	Q10 normalized		Sample-size															Keronopsis rubra	0.0156629	0.528		-1.80513	-0.277366
Species		um^3		ng		(hours^-1)	C		(days^-1)		per cell (ug)	20 C, (days^-1)		corrected max rate			Reference												Blepharisma americanum	0.309194	0.542078		-0.509769	-0.265938				ANOVA
																													Condylostoma vorticella	0.0842249	0.599473		-1.07456	-0.22223					df	SS	MS	F	Significance F
																													Bursaria truncatella	5.62044	0.6264		0.74977	-0.203148				Regression	1	3.89549	3.89549	64.7927	3.67402e-12
Aspidisca angulata		3758		1.10875		0.134	20		3.216		0.00110875	3.216		1	5.43504		Taylor and Shuter (1981, Amer. Natur.)												Urotricha castalia	0.00322643	0.633628		-2.49128	-0.198165				Residual	88	5.29076	0.0601222
																													Fabrea salina	0.117971	0.70992		-0.928226	-0.148791				Total	89	9.18624
Aspidisca costata		4400		1.28189		0.051	20		1.224		0.00128189	1.224		1	2.06856		Taylor and Shuter (1981, Amer. Natur.)												Diophrys scutum	0.0311798	0.72		-1.50613	-0.142668
																													Prorodon morgani	0.157267	0.762623		-0.803363	-0.11769					Coefficients	Standard Error	t Stat	P-value	Lower 95%	Upper 95%	Lower 95.0%
Aspidisca lynceus		10500		2.85344		0.055	20		1.32		0.00285344	1.32		1	2.2308		Taylor and Shuter (1981, Amer. Natur.)												Paratetrahymena wassi	0.00652416	0.773985		-2.18548	-0.111267				Intercept	-0.309934	0.0656189	-4.72324	8.72065e-06	-0.440338	-0.17953	-0.440338
																													Euplotes crassus	0.0348636	0.782212		-1.45763	-0.106676				X Variable 1	-0.243736	0.0302801	-8.04939	3.67402e-12	-0.303911	-0.183561	-0.303911
Balanion comatum		1800		0.563282		0.1096	15		4.15842		0.000656979	4.15842		2	5.40595		Jakobsen and Hansen (1997, Mar. Eco. Prog. Series)												Paramecium bursaria	0.0404391	0.817817		-1.3932	-0.0873438
		2515.05		0.766262													Jakobsen et al. (2005, J. Plank. Res.), Page 779, Table 2.												Blepharisma japonicum	0.144113	0.831442		-0.841296	-0.080168
						0.1083	15		4.1091								Pedersen and Hansen (2003, Mar. Ecol. Prog. Ser.), Figure 1.												Strobilidium gyrans	0.00723618	0.8712		-2.14049	-0.0598821
																													Pelagostrombidium fallax	0.00891019	0.872856		-2.05011	-0.0590574
Balanion planktonicum		1560		0.493798							0.000539097	2.95567		2	3.84237		Macek et al. (1996, J. Plank. Res.)												Frontonia roquei	0.0333333	0.925378		-1.47712	-0.0336807
		1800		0.563282		0.0708	15		2.68628								Wiesse et al. (2001, Aquatic Microb. Ecol.)												Rimostrombidium caudatum	0.00437873	0.948545		-2.35865	-0.0229419
		1800		0.563282		0.0779	15		2.95567								Muller and Schlegel (1999, Aquatic Microb. Ecol.), Page 50, Table 1.												Oxytricha aeruginosa	0.0166667	0.966637		-1.77815	-0.0147366
																													Paramecium putrinum	0.0143333	1.03239		-1.84365	0.0138458
Blepharisma americanum		1710000		309.194		0.02973	23		0.542078		0.309194	0.542078		1	0.916112		Santangelo and Barone (1987, J. Exp. Zool.), Table 1.												Coleps hirtus	0.00466667	1.12416		-2.33099	0.0508293
																													Loxocephalus plagius	0.00761471	1.18817		-2.11835	0.0748791
Blepharisma intermedia						0.0447	25		0.678597			0.678597		1	1.14683		Smith and Giese (1967, J. Protozool.), Page 162.												Strombidium capitatum	0.00533393	1.19788		-2.27295	0.0784128
																													Paramecium primaurelia	0.0205958	1.20083		-1.68622	0.0794809
Blepharisma japonicum		1466000		268.36		0.0456	23		0.831442		0.144113	0.831442		2	1.08087		Santangelo and Barone (1987, J. Exp. Zool.), Table 1.												Phialina pupula	0.0233333	1.2141		-1.63202	0.0842531
		100000		22.6921													Fenchel (1980, Microb. Ecol.), Figure 2.												Spirostomum minus	0.108333	1.2141		-0.965238	0.0842531
		2830000		491.494		0.026	23		0.474068								Santangelo and Barone (1987, J. Exp. Zool.), Table 1.												Aspidisca costata	0.00128189	1.224		-2.89215	0.0877814
																													Paramecium multimicronucleatum	0.0828355	1.22481		-1.08178	0.0880703
Blepharisma undulans		140000		30.9252							0.0309252	1.70595		1	2.88306		Fenchel and Finlay (1983, Microb. Ecol.), Table 1.												Paramecium tetraurelia	0.0163443	1.23514		-1.78663	0.0917153
						0.0779	21		1.70595								Luftenegger et al. (1985, Oecologia), Table 1.												Litonotus lamella	0.00160637	1.296		-2.79415	0.112605
																													Paramecium trichium	0.01554	1.30284		-1.80855	0.114891
Bresslaua insidiatrix		24000		6.10477							0.00610477						Fenchel and Finlay (1983, Microb. Ecol.), Table 1.												Aspidisca lynceus	0.00285344	1.32		-2.54463	0.120574
																													Spirostomum teres	0.0554642	1.34303		-1.25599	0.128085
Bromeliothrix metopoides		150170		32.9861		0.1962	22.5		3.74504		0.0329861	3.74504		1	6.32912		Weisse et al. (2013, Eur. J. Protistol.), Abstract, Page 408.												Strombidium mirabile	0.0266	1.39231		-1.57512	0.143737
																													Paramecium caudatum	0.0678597	1.42883		-1.16839	0.15498
Bursaria truncatella		40000000		5620.44							5.62044	0.6264		1	1.05862		Fenchel (1989, Microbial Ecol.)												Urotricha ovata	0.002	1.44535		-2.69897	0.159974
						0.0261	20		0.6264								Wickham and Lynn (1990, Europ. J. Protistol.)												Strombidinopsis acuminatum	0.0313982	1.4628		-1.5031	0.165186
																													Cinetochilum margaritaceum	0.000618045	1.488		-3.20898	0.172603
Bursaridium difficile						0.0312	20		0.7488			0.7488		1	1.26547		Jack and Gilbert (1993, Freshw. Biol.), Figure 2.												Metopus setifer	0.0126667	1.51762		-1.89734	0.181163
																													Strobilidium lacustris	0.0167305	1.51767		-1.77649	0.181178
Carchesium polypinum		114032		25.6059		0.1	20		2.4		0.0353592	2.4		1	4.056		Taylor and Shuter (1981, Amer. Natur.)												Chilodonella uncinata	0.00193219	1.55753		-2.71395	0.192436
		230000		48.8275													Fenchel and Finlay (1983, Microb. Ecol.)												Perispira ovum	0.0429361	1.584		-1.36718	0.199755
																													Uronema halophila	0.00333333	1.66771		-2.47712	0.222122
Chilodonella uncinata		6873		1.93219		0.064897	20		1.55753		0.00193219	1.55753		1	2.63222		Finlay (1977, Oecologia)												Pleuronema coronatum	0.0174547	1.68624		-1.75809	0.226921
																													Euplotes patella	0.0184011	1.68624		-1.73516	0.226921
Cinetochilum margaritaceum		1991		0.618045		0.062	20		1.488		0.000618045	1.488		1	2.51472		Taylor and Shuter (1981, Amer. Natur.)												Blepharisma undulans	0.0309252	1.70595		-1.50969	0.231967
																													Euplotes vannus	0.00230057	1.72387		-2.63817	0.236505
Climacostomum virens		1693000		306.365							0.306365						Sud (1968, J. Protozool.), Table 3.												Strombidium reticulatum	0.0097672	1.78791		-2.01023	0.252345
																													Urotricha furcata	0.000721821	1.78897		-3.14157	0.252603
Coleps hirtus				4.66667		0.0513333	21		1.12416		0.00466667	1.12416		1	1.89984		Kovachuk (2005, Hydobiol. J.), Tables 3-5. Dry weight based on assumption that this = 1/3 of wet weight (Lynch Chapter 2).												Pseudobalanion planctonicum	0.000438783	1.78977		-3.35775	0.252797
		70000															Fenchel and Finlay (1983, Microb. Ecol.), Table 1.												Glaucoma frontata	0.0372903	1.8862		-1.4284	0.275588
																													Leptopharynx sphagnetorum	0.000833333	1.89703		-3.07918	0.278073
Coleps hirtus minor				1.26667		0.119483	21		2.61659		0.00126667	2.61659		1	4.42203		Kovachuk (2005, Hydobiol. J.), Tables 3-5. Dry weight based on assumption that this = 1/3 of wet weight (Lynch Chapter 2).												Strobilidium humile	0.00133333	1.89703		-2.87506	0.278073
																													Colpidium colpoda	0.0176551	1.992		-1.75313	0.299289
Colpidium campylum		26842		6.76682		0.21003	23		3.82956		0.00760415	4.08		4	4.3248		Shuter et al. (1982, Am. Nat).												Stylonychia mytilus	0.06	2.02349		-1.22185	0.306102
		42394		10.3037		0.0547905	20		1.31497								Finlay (1977, Oecologia)												Colpoda steini	0.000988361	2.0496		-3.00508	0.311669
		26842		6.76682		0.17	20		4.08								Taylor and Shuter (1981, Amer. Natur.)												Vorticella convallaria	0.0273727	2.16		-1.56268	0.334454
		20000		5.16205													Fenchel (1989, Microbial Ecol.)												Gonostomum affine	0.00623333	2.3348		-2.20528	0.36825
						0.0521	20		1.2504								Layborn and Stewart (1974, J. Zool.)												Didinium nasutum	0.0589111	2.352		-1.2298	0.371437
		43000		10.4392													Fenchel and Finlay (1983, Microb. Ecol.), Table 1.												Halteria grandinella	0.00257456	2.37128		-2.5893	0.374983
																													Strombidium sulcatum	0.00218317	2.4		-2.66091	0.380211
Colpidium colpoda		76123		17.6551		0.101926	23		1.85846		0.0176551	1.992		2	2.5896		Shuter et al. (1982, Am. Nat).												Carchesium polypinum	0.0353592	2.4		-1.4515	0.380211
						0.083	20		1.992								Taylor and Shuter (1981, Amer. Natur.)												Urocentrum turbo	0.00928459	2.40892		-2.03224	0.381823
																													Loxodes striatus	0.0315601	2.4879		-1.50086	0.395833
Colpidium striatum						0.1125	20		2.7		0.0276179	3.216		2	4.1808		Luckinbill (1979, Amer. Natur.), Figure 4.												Vorticella microstoma	0.00543813	2.60727		-2.26455	0.416186
		166667		51.516		0.134	20		3.216								Thurman et al. (2010, Protist), Table 4, Figure 3												Coleps hirtus minor	0.00126667	2.61659		-2.89734	0.417735
		62869.4		14.806													Beveridge et al. (2010, J. Exp. Biol.), Pages 4227 and 4230, Figure 5.												Urotricha farcta	0.000731284	2.76596		-3.13591	0.441846
																													Vorticella striata	0.000703796	2.88		-3.15255	0.459392
Colpoda aspera						0.0722	21		1.58113			1.58113		1	2.67211		Luftenegger et al. (1985, Oecologia), Table 1.												Balanion planktonicum	0.000539097	2.95567		-3.26833	0.470656
																													Aspidisca angulata	0.00110875	3.216		-2.95516	0.507316
Colpoda inflata		5000		1.44187							0.00131063	3.6504		2	4.74552		Iriberri et al. (1995, Freshwater Biol.), Figure 2.												Colpidium striatum	0.0276179	3.216		-1.55881	0.507316
		4063.2		1.19133		0.1521	20		3.6504								Xu et al. (1997, Eur. J. Protistol.), Figure 5, Tble 2.												Colpoda inflata	0.00131063	3.6504		-2.88252	0.56234
						0.1	20		2.4								Steiner (2005, Ecology), Figure 4.												Bromeliothrix metopoides	0.0329861	3.74504		-1.48167	0.573457
																													Tetrahymena thermophila	0.00309891	3.74509		-2.50879	0.573462
Colpoda steini		1100		0.35806							0.000988361	2.0496		1	3.46382		Fenchel (1989, Microbial Ecol.)												Uronema nigricans	0.00105393	3.89142		-2.97719	0.590108
						0.0854	20		2.0496								Wickham and Lynn (1990, Europ. J. Protistol.)												Tetrahymena pyriformis	0.00267023	3.8952		-2.57345	0.59053
		10000		2.72819													Fenchel and Finlay (1983, Microb. Ecol.)												Glaucoma scintillans	0.00607738	3.94924		-2.21628	0.596513
																													Colpidium campylum	0.00760415	4.08		-2.11895	0.61066
Condylostoma arenarium		1.70413e+06		308.218		0.0161	30		0.154605		0.308218	0.154605		1	0.261282		Martinez (1980, Est. Coastal Marine Sci.), Figure 2, Table 1.												Balanion comatum	0.000656979	4.15842		-3.18245	0.618929
																													Tetrahymena geleii	0.0060111	4.8451		-2.22105	0.685303
Condylostoma patulum		501187		99.9711		0.015	20		0.36		0.0999711	0.36		1	0.6084		Taylor and Shuter (1981, Amer. Natur.)												Cyclidium glaucoma	0.00041369	5.837		-3.38332	0.76619
																													Uronema marina	0.00015605	6.336		-3.80674	0.801815
Condylostoma vorticella		416000		84.2249		0.03	22		0.599473		0.0842249	0.599473		1	1.01311		Jackson and Berger (1985, Trans. Amer. Microscop. Soc.), Table 1.												Uronema marinum	0.000395464	7.20633		-3.40289	0.857714
																													Paracolpoda steini	0.000666667	7.5881		-3.17609	0.880133
Cyclidium glaucoma		2795		1.01741		0.0985917	20		2.3662		0.00041369	5.837		3	6.71255		Finlay (1977, Oecologia)
		500		0.194976													Fenchel (1989, Microbial Ecol.)
		517		0.201336		0.079	20		1.896								Taylor (1978, Oecologia), Table 1.
				0.733333		0.266538	21		5.837								Kovachuk (2005, Hydobiol. J.), Tables 3-5. Dry weight based on assumption that this = 1/3 of wet weight (Lynch Chapter 2).												Parauronema virginianum	0.000616332
																													Parauronema acutum	0.000801653
Didinium nasutum		130000		28.887		0.090013	23		1.64124		0.0589111	2.352		2	3.0576		Shuter et al. (1982, Am. Nat).												Strobilidium acutum	0.00130867
		120000		26.8362		0.098	20		2.352								Taylor and Shuter (1981, Amer. Natur.)												Tetrahymena hegewishi	0.0026
		294000		61.2004													Fenchel and Finlay (1983, Microb. Ecol.)												Euplotes alatus	0.00388857
		560000		110.715													Hewett (1980, J. Protozool.), Abstract.												Tachysoma saltans	0.00421539
		695168		135.082													Beveridge et al. (2010, J. Exp. Biol.), Pages 4227 and 4230, Figure 5.												Tetrahymena malaccensis	0.0047
																													Vorticella ephemerae	0.00492411
Dileptus mucronatus				83.3333		0.022	21		0.481784		0.0833333	0.481784		1	0.814215		Kovachuk (2005, Hydobiol. J.), Tables 3-5. Dry weight based on assumption that this = 1/3 of wet weight (Lynch Chapter 2).												Euplotes raikova	0.00552452
																													Bresslaua insidiatrix	0.00610477
Dileptus signus		24000000		3512.93							3.51293						Fenchel and Finlay (1983, Microb. Ecol.), Table 1.												Intranstylum steini	0.00657129
																													Tetrahymena elliotti	0.008002
Diophrys scutum		141253		31.1798		0.03	20		0.72		0.0311798	0.72		1	1.2168		Taylor and Shuter (1981, Amer. Natur.)												Euplotes trisulcatus	0.00926749
																													Trachelostyla pediculiformis	0.0128688
Epistylis rotans				15.0333		0.022	21		0.481784		0.0150333	0.481784		1	0.814215		Kovachuk (2005, Hydobiol. J.), Tables 3-5. Dry weight based on assumption that this = 1/3 of wet weight (Lynch Chapter 2).												Paramecium polycaryum	0.0138846
																													Vorticella similis	0.0231093
Euplotes alatus		14699.4		3.88857							0.00388857						Martinez (1980, Est. Coastal Marine Sci.), Table 1.												Strombidium spiralis	0.0258574
																													Opercularia nutans	0.0268362
Euplotes crassus		159483		34.8636		0.0456	30		0.437887		0.0348636	0.782212		2	1.01688		Martinez (1980, Est. Coastal Marine Sci.), Table 1 and 3.												Holosticha viridis	0.0280683
						0.0429	23		0.782212								Kim et al. (2017, Ocean Sci. J.), Table 1.												Paramecium octaurelia	0.0288129
																													Paramecium calkinsii	0.032356
Euplotes harpa		575055		113.451		0.0198	20		0.4752		0.113451	0.4752		1	0.803088		Martinez (1980, Est. Coastal Marine Sci.), Table 1 and 3.												Paramecium jenningsi	0.0429361
																													Prorodon ovum	0.0454971
Euplotes patella		96400		21.9394		0.022	22		0.439614		0.0184011	1.68624		2	2.19212		Jackson and Berger (1985, Trans. Amer. Microscop. Soc.), Table 1.												Opisthonecta henneguyi	0.0898557
		64000															Sud (1968, J. Protozool.), Table 3.												Paramecium woodruffi	0.0901477
				15.4333		0.077	21		1.68624								Kovachuk (2005, Hydobiol. J.), Tables 3-5. Dry weight based on assumption that this = 1/3 of wet weight (Lynch Chapter 2).												Frontonia leucas	0.112146
																													Loxodes magnus	0.181788
Euplotes raikova		21531		5.52452							0.00552452						Martinez (1980, Est. Coastal Marine Sci.), Table 1.												Climacostomum virens	0.306365
																													Prorodon viridis	0.315676
Euplotes trisulcatus		37780.6		9.26749							0.00926749						Martinez (1980, Est. Coastal Marine Sci.), Table 1.												Frontonia vernalis	0.404505
																													Spirostomum ambiguum	1.85661
Euplotes vannus		9441		2.58757		0.08	20		1.92		0.00230057	1.72387		6	1.72387		Taylor and Shuter (1981, Amer. Natur.)												Dileptus signus	3.51293
						0.0829	23		1.51155								Dini and Nyberg (1999, Microb. Ecol.)
						0.0279	23		0.508711								Grandsen and Lewitus (2003, Aquatic Microb. Ecol.)
						0.0471	20		1.1304								Walton et al. (1995, Physiol. Zool.)
		7500		2.09378													Fenchel and Finlay (1983, Microb. Ecol.), Table 1.												Blepharisma intermedia		0.678597
		8100		2.2474		0.02292	21		0.501932								Fu and Gong (2017, J. Euk. Microbiol.), Page 3.												Bursaridium difficile		0.7488
						0.053	18		1.52774								Capriulo et al. (1988, Mar. Ecol. Prog. Series), Figure 1.												Colpoda aspera		1.58113
																													Euplotes trisulcatus		0.3456
Euplotes trisulcatus						0.0144	20		0.3456			0.3456		1	0.584064		Martinez (1980, Est. Coastal Marine Sci.),Figure 2.												Favela ehrenbergii		0.78919
																													Favela taraikaensis		1.7808
Fabrea salina						0.02958	20		0.70992		0.117971	0.70992		2	0.922896		Buskey and Hyatt (1995, Mar. Eco. Prog. Series), Figure 2.												Favella azorica		1.6608
		600000		117.971		0.0538	30		0.51663								Hong and Choi (2015, Ocean Sci. J.), Table 1, Figure 1.												Grossglockneria acuta		3.16226
																													Rimostrombidium veniliae		1.64288
Favella azorica						0.0692	20		1.6608			1.6608		1	2.80675		Kamiyama (1997, Marine Biol.), Figure 2.												Tetrahymena vorax		1.99992
																													Urosoma cienkowskii		0.966637
Favela ehrenbergii						0.0208	15		0.78919			0.78919		1	1.33373		Pedersen and Hansen (2003, Mar. Ecol. Prog. Ser.), Figure 1.												Urotricha agilis		4.74256
Favela taraikaensis						0.0742	20		1.7808			1.7808		1	3.00955		Kamiyama (1997, Marine Biol.), Figure 2.
Frontonia leucas				104.37							0.112146						Laybourn and Finlay (1976, Oecologia), Table 1.
		614000		120.501													Fenchel and Finlay (1983, Microb. Ecol.), Table 1.
Frontonia roquei				33.3333		0.0422561	21		0.925378		0.0333333	0.925378		1	1.56389		Kovachuk (2005, Hydobiol. J.), Tables 3-5. Dry weight based on assumption that this = 1/3 of wet weight (Lynch Chapter 2).
Frontonia vernalis		2290000		404.505							0.404505						Sud (1968, J. Protozool.), Table 3.
Glaucoma frontata		171585		37.2903		0.103448	23		1.8862		0.0372903	1.8862		1	3.18768		Shuter et al. (1982, Am. Nat).
Glaucoma scintillans		23883		6.07738		0.216594	23		3.94924		0.00607738	3.94924		1	6.67421		Shuter et al. (1982, Am. Nat).
Gonostomum affine				6.23333		0.106615	21		2.3348		0.00623333	2.3348		2	3.03524		Kovachuk (2005, Hydobiol. J.), Tables 3-5. Dry weight based on assumption that this = 1/3 of wet weight (Lynch Chapter 2).
						0.06539	21		1.43199								Luftenegger et al. (1985, Oecologia), Table 1.
Grossglockneria acuta						0.1444	21		3.16226			3.16226		1	5.34421		Luftenegger et al. (1985, Oecologia), Table 1.
Halteria grandinella		17736		4.62192		0.088859	23		1.6202		0.00257456	2.37128		3	2.72697		Shuter et al. (1982, Am. Nat).
		3754		1.10767		0.06	16.5		1.98425								Jurgens and Simek (2000, Aquatic Microb. Ecol.)
				3.33333		0.108281	21		2.37128								Kovachuk (2005, Hydobiol. J.), Tables 3-5. Dry weight based on assumption that this = 1/3 of wet weight (Lynch Chapter 2).
Histiobalantium bodamicum		34000		8.41076		0.0138	15		0.523597		0.00841076	0.523597		1	0.884879		Muller and Schlegel (1999, Aquatic Microb. Ecol.), Page 50, Table 1.
Holosticha viridis		126000		28.0683							0.0280683						Sud (1968, J. Protozool.), Table 3.
Intranstylum steini		26000		6.57129							0.00657129						Fenchel and Finlay (1983, Microb. Ecol.), Table 1.
Keronopsis rubra		66834		15.6629		0.022	20		0.528		0.0156629	0.528		1			Taylor and Shuter (1981, Amer. Natur.)
Leptopharynx sphagnetorum				0.833333		0.086625	21		1.89703		0.000833333	1.89703		1	3.20597		Kovachuk (2005, Hydobiol. J.), Tables 3-5. Dry weight based on assumption that this = 1/3 of wet weight (Lynch Chapter 2).
Litonotus lamella		5623		1.60637		0.054	20		1.296		0.00160637	1.296		1	2.19024		Taylor and Shuter (1981, Amer. Natur.)
Loxocephalus plagius		30517		7.61471		0.0495071	20		1.18817		0.00761471	1.18817		1	2.00801		Finlay (1977, Oecologia)
Loxodes magnus		960000		181.788							0.181788						Finlay and Berninger (1984, J. Anim. Ecol.), Abstract.
Loxodes striatus				23.6333		0.113607	21		2.4879		0.0315601	2.4879		1	4.20455		Kovachuk (2005, Hydobiol. J.), Tables 3-5. Dry weight based on assumption that this = 1/3 of wet weight (Lynch Chapter 2).
		196000		42.1454													Finlay and Berninger (1984, J. Anim. Ecol.), Abstract.
Metopus setifer				12.6667		0.0693	21		1.51762		0.0126667	1.51762		1	2.56478		Kovachuk (2005, Hydobiol. J.), Tables 3-5. Dry weight based on assumption that this = 1/3 of wet weight (Lynch Chapter 2).
Opercularia nutans		120000		26.8362							0.0268362						Fenchel and Finlay (1983, Microb. Ecol.), Table 1.
Opisthonecta henneguyi		446316		89.8557							0.0898557						Jahn and Hendrix (1969, Rev. Soc. Mex. Hist.), Pages 1 and 5.
Oxytricha aeruginosa				16.6667		0.0441401	21		0.966637		0.0166667	0.966637		1	1.63362		Kovachuk (2005, Hydobiol. J.), Tables 3-5. Dry weight based on assumption that this = 1/3 of wet weight (Lynch Chapter 2).
Paracolpoda steini				0.666667		0.3465	21		7.5881		0.000666667	7.5881		1	12.8239		Kovachuk (2005, Hydobiol. J.), Tables 3-5. Dry weight based on assumption that this = 1/3 of wet weight (Lynch Chapter 2).
Paramecium bursaria		123572		27.5703		0.041753	23		0.761298		0.0404391	0.817817		4	0.866886		Shuter et al. (1982, Am. Nat).
		170803		37.1339		0.0340757	20		0.817817								Finlay (1977, Oecologia)
		76340		17.7014		0.034	20		0.816								Taylor (1978, Oecologia), Table 1.
		262000		55.0443													Sud (1968, J. Protozool.), Table 3.
				76.6667		0.02772	21		0.607048								Kovachuk (2005, Hydobiol. J.), Tables 3-5. Dry weight based on assumption that this = 1/3 of wet weight (Lynch Chapter 2).
		273087		57.1837													Bullington (1930, J. Exp. Biol.), table 3.
Paramecium calkinsii		160185		35.0048							0.032356						Bullington (1930, J. Exp. Biol.), table 3.
		135000		29.9076													Fenchel and Finlay (1983, Microb. Ecol.), Table 1.
Paramecium caudatum		514769		102.461		0.067951	23		1.23898		0.0678597	1.42883		8	1.42883		Shuter et al. (1982, Am. Nat).
		365031		74.6824													Soldo et al. (1981, J. Protozool.)
						0.0965	28		1.11298								Krenek et al. (2008, Plos One)
		80000		18.4807													Fenchel (1989, Microbial Ecol.)
		456667		91.7712													Fenchel and Finlay (1983, Microb. Ecol.)
		249000		52.5265		0.049	22		0.97914								Jackson and Berger (1985, Trans. Amer. Microscop. Soc.), Table 1.
		390000		79.3696													Hewett (1980, J. Protozool.), Figure 1.
						0.0208	20		0.4992								Luckinbill (1979, Amer. Natur.), Figure 4.
				100.233		0.0721875	21		1.58085								Kovachuk (2005, Hydobiol. J.), Tables 3-5. Dry weight based on assumption that this = 1/3 of wet weight (Lynch Chapter 2).
		408990		82.9183													Nakaoka and Oosawa (1977, J. Protozool.), Figure 4.
						0.0532	20		1.2768								Krenek et al. (2012, Plos One), Figure 3.
						0.038	20		0.912								Steiner (2005, Ecology), Figure 4.
						0.0479	27		0.605448								Yang et al. (2019, Eur. J. Protist.), Figure 1.
Paramecium jenningsi		200000		42.9361							0.0429361						Hewett (1980, J. Protozool.), Figure 1.
Paramecium multimicronucleatum		240000		50.7773							0.0828355	1.22481		1	2.06994		Hewett (1980, J. Protozool.), Figure 1.
		695457		135.134													Bullington (1930, J. Exp. Biol.), Table 4.
						0.08068	25		1.22481								Maruyama and Takagi (1997, Eur. J. Protistol.), Figure 1.
Paramecium octaurelia		129638		28.8129							0.0288129						Soldo et al. (1981, J. Protozool.)
Paramecium polycaryum		58628.2		13.8846							0.0138846						Bullington (1930, J. Exp. Biol.), Table 4.
Paramecium primaurelia		90000		20.5958							0.0205958	1.20083		2	1.56108		Hewett (1980, J. Protozool.), Figure 1.
						0.0791	25		1.20083								Luckinbill (1979, Amer. Natur.), Table 1.
						0.0354	20		0.8496								Luckinbill (1979, Amer. Natur.), Figure 4.
Paramecium putrinum				14.3333		0.0471429	21		1.03239		0.0143333	1.03239		1	1.74475		Kovachuk (2005, Hydobiol. J.), Tables 3-5. Dry weight based on assumption that this = 1/3 of wet weight (Lynch Chapter 2).
Paramecium tetraurelia		70000		16.3443							0.0163443	1.23514		2	1.60568		Hewett (1980, J. Protozool.), Figure 1.
						0.0492	20		1.1808								Luckinbill (1979, Amer. Natur.), Figure 4.
						0.08136	25		1.23514								Maruyama and Takagi (1997, Eur. J. Protistol.), Figure 1.
Paramecium trichium		66264		15.54		0.0714536	23		1.30284		0.01554	1.30284		1	2.2018		Shuter et al. (1982, Am. Nat).
Paramecium woodruffi		447892		90.1477							0.0901477						Bullington (1930, J. Exp. Biol.), Table 4.
Paratetrahymena wassi		25797.4		6.52416		0.0806	30		0.773985		0.00652416	0.773985		1	1.30803		Martinez (1980, Est. Coastal Marine Sci.), Tables 1 and 3.
Parauronema acutum		2641.56		0.801653							0.000801653						Soldo et al. (1981, J. Protozool.)
Parauronema virginianum		1985		0.616332							0.000616332						Soldo et al. (1981, J. Protozool.)
Pelagostrombidium fallax		36200		8.91019		0.0317	18.5		0.872856		0.00891019	0.872856		1	1.47513		Muller and Geller (1993, Arch. Hydrobiol.), Tables 1 and 2.
Perispira ovum		200000		42.9361		0.066	20		1.584		0.0429361	1.584		1	2.67696		Taylor and Shuter (1981, Amer. Natur.)
Phialina pupula				23.3333		0.05544	21		1.2141		0.0233333	1.2141		1	2.05182		Kovachuk (2005, Hydobiol. J.), Tables 3-5. Dry weight based on assumption that this = 1/3 of wet weight (Lynch Chapter 2).
Pleuronema coronatum				16.6667		0.077	21		1.68624		0.0174547	1.68624		1	2.84975		Kovachuk (2005, Hydobiol. J.), Tables 3-5. Dry weight based on assumption that this = 1/3 of wet weight (Lynch Chapter 2).
		79056.5		18.2801													Martinez (1980, Est. Coastal Marine Sci.), Table 1.
Prorodon morgani				157.267		0.0348241	21		0.762623		0.157267	0.762623		1	1.28883		Kovachuk (2005, Hydobiol. J.), Tables 3-5. Dry weight based on assumption that this = 1/3 of wet weight (Lynch Chapter 2).
Prorodon ovum		213000		45.4971							0.0454971						Sud (1968, J. Protozool.), Table 3.
Prorodon viridis		1749000		315.676							0.315676						Sud (1968, J. Protozool.), Table 3.
Pseudobalanion planctonicum		1310		0.420498		0.0633	18.5		1.74296		0.000438783	1.78977		2	2.3267		Muller and Geller (1993, Arch. Hydrobiol.), Tables 1 and 2.
		1437		0.457863		0.065	18.5		1.78977								Muller (1991, J. Plank. Res.), Table 2.
Rimostrombidium caudatum						0.025	15		0.948545		0.00437873	0.948545		1	1.60304		Pedersen and Hansen (2003, Mar. Ecol. Prog. Ser.), Figure 1.
		16724		4.37873													Agatha and Riedel-Lorje (1998, Eur. J. Protist.), Table 1.
Rimostrombidium veniliae						0.0433	15		1.64288			1.64288		1	2.77647		Pedersen and Hansen (2003, Mar. Ecol. Prog. Ser.), Figure 1.
Spirostomum ambiguum		12000000		1856.61							1.85661						Fenchel and Finlay (1983, Microb. Ecol.), Table 1.
Spirostomum minus				108.333		0.05544	21		1.2141		0.108333	1.2141		1	2.05182		Kovachuk (2005, Hydobiol. J.), Tables 3-5. Dry weight based on assumption that this = 1/3 of wet weight (Lynch Chapter 2).
Spirostomum teres		216150		46.1158		0.00852102	20		0.204505		0.0554642	1.34303		2	1.74593		Finlay (1977, Oecologia)
		349000		71.6596													Fenchel and Finlay (1983, Microb. Ecol.)
				59.29													Laybourn and Finlay (1976, Oecologia), Table 1.
				48.3		0.0613274	21		1.34303								Kovachuk (2005, Hydobiol. J.), Tables 3-5. Dry weight based on assumption that this = 1/3 of wet weight (Lynch Chapter 2).
Stentor coeruleus		5770000		946.578		0.017	22		0.339701		0.813426	0.339701		1	0.574095		Jackson and Berger (1985, Trans. Amer. Microscop. Soc.), Table 1.
		4150000		699.003													Fenchel and Finlay (1983, Microb. Ecol.), Table 1.
Stentor polymorphus		2336000		411.974		0.0161149	20		0.386757		0.411974	0.386757		1	0.653619		Finlay (1977, Oecologia)
Strombidinopsis acuminatum		142329		31.3982		0.0321	13		1.4628		0.0313982	1.4628		1	2.47214		Strom and Morello (1998, J. Plank. Res.)
Strombidium capitatum		47200		11.3737							0.00533393	1.19788		1	2.02441		Putt and Soecker (1989, Limnol. Ocanogr.)
						0.0346	16		1.19788								Montagnes (1996, Marine Ecol. Prog. Ser.)
		9100		2.50146													Montagnes et al. (1988, J. Protozool.)
Strobilidium acutum		4500		1.30867							0.00130867						Jerome et al. (1993, J. Euk. Microbiol.), Table 1.
Strobilidium gyrans		28871.7		7.23618							0.00723618	0.8712		1	1.47233		Wickham et al. (1993, J. Plankton Res.)
						0.0363	20		0.8712								Gilbert and Jack (1993, Hydrobiol.)
Strobilidium humile				1.33333		0.086625	21		1.89703		0.00133333	1.89703		1	3.20597		Kovachuk (2005, Hydobiol. J.), Tables 3-5. Dry weight based on assumption that this = 1/3 of wet weight (Lynch Chapter 2).
Strobilidium lacustris		71800		16.7305		0.0592	21.5		1.2384		0.0167305	1.51767		2	1.97297		Muller and Geller (1993, Arch. Hydrobiol.)
						0.04	15		1.51767								Muller and Schlegel (1999, Aquatic Microb. Ecol.), Table 1.
Strombidium mirabile				26.6		0.063578	21		1.39231		0.0266	1.39231		1	2.35301		Kovachuk (2005, Hydobiol. J.), Tables 3-5. Dry weight based on assumption that this = 1/3 of wet weight (Lynch Chapter 2).
Strombidium reticulatum		40000		9.7672		0.0358	12		1.78791		0.0097672	1.78791		1	3.02157		Jonsson (1986, Marine Biol. Prog. Series)
Strombidium spiralis		115250		25.8574							0.0258574						Jerome et al. (1993, J. Euk. Microbiol.), Table 1.
Strombidium sulcatum		10000		2.72819							0.00218317	2.4		3	2.76		Bernard and Rassoulzadegan (1990, Marine Ecol. Prog. Series)
						0.1	20		2.4								Fenchel and Jonsson (1988, Marine Ecol. Prog. Series)
		2500		0.762043		0.02667	21		0.584054								Fu and Gong (2017, J. Euk. Microbiol.), Page 3.
		19339.8		5.00508		0.0412	30		0.395635								Martinez (1980, Est. Coastal Marine Sci.), Table 1 and 3.
Stylonychia mytilus				60		0.0924	21		2.02349		0.06	2.02349		1	3.4197		Kovachuk (2005, Hydobiol. J.), Tables 3-5. Dry weight based on assumption that this = 1/3 of wet weight (Lynch Chapter 2).
		900000															Fenchel and Finlay (1983, Microb. Ecol.), Table 1.
Tachysoma saltans		16047		4.21539							0.00421539						Martinez (1980, Est. Coastal Marine Sci.), Table 1 and 3.
Tetrahymena elliotti		5801		8.002							0.008002						Gates et al. (1982, Oecologia)
Tetrahymena geleii		23600		6.0111							0.0060111	4.8451		2	6.29863		Fenchel and Finlay (1983, Microb. Ecol.), Table 1.
						0.42009	28		4.8451								Prescott (1958, Physiol. Zool.), Summary.
						0.2088	26		2.89237								Ormsbee (1942, Biol. Bull.), Page 426.
Tetrahymena hegewishi		3600		2.6							0.0026						Hellung-Larsen and Andersen (1989, J. Cell Sci.)
Tetrahymena malaccensis		7290		4.7							0.0047						Hellung-Larsen and Andersen (1989, J. Cell Sci.)
Tetrahymena pyriformis		4910		3.5							0.00267023	3.8952		6	3.8952		Hellung-Larsen and Andersen (1989, J. Cell Sci.)
		19500															Rogerson (1981, Hydrobiol.)
				1.39		0.22	25		3.33985								Curds and Cockburn (1968, J. Gen. Microbiol.)
		15033.3		1.63		0.21	28		2.42203								Houba et al. (1981, Eur. J. Appl. Microbiol. Biotech.)
		17067		4.46128		0.13	20		3.12								Taylor and Shuter (1981, Amer. Natur.)
		13500		3.59569													Fenchel and Finlay (1983, Microb. Ecol.)
						0.16	20		3.84								Boenigk and Novorino (2004, Aquatic Microb. Ecol.)
				1.36													Laybourn and Finlay (1976, Oecologia), Table 1.
						0.1646	20		3.9504								Luckinbill (1979, Amer. Natur.), Figure 4.
				6.03333		0.154	21		3.37249								Kovachuk (2005, Hydobiol. J.), Tables 3-5. Dry weight based on assumption that this = 1/3 of wet weight (Lynch Chapter 2).
		9000		2.47616													Poole (1983, J. Cell Sci.)
Tetrahymena thermophila		10000		2.72819							0.00309891	3.74509		1	6.3292		Seyfert et al. (1984, J. Cell Sci.)
		5712		3.52													Jauker et al. (1986, Exp. Cell Res.); Hellung-Larsen and Anderson (1989, J. Cell Sci.); Gates et al. (1984, Oecologia)
						0.39	30		3.74509								Moerman et al. (2020, Evolution), Table 2.
Tetrahymena vorax						0.08333	20		1.99992			1.99992		1	3.37986		Luckinbill (1979, Amer. Natur.), Figure 4.
Trachelostyla pediculiformis		53981.2		12.8688							0.0128688						Martinez (1980, Est. Coastal Marine Sci.), Table 1.
Urocentrum turbo		42576		10.3444		0.087	20		2.088		0.00928459	2.40892		2	3.1316		Taylor and Shuter (1981, Amer. Natur.)
				8.33333		0.11	21		2.40892								Kovachuk (2005, Hydobiol. J.), Tables 3-5. Dry weight based on assumption that this = 1/3 of wet weight (Lynch Chapter 2).
Uronema halophila				3.33333		0.0761538	21		1.66771		0.00333333	1.66771		1	2.81844		Kovachuk (2005, Hydobiol. J.), Tables 3-5. Dry weight based on assumption that this = 1/3 of wet weight (Lynch Chapter 2).
Uronema marina		446		0.15605		0.264	20		6.336		0.00015605	6.336		1	10.7078		Taylor and Shuter (1981, Amer. Natur.)
Uronema marinum				0.7		0.2772	21		6.07048		0.000395464	7.20633		4	7.63871		Kovachuk (2005, Hydobiol. J.), Tables 3-5. Dry weight based on assumption that this = 1/3 of wet weight (Lynch Chapter 2).
		685		0.231585		0.164	20		3.936								Parker (1976, J. Exp. Mar. Biol. Ecol.)
		2888.5		0.87035		0.2938	20		7.0512								Martinez (1980, Est. Coastal Marine Sci.), Table 1.
						0.25	18		7.20633								Perez-Us (1996, Microb. Ecol.)
		500		0.173351													Fenchel and Finlay (1983, Microb. Ecol.), Table 1.
Uronema nigricans		1854.33		0.578904							0.00105393	3.89142		1	6.57649		Soldo et al. (1981, J. Protozool.)
						0.135	18		3.89142								Perez-Us (1996, Microb. Ecol.)
Urosoma cienkowskii				8.66667		0.0441401	21		0.966637			0.966637		1	1.63362		Kovachuk (2005, Hydobiol. J.), Tables 3-5. Dry weight based on assumption that this = 1/3 of wet weight (Lynch Chapter 2).
Urotricha agilis				0.233333		0.216562	21		4.74256			4.74256		1	8.01493		Kovachuk (2005, Hydobiol. J.), Tables 3-5. Dry weight based on assumption that this = 1/3 of wet weight (Lynch Chapter 2).
Urotricha castalia		12000		3.22643		0.0167	15		0.633628		0.00322643	0.633628		2	0.823717		Weisse and Stadler (2006, Limnol. Oceanogr.)
						0.0208	20		0.4992								Weisse et al. (2001, Aquatic Microb. Ecol.)
Urotricha farcta		2900		0.873536							0.000731284	2.76596		4	2.93192		Weisse et al. (2002, Limnol. Oceanogr.)
						0.0717	21.5		1.49989								Muller and Geller (1993, Arch. Hydrobiol.)
						0.0667	20		1.6008								Weisse and Montagnes (1998, Aquatic Microb. Ecol.)
						0.075	20		1.8								Weisse et al. (2001, Aquatic Microb. Ecol.)
		2600		0.790042		0.0729	15		2.76596								Weisse and Stadler (2006, Limnol. Oceanogr.)
				0.566667													Kovachuk (2005, Hydobiol. J.), Tables 3-5. Dry weight based on assumption that this = 1/3 of wet weight (Lynch Chapter 2).
Urotricha furcata		2750		0.83188							0.000721821	1.78897		4	1.89631		Muller and Geller (1993, Arch. Hydrobiol.)
						0.0375	12.5		1.78897								Weisse and Frahm (2002, Freshwater Biol.)
						0.0458	20		1.0992								Weisse and Montagnes (1998, Aquatic Microb. Ecol.)
		2020		0.626323		0.0258	15		0.978899								Weisse and Stadler (2006, Limnol. Oceanogr.)
						0.0421	20		1.0104								Weisse et al. (2001, Aquatic Microb. Ecol.)
Urotricha ovata				2		0.066	21		1.44535		0.002	1.44535		1	2.44265		Kovachuk (2005, Hydobiol. J.), Tables 3-5. Dry weight based on assumption that this = 1/3 of wet weight (Lynch Chapter 2).
Vorticella ephemerae		19000		4.92411							0.00492411						Fenchel and Finlay (1983, Microb. Ecol.), Table 1.
Vorticella microstoma		21531		5.52451		0.108636	20		2.60727		0.00543813	2.60727		1	4.40629		Finlay (1977, Oecologia)
				4.43													Laybourn and Finlay (1976, Oecologia), Table 1.
		26000		6.57129													Fenchel and Finlay (1983, Microb. Ecol.), Table 1.
Vorticella convallaria		27333		6.88061		0.09	20		2.16		0.0273727	2.16		1	3.6504		Taylor and Shuter (1981, Amer. Natur.)
		550000		108.895													Fenchel and Finlay (1983, Microb. Ecol.)
Vorticella similis		102000		23.1093							0.0231093						Fenchel and Finlay (1983, Microb. Ecol.), Table 1.
Vorticella striata		2293		0.703796		0.12	20		2.88		0.000703796	2.88		1	4.8672		Taylor and Shuter (1981, Amer. Natur.)

## Sheet: Dinoflagellates
																													Akashiwo sanguinea	0.00972833	0.493235		-2.01196	-0.306946				SUMMARY OUTPUT
																													Alexandrium ostenfeldii	0.00614085	0.31992		-2.21177	-0.494959
																													Alexandrium andersoni	0.000928812	0.380725		-3.03207	-0.419389				Regression Statistics
											SUMMARY																		Alexandrium catenella	0.00422649	0.475008		-2.37402	-0.323299				Multiple R	0.522092
									Normalized																				Alexandrium fundyense	0.00420402	0.504771		-2.37633	-0.296906				R Square	0.27258
						Max. Cell			to 20 C			Max. Div. Rate																	Alexandrium minutum	0.00175514	0.57531		-2.75569	-0.240098				Adjusted R Square	0.262037
		Volume		Dry Weight		Div. Rate	Temp.				Dry weight	Q10 normalized		Sample-size															Alexandrium peruvianum	0.0021374	0.289992		-2.67011	-0.537614				Standard Error	0.27057
Species		um^3		ng		(hours^-1)	C		(days^-1)		per cell (ug)	20 C, (days^-1)		corrected max rate			Reference												Alexandrium tamarense	0.00508146	0.702113		-2.29401	-0.153593				Observations	71
																													Alexandrium tamiyavanichii	0.00869786	0.29712		-2.06059	-0.527068
Akashiwo sanguinea		47349		11.4067		0.0142	18		0.409319		0.00972833	0.493235		2	0.641206		Maranon et al. (2013, Ecol. Letters)												Amphidinium carteri	0.00023033	1.79482		-3.63765	0.254022				ANOVA
						0.03249	25		0.493235								Matsubara et al. (2007, J .Exp. Marine Biol. Ecol.), Table 2.												Amphidinium crassa	0.000758033	0.921986		-3.12031	-0.0352756					df	SS	MS	F	Significance F
		33500		8.2969													Harrison et al. (2015, Estuarine Coast. Shelf Sci.), Table 2.												Amphidinium klebsii	0.000672469	1.18109		-3.17233	0.072284				Regression	1	1.89285	1.89285	25.8558	3.01815e-06
																													Amphidinium operculatum	0.00124378	0.510694		-2.90526	-0.29184				Residual	69	5.05136	0.0732081
Alexandrium affine						0.01912	20		0.45888			0.45888		1	0.775507		Lee et al. (2019, Algae), Abstract.												Ceratium candelabrum	0.0162889	0.0717072		-1.78811	-1.14444				Total	70	6.94421
																													Ceratium furca	0.0102784	0.599357		-1.98808	-0.222314
Alexandrium andersoni						0.013208	18		0.380725		0.000928812	0.380725		2	0.494942		Frangopulos et al. (2004, Harmful Algae), Table 3.												Ceratium fusus	0.0101072	0.34008		-1.99537	-0.468419					Coefficients	Standard Error	t Stat	P-value	Lower 95%	Upper 95%	Lower 95.0%	Upper 95.0%
		3100		0.928812		0.0158	20		0.3792								Lee et al. (2016, Harmful Algae), Page 75, Figure 5.												Ceratium hirundinella	0.006283	0.25992		-2.20183	-0.58516				Intercept	-0.806065	0.110929	-7.26649	4.3652e-10	-1.02736	-0.584768	-1.02736	-0.584768
																													Ceratium lineatum	0.00453293	0.586467		-2.34362	-0.231757				X Variable 1	-0.215008	0.0422839	-5.08486	3.01815e-06	-0.299362	-0.130654	-0.299362	-0.130654
																													Ceratium platycorne	0.0518412	0.334745		-1.28533	-0.475286
Alexandrium catenella		10365		2.81967							0.00422649	0.475008		3	0.546259		Othman et al. (2012, J. Hazard. Mat.)												Ceratium tripos	0.0254544	0.161253		-1.59424	-0.792493
		13027		3.47962													Menden-Deuer and Lessard (2000, Limnol. Oceanogr.)												Dinophysis acuminata	0.00340721	1.05934		-2.4676	0.0250335
						0.01811	20		0.43464								Sullivan and Swift (2003, J. Phycol.), Table 3.												Dinophysis acuta	0.0139296	0.63249		-1.85606	-0.198946
						0.019792	20		0.475008								Collos et al. (2004, J. Phycol.), page 97.												Dinophysis caudata	0.010151	0.853517		-1.99349	-0.0687876
				7.695		0.00417	16		0.144369								Navarro et al. (2006, Harmful Algae), Table 1, page 765.												Dinophysis fortii	0.0105062	0.876779		-1.97856	-0.0571096
																													Dinophysis tripos	0.0011093	0.447513		-2.95495	-0.349194
Alexandrium fraterculus						0.0175	20		0.42			0.42		1	0.7098		Lee et al. (2019, Algae), Abstract.												Fragilidium subglobosum	0.011702	0.682194		-1.93174	-0.166092
																													Gonyaulax polygramma	0.00616151	0.277992		-2.21031	-0.555968
Alexandrium fundyense						0.01167	20		0.28008		0.00420402	0.504771		2	0.656202		Etheridge and Roesler (2005, Deep Sea Res. II), Figure 2.												Gonyaulax polyedra	0.00761411	0.502283		-2.11838	-0.299051
		16000		4.20402		0.01458	16		0.504771								John and Flynn (1999, Marine Biol.), page 13.												Gonyaulax tamerensis	0.00232387	0.654496		-2.63379	-0.184093
																													Gymnodinium aureolum	0.00144386	0.16896		-2.84047	-0.772216
Alexandrium minutum		5575		1.59375		0.0138	18		0.397789		0.00175514	0.57531		6	0.57531		Maranon et al. (2013, Ecol. Letters)												Gymnodinium galatheanum	0.000195988	0.63		-3.70777	-0.200659
		5754		1.64077		0.01958	25		0.297247								Lim and Ogata (2005, Toxicon), Table 2, page 702.												Gymnodinium breve	0.00481052	0.183388		-2.31781	-0.736629
		9156.5		2.51574													Olenina et al. (2006, Baltic Sea Environ. Proc. No. 6), Annex.												Gymnodinium catenatum	0.00955213	0.34992		-2.0199	-0.456031
						0.024583	18		0.708613								Maguer et al. (2007, J. Phycol.), Table 1.												Gymnodinium chlorophorum	0.00101393	0.219184		-2.99399	-0.65919
						0.01438	20		0.34512								Chang and McClean (2007, N. Z. J. Mar. Freshw. Res.), Figure 1.												Gymnodinium mikimotoi	0.0015075	0.383063		-2.82174	-0.416729
						0.012417	18		0.357924								Frangopulos et al. (2004, Harmful Algae), Table 3.												Gymnodinium nelsonii	0.00900208	0.562941		-2.04566	-0.249537
						0.018417	20		0.442008								Lim et al. (2006, J. Phycol.), Table 2.												Gymnodinium sanguineum	0.00993229	0.447636		-2.00295	-0.349075
		5790		1.65021													Harrison et al. (2015, Estuarine Coast. Shelf Sci.), Table 2.												Gymnodinium simplex	0.000117587	0.94008		-3.92964	-0.0268352
		5348.97		1.53421													Lewis et al. (2006, Phycologia), Table 1.												Gymnodinium smaydae	0.000357461	1.2792		-3.44677	0.106938
																													Gyrodinium aureolum	0.0011759	0.4188		-2.92963	-0.377993
Alexandrium ostenfeldii		45912		11.0878							0.00614085	0.31992		2	0.415896		Olenina et al. (2006, Baltic Sea Environ. Proc. No. 6), Annex.												Gyrodinium dominans	0.00107545	1.43887		-2.96841	0.158021
						0.00666	18		0.191977								Medhioub et al. (2011, Harmful Algae), Table 2.												Gyrodinium impudicum	0.0018355	0.45		-2.73624	-0.346787
		17000		4.44516													Schmidt and Hansen (2001, Marine Ecol. Prog. Series), Table 1.												Gyrodinium spirale	0.00455741	0.83472		-2.34128	-0.0784592
		36342.6		8.94248													Lewis et al. (2006, Phycologia), Table 1.												Heterocapsa circularisquama	0.000471914	1.28402		-3.32614	0.108572
		12000		3.22643		0.01333	20		0.31992								Jensen and Moestrup (1997, Eur. J. Phycol.).												Heterocapsa pygmaea	0.000182796	0.69		-3.73803	-0.161151
																													Heterocapsa triquetra	0.000673726	1.42282		-3.17152	0.153149
Alexandrium peruvianum		7670		2.1374		0.014	25		0.212536		0.0021374	0.289992		2	0.37699		Lim and Ogata (2005, Toxicon), Table 2, page 702.												Karlodinium veneﬁcum	0.000230212	0.632111		-3.63787	-0.199207
						0.012083	20		0.289992								Tatters et al. (2012, Harmful Algae), Table 1.												Katodinium rotundatum	0.000145395	0.907395		-3.83745	-0.0422037
																													Oblea rotunda	0.001644	0.66		-2.7841	-0.180456
Alexandrium pohangense						0.0117	20		0.2808			0.4872		2	0.63336		Lim et al. (2019, Marine Biol.), Figure 1.												Ostreopsis ovata	0.00486299	0.39		-2.3131	-0.408935
						0.0203	20		0.4872								Lim et al. (2015, Harmful Algae), Abstract.												Oxyrrhis marina	0.000439012	1.37729		-3.35752	0.139025
																													Peridinium cinctum	0.00935105	0.107482		-2.02914	-0.968662
Alexandrium pseudogonyaulax		38800		9.4973							0.00943999						Harrison et al. (2015, Estuarine Coast. Shelf Sci.), Table 2.												Pfiesteria piscicida	0.000314868	1.74		-3.50187	0.240549
		38292.9		9.38304													Sarno et al. (1993, Hydrobiol.), Table 2.												Polykrikos kofoidii	0.0104503	1.22753		-1.98087	0.0890304
																													Prorocentrum cordatum	0.000304084	1.31272		-3.51701	0.118171
Alexandrium tamarense		88836		20.3506		0.01	18		0.288253		0.00508146	0.702113		7	0.702113		Maranon et al. (2013, Ecol. Letters)												Prorocentrum minimum	0.000367875	0.766526		-3.4343	-0.115473
						0.0212	15		0.804367								Parkhill and Cembella (1999, J. Plank. Res.)												Protoceratium reticulatum	0.00264972	0.515973		-2.5768	-0.287373
		19359		5.00965		0.0175	25		0.26567								Lim and Ogata (2005, Toxicon), Table 2, page 702.												Protoperidinium conicum	0.0209096	2.24737		-1.67965	0.351675
						0.01581	15		0.59986								Matsubara et al. (2007, J .Exp. Marine Biol. Ecol.), Table 2 -- Yamamoto and Tarutani.												Protoperidinium crassipes	0.0412791	0.307992		-1.38427	-0.511461
		14337.7		3.80045													Olenina et al. (2006, Baltic Sea Environ. Proc. No. 6), Annex.												Protoperidinium bipes	0.00054902	1.36992		-3.26041	0.136695
						0.01342	20		0.32208								Sullivan and Swift (2003, J. Phycol.), Table 3.												Protoperidinium depressum	0.0611481	0.399533		-1.21362	-0.398448
						0.012916	17		0.408022								Leong and Taguchi (2004, Hydrobiol.), page 274.												Protoperidinium excentricum	0.00610477	0.665721		-2.21433	-0.176708
						0.0115	18		0.331491								Frangopulos et al. (2004, Harmful Algae), Table 3.												Protoperidinium hirobis	0.00180951	1.476		-2.74244	0.169086
		13700		3.64467													Harrison et al. (2015, Estuarine Coast. Shelf Sci.), Table 2.												Protoperidinium huberi	0.00954233	0.72		-2.02035	-0.142668
		17160		4.48364													Schmidt and Hansen (2001, Marine Ecol. Prog. Series), Table 1.												Protoperidinium pellucidum	0.00862542	0.85008		-2.06422	-0.0705402
		9963.8		2.7191													Lewis et al. (2006, Phycologia), Table 1.												Pyrocystis fusiformis	1.85661	0.172512		0.268722	-0.763181
																													Pyrocystis noctiluca	0.244178	0.0654307		-0.612293	-1.18422
Alexandrium tamiyavanichii		35263.3		8.69786		0.0158	25		0.239862		0.00869786	0.29712		2	0.386256		Lim and Ogata (2005, Toxicon), Table 2, page 702.												Scrippsiella sweeneyae	0.00269052	0.53134		-2.57016	-0.274628
						0.01238	20		0.29712								Lim et al. (2006, J. Phycol.), Table 2.												Scrippsiella trochoidea	0.00158063	0.46008		-2.80117	-0.337167
																													Thoracosphaera heimii	0.000704689	0.367879		-3.152	-0.434294
Amphidinium acutissimum		487		0.1692							0.0001692						Harrison et al. (2015, Estuarine Coast. Shelf Sci.), Table 2.												Prorocentrum micans	0.0026836	0.541598		-2.57128	-0.266323
Amphidinium carteri		955		0.314397							0.00023033	1.79482		11	1.79482		Shuter et al. (1982, Am. Nat).
		490		0.170159		0.04	19		1.05209								Thomas and Carr (1985, Arch. Microbiol.)												Heterocapsa rotundata	7.64081e-05
		715		0.2409													Menden-Deuer and Lessard (2000, Limnol. Oceanogr.)												Oxytoxum variabile	0.000115774
		512		0.177175													Zimmerman (2006, Masters Thesis, UNC)												Amphidinium acutissimum	0.0001692
		635		0.215987													Eppley and Coatsworth (1966, Arch. Mikrobiol.)												Gymnodinium elongatum	0.000216353
						0.04208	20		1.00992								Brand (1984, Estuar. Coast. Shelf Sci.), Table 2.												Lessardia elongata	0.000222861
		432		0.151537													Olenina et al. (2006, Baltic Sea Environ. Proc. No. 6), Annex.												Gymnodinium verruculosum	0.00024121
						0.04312	17		1.36218								Dortch et al. (1983, Marine Ecol. Prog. Series), Figure 3.												Gymnodinium albulum	0.000262515
						0.04888	13		2.22747								Braek et al. (1976, J. Exp. Marine Biol. Ecol.), Table 1.												Prorocentrum balticum	0.000319303
		460		0.160551		0.02555	21		0.559527								Olson and Chisholm (1986, J. Plank. Res.), Figure 2.												Prorocentrum triestinum	0.000356395
						0.01668	20		0.40032								Dixon and Syrett (1988, New Phytol.), Table 1.												Heterocapsa niei	0.000402747
						0.019708	20		0.472992								Shah et al. (2016, J. Fish. Aquatic Sci.), text.												Amphidinium hadai	0.000405414
						0.00897	20		0.21528								Shah et al. (2014, African J. Biotech.), Figure 2.												Pfiesteria piscicida	0.000417544
		2200		0.677491													Jeong et al. (2001, J. Euk. Microbiol.), Table 1.												Cochonina niei	0.000441127
		514		0.177812		0.0216667	19		0.569883								Ho et al. (2001, J. Phycology), Table 3.												Amphidinium longum	0.000446535
						0.02083	16		0.721151								Hannach and Sigleo (1998, Marine Ecol. Prog. Series), Figure 1.												Gymnodinium vestificii	0.000488379
		877.18		0.290748		0.018722	20		0.449329								Barton and Yvon-Durocher (2019, Limnol. Oceanogr.), Supp. Table S3.												Polarella glacialis	0.00053298
																													Amphidinium sphenoides	0.000541749
Amphidinium crassa		3150		0.942585		0.0243	15		0.921986		0.000758033	0.921986		1	1.55816		Hansen (1992, Marine Biol.)												Pentapharsodinium dalei	0.000547235
		1961.5		0.609616													Olenina et al. (2006, Baltic Sea Environ. Proc. No. 6), Annex.												Gyrodinium cohnii	0.000576224
																													Mesoporos perforatus	0.000603466
Amphidinium hadai		1259		0.405414							0.000405414						Moro et al. (2000, PSZN: Marine Ecol.), Table 1.												Micracanthodinium setiferum	0.000634875
																													Cladopyxis setifera	0.000741477
Amphidinium klebsii		761		0.255122		0.0778	25		1.18109		0.000672469	1.18109		2	1.53542		Ismael et al. (2008, Grana)												Glenodinium paululum	0.000777734
		6258		1.77254													Zimmerman (2006, Masters Thesis, UNC)												Katodinium glaucum	0.000784344
						0.0058	21		0.127016								Morton et al. (1992, J. Exp. Mar. Biol.)												Peridiniella danica	0.000820742
																													Glenodinium danicum	0.000847175
Amphidinium longum		1358		0.434653							0.000446535						Olenina et al. (2006, Baltic Sea Environ. Proc. No. 6), Annex.												Pronoctiluca pelagica	0.000937438
		1440		0.458742													Harrison et al. (2015, Estuarine Coast. Shelf Sci.), Table 2.												Lepidodinium chlorophorum	0.000953591
																													Prorocentrum gracile	0.0010794
Amphidinium operculatum		4258		1.24378							0.00124378	0.510694		2	0.663902		Menden-Deuer et al. (2001, Mar. Ecol. Prog. Series)												Proterythropsis vigilans	0.00112855
						0.03364	25		0.510694								Leighfield and Van Dolah (2001, J. Exp. Marine Biol. Evol.), page 285.												Torodinium robustum	0.00113455
						0.00647	20		0.15528								Shah et al. (2014, African J. Biotech.), Figure 2.												Peridinium tuba	0.00115536
																													Peridinium inconspicuum	0.00123034
Amphidinium sphenoides		1725.33		0.541749							0.000541749						Olenina et al. (2006, Baltic Sea Environ. Proc. No. 6), Annex.												Cladopyxis claytonii	0.00123531
																													Scrippsiella faroensis	0.00139884
Amylax triacantha		11300		3.05286							0.00322798						Harrison et al. (2015, Estuarine Coast. Shelf Sci.), Table 2.												Nematopsides vigilans	0.00139937
		12756.8		3.41315													Olenina et al. (2006, Baltic Sea Environ. Proc. No. 6), Annex.												Peridinium trochoideum	0.00173865
																													Protoperidinium parcum	0.00177645
Archaeperidinium minutum		15000		3.96167							0.00396167						Harrison et al. (2015, Estuarine Coast. Shelf Sci.), Table 2.												Glenodinium foliaceum	0.0018516
																													Scrippsiella hangoei	0.00193258
Azadinium poporum						0.0175	20		0.42			0.42		1	0.7098		Dai et al. (2019, Harmful Algae), Figure 1.												Ceratium extensum	0.00193941
																													Durinskia baltica	0.00198179
Ceratium arcticum		74131		17.2296							0.0172296						Barton et al. (2013, Limnol. Oceanogr.), Table 1.												Peridiniella catenata	0.00210858
																													Dinophysis sacculus	0.0021124
Ceratium arietinum		109648		24.6987							0.0246987						Barton et al. (2013, Limnol. Oceanogr.), Table 1.												Gyrodinium resplendens	0.00225914
																													Protoperidinium bellulum	0.00263292
Ceratium azoricum		63095.7		14.8551							0.0148551						Barton et al. (2013, Limnol. Oceanogr.), Table 1.												Kryptoperidinium foliaceum	0.00287793
																													Protoperidinium defectum	0.00287893
Ceratium belone		117490		26.3193							0.0263193						Barton et al. (2013, Limnol. Oceanogr.), Table 1.												Oxytoxum longiceps	0.00289092
																													Protoperidinium brevipes	0.0029633
Ceratium bucephalum		109648		24.6987							0.0246987						Barton et al. (2013, Limnol. Oceanogr.), Table 1.												Dinophysis sphaerica	0.00296576
																													Protoperidinium mediocre	0.00311966
Ceratium buceros		21877.6		5.60628							0.00687146						Barton et al. (2013, Limnol. Oceanogr.), Table 1.												Protoperidinium elegantissimum	0.00317197
		34050		8.42214													Vilicic (1985, Internat. Revue ges. Hydrobiol.), Table 2.												Amylax triacantha	0.00322798
																													Oxytoxum scolopax	0.00346069
Ceratium candelabrum		77624.7		17.9752							0.0162889	0.0717072		1	0.121185		Barton et al. (2013, Limnol. Oceanogr.), Table 1.												Tripos lineatus	0.00364467
		62660		14.7607													Vilicic (1985, Internat. Revue ges. Hydrobiol.), Table 2.												Dinophysis dens	0.00366571
						0.00431	24		0.0717072								Brand and Guillard (1981, J. Exp. Marine Biol. Ecol.), Figure 2.												Protoperidinium denticulatum	0.00374611
																													Gonyaulax verior	0.0037541
Ceratium carriense		194984		41.9445							0.0145442						Barton et al. (2013, Limnol. Oceanogr.), Table 1.												Protoperidinium incognitum	0.00380126
		19500		5.04321													Vilicic (1985, Internat. Revue ges. Hydrobiol.), Table 2.												Phalacroma rotundatum	0.00388872
																													Ceratium teres	0.00393474
Ceratium compressum		245471		51.8412							0.0518412						Barton et al. (2013, Limnol. Oceanogr.), Table 1.												Archaeperidinium minutum	0.00396167
																													Dinophysis contracta	0.00418081
Ceratium declinatum		43651.6		10.5846							0.0105846						Barton et al. (2013, Limnol. Oceanogr.), Table 1.												Protoperidinium archiovatum	0.00419073
																													Ceratium minutum	0.00425672
Ceratium extensum		189.59		0.0710338							0.00193941						Barton et al. (2013, Limnol. Oceanogr.), Table 1.												Prorocentrum scutellum	0.00426442
		251189		52.9511													Barton et al. (2013, Limnol. Oceanogr.), Table 1.												Protoperidinium steinii	0.00428759
																													Gonyaulax spinifera	0.00437633
Ceratium falcatiforme		53703.2		12.8078							0.0128078						Barton et al. (2013, Limnol. Oceanogr.), Table 1.												Gyrodinium fusiforme	0.00452418
																													Zygabikodinium perlata	0.00459842
Ceratium falcatum		117490															Barton et al. (2013, Limnol. Oceanogr.), Table 1.												Prorocentrum compressum	0.00478087
																													Peridinium steinii	0.00480477
Ceratium furca						0.0328714	23		0.599357		0.0102784	0.599357		3	0.689261		Shuter et al. (1982, Am. Nat).												Protoperidinium applanatum	0.00485039
		46514		11.2215													Menden-Deuer et al. (2001, Mar. Ecol. Prog. Series)												Tripos fusus	0.00501941
		49000		11.7721													Takahashi and Bienfang (1983, Marine Biol.)												Protoperidinium raphanum	0.00520952
		53703.2		12.8078													Barton et al. (2013, Limnol. Oceanogr.), Table 1.												Preperidinium meunieri	0.00528564
		51666.7		12.3603													Olenina et al. (2006, Baltic Sea Environ. Proc. No. 6), Annex.												Gyrodinium glaciale	0.00530483
		51900		12.4116													Vilicic (1985, Internat. Revue ges. Hydrobiol.), Table 2.												Peridinium diabolus	0.00536118
						0.01875	20		0.45								Baek et al. (2008, Harmful Algae), Figure 3.												Gonyaulax digitale	0.00546266
		70000		16.3443		0.01092	20		0.26208								Meeson and Sweeney (1982, J. Phycol.), Table 1, Figure 2.												Ceratium trichceros	0.00587664
		12700		3.39918													Jeong et al. (2001, J. Euk. Microbiol.), Table 1.												Protoperidinium breve	0.00596742
		35000		8.63808													Schmidt and Hansen (2001, Marine Ecol. Prog. Series), Table 1.												Ceratium inflatum	0.00610204
																													Dinophysis tenuivelata	0.00611694
Ceratium fusus		44619		10.8002							0.0101072	0.34008		1	0.574735		Menden-Deuer et al. (2001, Mar. Ecol. Prog. Series)												Peridinium pyriforme	0.00617494
		47435		11.4258													Menden-Deuer and Lessard (2000, Limnol. Oceanogr.)												Protoperidinium achromaticum	0.00637781
		74000		17.2016													Takahashi and Bienfang (1983, Marine Biol.)												Gonyaulax monacantha	0.00654803
		50118.7		12.0192													Barton et al. (2013, Limnol. Oceanogr.), Table 1.												Protoperidinium thulesense	0.00657663
		19500		5.04321													Olenina et al. (2006, Baltic Sea Environ. Proc. No. 6), Annex.												Protoperidinium granii	0.00667887
		33450		8.28551													Vilicic (1985, Internat. Revue ges. Hydrobiol.), Table 2.												Tripos trichoceros	0.00671067
						0.01417	20		0.34008								Baek et al. (2008, Harmful Algae), Figure 3.												Ceratium buceros	0.00687146
																													Dinophysis norvegica	0.00713105
Ceratium gibberum		316228		65.4448							0.0654448						Barton et al. (2013, Limnol. Oceanogr.), Table 1.												Protoperidinium subinerme	0.00721803
																													Ceratium longirostrum	0.0075418
Ceratium hexacanthum		467735		93.8156							0.0520582						Barton et al. (2013, Limnol. Oceanogr.), Table 1.												Gyrodinium dorsum	0.00762458
		130000		28.887													Vilicic (1985, Internat. Revue ges. Hydrobiol.), Table 2.												Lingulodinium polyedrum	0.00763998
																													Ceratium kofoidii	0.00770327
Ceratium hirundinella		20437.3		5.26581							0.006283	0.25992		1	0.439265		Olenina et al. (2006, Baltic Sea Environ. Proc. No. 6), Annex.												Protoperidinium pyriforme	0.00780193
						0.01083	20		0.25992								Sommer (1991, Func. Ecol.), Table 2.												Diplopsalis lenticula	0.00788467
		30000		7.49595													Kagami and Urabi (2001, Limnology), Table2 .												Dissodinium pseudolunula	0.00790141
																													Protoperidinium minutum	0.00835909
Ceratium horridum		144544		31.8475							0.0244286						Barton et al. (2013, Limnol. Oceanogr.), Table 1.												Protoperidinium curtum	0.00903895
		81211		18.7379													Olenina et al. (2006, Baltic Sea Environ. Proc. No. 6), Annex.												Tripos pentagonum	0.00918157
																													Ceratium pentagonum	0.00939272
Ceratium inflatum		23988.3		6.10204							0.00610204						Barton et al. (2013, Limnol. Oceanogr.), Table 1.												Alexandrium pseudogonyaulax	0.00943999
																													Protoperidinium macrapicatum	0.00956078
Ceratium karstenii		288403		60.1277							0.0589437						Barton et al. (2013, Limnol. Oceanogr.), Table 1.												Ceratium declinatum	0.0105846
		276200		57.7831													Vilicic (1985, Internat. Revue ges. Hydrobiol.), Table 2.												Prorocentrum lima	0.0106534
																													Protoperidinium incertum	0.0107991
Ceratium kofoidii		30903		7.70327							0.00770327						Barton et al. (2013, Limnol. Oceanogr.), Table 1.												Protoperidinium affine	0.0110843
																													Tripos macroceros	0.0111296
Ceratium lamellicorne		245471		51.8412							0.0518412						Barton et al. (2013, Limnol. Oceanogr.), Table 1.												Fragilidium duplocampanaeforme	0.0112411
																													Ceratium macroceros	0.0112862
Ceratium lineatum		37153.5		9.12588							0.00453293	0.586467		1	0.991129		Barton et al. (2013, Limnol. Oceanogr.), Table 1.												Protoperidinium conicoides	0.0120536
		17400		4.5413													Olenina et al. (2006, Baltic Sea Environ. Proc. No. 6), Annex.												Gyrodinium lachryma	0.0121222
						0.015457	15		0.586467								Hansen (2002, Aquatic Microb. Ecol.), Figure 2.												Ceratium falcatiforme	0.0128078
		8100		2.2474													Schmidt and Hansen (2001, Marine Ecol. Prog. Series), Table 1.												Tripos furca	0.0129168
																													Ceratium setaceum	0.0133621
Ceratium longipes		64565.4		15.1731							0.0167093						Barton et al. (2013, Limnol. Oceanogr.), Table 1.												Peridinium oceanicum	0.0135513
		79625		18.401													Olenina et al. (2006, Baltic Sea Environ. Proc. No. 6), Annex.												Tripos longipes	0.0137477
																													Ceratium carriense	0.0145442
Ceratium longirostrum		30199.5		7.5418							0.0075418						Barton et al. (2013, Limnol. Oceanogr.), Table 1.												Ceratium azoricum	0.0148551
																													Protoperidinium pentagonum	0.0151798
Ceratium macroceros		46773.5		11.2791							0.0112862						Barton et al. (2013, Limnol. Oceanogr.), Table 1.												Tripos uncinus	0.0154614
		50629		12.1317													Olenina et al. (2006, Baltic Sea Environ. Proc. No. 6), Annex.												Protoperidinium bipatens	0.0158986
		43300		10.5062													Vilicic (1985, Internat. Revue ges. Hydrobiol.), Table 2.												Protoperidinium charcoti	0.0158986
																													Protoperidinium leonis	0.0164139
Ceratium massiliense		151356		33.2258							0.0332258						Barton et al. (2013, Limnol. Oceanogr.), Table 1.												Tripos muelleri	0.0165375
																													Peridinium globulus	0.0165589
Ceratium minutum		16218.1		4.25672							0.00425672						Barton et al. (2013, Limnol. Oceanogr.), Table 1.												Ceratium longipes	0.0167093
																													Ceratium arcticum	0.0172296
Ceratium pentagonum		114815		25.7677							0.00939272						Barton et al. (2013, Limnol. Oceanogr.), Table 1.												Goniodoma polyedricum	0.0174474
		12800		3.4238													Vilicic (1985, Internat. Revue ges. Hydrobiol.), Table 2.												Gymnodinium gracile	0.0182953
																													Pyrophacus horologicum	0.0183313
Ceratium petersii		151356		33.2258							0.0332258						Barton et al. (2013, Limnol. Oceanogr.), Table 1.												Protoperidinium longispinum	0.0190953
																													Protoperidinium thorianum	0.0193613
Ceratium platycorne		245471		51.8412							0.0518412	0.334745		1	0.565719		Barton et al. (2013, Limnol. Oceanogr.), Table 1.												Protoperidinium pallidum	0.0199831
						0.02012	24		0.334745								Brand and Guillard (1981, J. Exp. Marine Biol. Ecol.), Figure 2.												Peridinium depressum	0.0200266
																													Ceratium praelongum	0.0204115
Ceratium praelongum		89125.1		20.4115							0.0204115						Barton et al. (2013, Limnol. Oceanogr.), Table 1.												Ceratium pulchellum	0.0204115
																													Protoperidinium concavum	0.0239914
Ceratium pulchellum		89125.1		20.4115							0.0204115						Barton et al. (2013, Limnol. Oceanogr.), Table 1.												Ceratium horridum	0.0244286
																													Ceratium arietinum	0.0246987
Ceratium ranipes						0.01438	24		0.239246			0.239246		1	0.404326		Brand and Guillard (1981, J. Exp. Marine Biol. Ecol.), Figure 2.												Ceratium bucephalum	0.0246987
																													Ceratium belone	0.0263193
Ceratium setaceum		56234.1		13.3621							0.0133621						Barton et al. (2013, Limnol. Oceanogr.), Table 1.												Ceratium vultur	0.0263193
																													Protoperidinium claudicans	0.0269834
Ceratium symetricum		162500		35.4699							0.0354699						Vilicic (1985, Internat. Revue ges. Hydrobiol.), Table 2.												Protoperidinium oblongum	0.0289957
																													Protoperidinium curvipes	0.0298318
Ceratium teres		45708.8		11.0427							0.00393474						Barton et al. (2013, Limnol. Oceanogr.), Table 1.												Peridinium divergens	0.0314938
		4850		1.40203													Vilicic (1985, Internat. Revue ges. Hydrobiol.), Table 2.												Ceratium massiliense	0.0332258
																													Ceratium petersii	0.0332258
Ceratium trichceros		26915.3		6.78383							0.00587664						Barton et al. (2013, Limnol. Oceanogr.), Table 1.												Ceratium symetricum	0.0354699
		19700		5.09077													Vilicic (1985, Internat. Revue ges. Hydrobiol.), Table 2.												Protoperidinium saltans	0.0368516
																													Protoperidinium areolatum	0.0398489
Ceratium tripos		112202		25.2275							0.0254544	0.161253		1	0.272517		Barton et al. (2013, Limnol. Oceanogr.), Table 1.												Polykrikos schwartzii	0.0443639
		102700		23.2552													Olenina et al. (2006, Baltic Sea Environ. Proc. No. 6), Annex.												Peridinium crassipes	0.0498032
		130000		28.887													Vilicic (1985, Internat. Revue ges. Hydrobiol.), Table 2.												Ceratium compressum	0.0518412
						0.00425	15		0.161253								Havskum et al. (2005, Limnol. Oceanogr.), Figure 4.												Ceratium lamellicorne	0.0518412
		110000		24.7717													Schmidt and Hansen (2001, Marine Ecol. Prog. Series), Table 1.												Ceratium hexacanthum	0.0520582
																													Ceratium karstenii	0.0589437
Ceratium vultur		117490		26.3193							0.0263193						Barton et al. (2013, Limnol. Oceanogr.), Table 1.												Ceratium gibberum	0.0654448
																													Protoperidinium pseudoantarcticum	0.111944
Cladopyxis claytonii		4226.5		1.23531							0.00123531						Olenina et al. (2006, Baltic Sea Environ. Proc. No. 6), Annex.												Protoperidinium antarcticum	0.156984
Cladopyxis setifera		2426.75		0.741477							0.000741477						Olenina et al. (2006, Baltic Sea Environ. Proc. No. 6), Annex.
Cochlodinium polykrikoides						0.016667	20		0.400008			0.400008		2	0.52001		Lee et al. (2001, J. Korean Fish. Soc.), Figure 4.												Alexandrium affine		0.45888
						0.017083	25		0.259339								Kim et al. (2004, J. Plank. Res.), page 63.												Alexandrium fraterculus		0.42
																													Alexandrium pohangense		0.4872
Cochonina niei		1380		0.441127							0.000441127						Shuter et al. (1982, Am. Nat).												Azadinium poporum		0.42
																													Ceratium falcatum
Coolia malayensis						0.00834	20		0.20016			0.20016		2	0.260208		Shah et al. (2014, African J. Biotech.), Figure 2.												Ceratium ranipes		0.239246
						0.0104	23.8		0.176228								Larsson et al. (2019, J. Phycol.), Table 2.												Cochlodinium polykrikoides		0.400008
																													Coolia malayensis		0.20016
Coolia palmyrensis						0.0121	24.5		0.192301			0.192301		1	0.324988		Larsson et al. (2019, J. Phycol.), Table 2.												Coolia palmyrensis		0.192301
																													Coolia tropicalis		0.147886
Coolia tropicalis						0.0117	27		0.147886			0.147886		1	0.249928		Larsson et al. (2019, J. Phycol.), Table 2.												Dinophysis infundibulus		0.935626
																													Dissodinium lunula		0.28992
Dinophysis acuminata		16211.5		4.25512							0.00340721	1.05934		4	1.1229		Olenina et al. (2006, Baltic Sea Environ. Proc. No. 6), Annex.												Gonyaulax excavata		1.59323
						0.037917	20		0.910008								Tong et al. (2011, Harmful Algae), Table 1 -- Park reference.												Gyrodinium instriatum		0.305445
						0.019583	22		0.391316								Kamiyama et al. (2010, Aquatic Microb. Ecol.), Table 1.												Heterocapsa psammophila		0.18288
		11900		3.20168		0.02792	15		1.05934								Kamiyama and Suzuki (2009, Harmful Algae), Page 315.												Karlodinium armiger		0.948545
						0.01667	20		0.40008								Riisgaard and Hansen (2009, Marine Ecol. Prog. Series).												Peridinium willei		0.106268
		10700		2.90341													Harrison et al. (2015, Estuarine Coast. Shelf Sci.), Table 2.												Prorocentrum rhathymum		0.312
																													Takayama helix		0.26567
Dinophysis acuta		63750.4		14.9968							0.0139296	0.63249		1	1.06891		Olenina et al. (2006, Baltic Sea Environ. Proc. No. 6), Annex.
						0.01667	15		0.63249								Nielsen et al. (2013, Harmful Algae), Figure 7.
		54300		12.9387													Harrison et al. (2015, Estuarine Coast. Shelf Sci.), Table 2.
Dinophysis caudata		39100		9.56483							0.010151	0.853517		1	1.44244		Vilicic (1985, Internat. Revue ges. Hydrobiol.), Table 2.
						0.02961	18		0.853517								Nishitani et al. (2008, Plankton Benthos Res.)
		44500		10.7737													Harrison et al. (2015, Estuarine Coast. Shelf Sci.), Table 2.
Dinophysis contracta		15904		4.18081							0.00418081						Moro et al. (2000, PSZN: Marine Ecol.), Table 1.
Dinophysis dens		13786		3.66571							0.00366571						Olenina et al. (2006, Baltic Sea Environ. Proc. No. 6), Annex.
Dinophysis fortii						0.030417	18		0.876779		0.0105062	0.876779		1	1.48176		Nagai et al. (2008, J. Phycol.), Table 1.
		43300		10.5062													Harrison et al. (2015, Estuarine Coast. Shelf Sci.), Table 2.
Dinophysis infundibulus						0.027025	16		0.935626			0.935626		1	1.58121		Nishitani et al. (2008, Aquatic Microb. Ecol.)
Dinophysis norvegica		25233.5		6.39284							0.00713105						Olenina et al. (2006, Baltic Sea Environ. Proc. No. 6), Annex.
		32000		7.9545													Harrison et al. (2015, Estuarine Coast. Shelf Sci.), Table 2.
Dinophysis sacculus		7572.51		2.1124							0.0021124						Sarno et al. (1993, Hydrobiol.), Table 2.
Dinophysis sphaerica		10950		2.96576							0.00296576						Vilicic (1985, Internat. Revue ges. Hydrobiol.), Table 2.
Dinophysis tenuivelata		24052		6.11694							0.00611694						Moro et al. (2000, PSZN: Marine Ecol.), Table 1.
Dinophysis tripos		3760		1.1093							0.0011093	0.447513		1	0.756297		Olenina et al. (2006, Baltic Sea Environ. Proc. No. 6), Annex.
						0.015525	18		0.447513								Nagai et al. (2013, Plankton Benthos Res.), Abstract.
Diplopsalis lenticula		30909.5		7.70477							0.00788467						Olenina et al. (2006, Baltic Sea Environ. Proc. No. 6), Annex.
		32500		8.06877													Harrison et al. (2015, Estuarine Coast. Shelf Sci.), Table 2.
Dissodinium lunula						0.01208	20		0.28992			0.28992		3	0.333408		Brand (1984, Estuar. Coast. Shelf Sci.), Table 2.
						0.0115	24		0.19133								Brand and Guillard (1981, J. Exp. Marine Biol. Ecol.), Figure 2.
						0.008625	20		0.207								Swift and Meunier (1976, J. Phycol.), Figure 1.
Dissodinium pseudolunula		43500		10.5508							0.00790141						Olenina et al. (2006, Baltic Sea Environ. Proc. No. 6), Annex.
		23200		5.9173													Harrison et al. (2015, Estuarine Coast. Shelf Sci.), Table 2.
Durinskia baltica		7065		1.98179							0.00198179						Olenina et al. (2006, Baltic Sea Environ. Proc. No. 6), Annex.
Fragilidium duplocampanaeforme		46602		11.2411							0.0112411						Park and Kim (2010, J. Phycol.), page 426.
Fragilidium subglobosum		39500		9.65482							0.011702	0.682194		2	0.886852		Harrison et al. (2015, Estuarine Coast. Shelf Sci.), Table 2.
		60000		14.1832		0.01798	15		0.682194								Hansen et al. (2000, Marine Ecol. Prog. Series), Abstract.
						0.014583	15		0.553306								Havskum et al. (2005, Limnol. Oceanogr.), Figure 4.
Glenodinium danicum		2805		0.847175							0.000847175						Olenina et al. (2006, Baltic Sea Environ. Proc. No. 6), Annex.
Glenodinium foliaceum		5275		1.51468							0.0018516						Menden-Deuer et al. (2001, Mar. Ecol. Prog. Series)
		8163		2.26348													Menden-Deuer and Lessard (2000, Limnol. Oceanogr.)
Glenodinium paululum		2556		0.777734							0.000777734						Olenina et al. (2006, Baltic Sea Environ. Proc. No. 6), Annex.
Goniodoma polyedricum		75150		17.4474							0.0174474						Vilicic (1985, Internat. Revue ges. Hydrobiol.), Table 2.
Gonyaulax digitale		25414.3		6.43498							0.00546266						Olenina et al. (2006, Baltic Sea Environ. Proc. No. 6), Annex.
		17800		4.63726													Harrison et al. (2015, Estuarine Coast. Shelf Sci.), Table 2.
Gonyaulax excavata						0.0873797	23		1.59323			1.59323		1	2.69256		Shuter et al. (1982, Am. Nat).
Gonyaulax monacantha		25900		6.54803							0.00654803						Harrison et al. (2015, Estuarine Coast. Shelf Sci.), Table 2.
Gonyaulax polyedra		81280		18.7525							0.00761411	0.502283		4	0.53242		Shuter et al. (1982, Am. Nat).
						0.01375	20		0.33								Brand (1984, Estuar. Coast. Shelf Sci.), Table 2.
		45000		10.885		0.00877	20		0.21048								Meeson and Sweeney (1982, J. Phycol.), Table 1, Figure 2.
						0.03019	24		0.502283								Brand and Guillard (1981, J. Exp. Marine Biol. Ecol.), Figure 2.
						0.00719	18		0.207254								Harrison (1976, J. Exp. Marine Biol. Ecol.), Table 2.
		25700		6.5015													Jeong and Latz (1994, Marine Ecol. Prog. Series), Table 1, Abstract.
		17040		4.45479													Buskey (1997, Marine Ecol. Prog. Series), Figure 1, page 80.
		16800		4.39703													Mullin et al. (1966, Limnol. Oceanogr.), Table 1.
		30000		7.49595													Eppley et al. (1968, J. Phycol.), Page 334, 339.
Gonyaulax polygramma		10598		2.87793							0.00616151	0.277992		1	0.469806		Olenina et al. (2006, Baltic Sea Environ. Proc. No. 6), Annex.
		83500		19.2232													Vilicic (1985, Internat. Revue ges. Hydrobiol.), Table 2.
		16100		4.22819													Harrison et al. (2015, Estuarine Coast. Shelf Sci.), Table 2.
						0.011583	20		0.277992								Jeong et al. (2005, Aquatic Microb. Ecol.), Abstract.
Gonyaulax spinifera		17907.7		4.66306							0.00437633						Olenina et al. (2006, Baltic Sea Environ. Proc. No. 6), Annex.
		15600		4.10723													Harrison et al. (2015, Estuarine Coast. Shelf Sci.), Table 2.
Gonyaulax tamerensis						0.01725	15		0.654496		0.00232387	0.654496		2	0.850845		Langdon (1987, J. Plank. Res.), Table 2.
		8400		2.32387		0.015	20		0.36								Watras et al. (1982, J. Exp. Marine Biol. Ecol.), Figure 6.
Gonyaulax verior		24772		6.2852							0.0037541						Olenina et al. (2006, Baltic Sea Environ. Proc. No. 6), Annex.
		8080		2.2423													Harrison et al. (2015, Estuarine Coast. Shelf Sci.), Table 2.
Gymnodinium albulum		785		0.262515							0.000262515						Olenina et al. (2006, Baltic Sea Environ. Proc. No. 6), Annex.
Gymnodinium aureolum		5007.5		1.44386							0.0011759	0.16896		1	0.285542		Olenina et al. (2006, Baltic Sea Environ. Proc. No. 6), Annex.
						0.00704	20		0.16896								Jeong et al. (2010, Aquatic Microbial Ecol.), Abstract.
		3205		0.957716													Johnsen and Sakshaug (1993, J. Phycol.), Table 4.
Gymnodinium breve		17157		4.48292							0.00481052	0.183388		2	0.238405		Shuter et al. (1982, Am. Nat).
		20000		5.16205		0.01188	25		0.180352								Kutt and Martin (1974, Marine Biol.), Figure 3.
						0.01208	25		0.183388								Van Dolah and Leighfield (1999, J. Phycol.), Page 1409.
Gymnodinium catenatum		74000		17.2016		0.015	25		0.227717		0.00955213	0.34992		4	0.370915		Yamamoto et al. (2004, Fish. Sci.), Tables 3, 4, and 5.
						0.01458	20		0.34992								Lee et al. (2001, J. Korean Fish. Soc.), Figure 4.
						0.01136	20		0.27264								Bravo and Anderson (1994, J. Plank. Res.), Figure 4.
						0.01062	18		0.306125								Doblin et al. (1999, J. Exp. Marine Biol. Ecol.), Figure 1.
		20600		5.30436													Jeong et al. (2001, J. Euk. Microbiol.), Table 1.
Gymnodinium chlorophorum		3410		1.01393		0.0083333	19		0.219184		0.00101393	0.219184		1	0.370422		Ho et al. (2001, J. Phycology), Table 3.
Gymnodinium elongatum		636.17		0.216353							0.000216353						Sarno et al. (1993, Hydrobiol.), Table 2.
Gymnodinium galatheanum		680		0.230029							0.000195988	0.63		1	1.0647		Olenina et al. (2006, Baltic Sea Environ. Proc. No. 6), Annex.
						0.02625	20		0.63								Nielsen (1996, Marine Ecol. Prog. Series), Table 2.
		410		0.144423													Li et al. (2000, J. Phycol.), Figure 8.
		669		0.226604													Johnsen and Sakshaug (1993, J. Phycol.), Table 4.
Gymnodinium gracile		79128		18.2953							0.0182953						Olenina et al. (2006, Baltic Sea Environ. Proc. No. 6), Annex.
Gymnodinium mikimotoi						0.01917	22		0.383063		0.0015075	0.383063		2	0.497982		Yamaguchi and Itakura (1999, Fisheries Sci.), Figure 6.
						0.01394	22		0.278555								Uchida et al. (1999, J. Exp. Marine Biol. Ecol.), Table 1.
		5400		1.54767													Yamamoto et al. (2004, Fish. Sci.), Table 4.
		5100		1.46838													Schmidt and Hansen (2001, Marine Ecol. Prog. Series), Table 1.
Gymnodinium nelsonii		53600		12.7852							0.00900208	0.562941		1	0.951371		Shuter et al. (1982, Am. Nat).
		25000		6.3384		0.01782	17		0.562941								Berdalet (1992, J. Phycol.), page 268
Gymnodinium sanguineum		71859		16.7432							0.00993229	0.447636		2	0.581927		Menden-Deuer et al. (2001, Mar. Ecol. Prog. Series)
		88099		20.1952													Menden-Deuer and Lessard (2000, Limnol. Oceanogr.)
		49607.7		11.9064													Olenina et al. (2006, Baltic Sea Environ. Proc. No. 6), Annex.
						0.00958	25		0.145435								Neale (1998, J. Phycol.), Table 1.
		49500		11.8826		0.01417	17		0.447636								Doucette and Harrison (1990, Marine Ecol. Prog. Series).
		16700		4.37294													Jeong and Latz (1994, Marine Ecol. Prog. Series), Table 1, Abstract.
		17600		4.5893													Jerome et al. (1993, J. Euk. Microbiol.), Table 1.
Gymnodinium simplex						0.0410893	23		0.749196		0.000117587	0.94008		1	1.58874		Shuter et al. (1982, Am. Nat).
		265		0.0966632													Strom and Morello (1998, J. Plank. Res.)
		209		0.0776979													Menden-Deuer et al. (2001, Mar. Ecol. Prog. Series)
		180		0.0677213													Menden-Deuer and Lessard (2000, Limnol. Oceanogr.)
						0.03917	20		0.94008								Brand (1984, Estuar. Coast. Shelf Sci.), Table 2.
		262		0.095656													Olenina et al. (2006, Baltic Sea Environ. Proc. No. 6), Annex.
		1680		0.528639													Vilicic (1985, Internat. Revue ges. Hydrobiol.), Table 2.
						0.0345	21		0.755525								Chan (19809, J. Phycol.), Figure 4.
		387		0.136952													Harrison et al. (2015, Estuarine Coast. Shelf Sci.), Table 2.
		240		0.0882408													Buskey (1997, Marine Ecol. Prog. Series), Figure 1, page 80.
Gymnodinium smaydae						0.0533	20		1.2792		0.000357461	1.2792		1	2.16185		You et al. (2020, Marine Biol.), Figure 2.
		1098		0.357461													Lee et al. (2014, J. Exp. Marine Biol. Ecol.), Figure 6.
Gymnodinium verruculosum		716		0.24121							0.00024121						Harrison et al. (2015, Estuarine Coast. Shelf Sci.), Table 2.
Gymnodinium vestificii		1541.4		0.488379							0.000488379						Olenina et al. (2006, Baltic Sea Environ. Proc. No. 6), Annex.
Gyrodinium aureolum						0.00776	20		0.18624		0.00149485	0.4188		2	0.54444		Dixon and Syrett (1988, New Phytol.), Table 1.
		5200		1.49485													Hansen (1995, Marine Ecol. Prog. Series), Table 1.
						0.01745	20		0.4188								Nielsen and Tonseth (1991, J. Plankton Res.), Table 2.
Gyrodinium cohnii		1845		0.576224							0.000576224						Shuter et al. (1982, Am. Nat).
Gyrodinium dominans		10400		2.82843		0.0195	15		0.739865		0.00107545	1.43887		5	1.43887		Hansen (1992, Marine Biol.)
						0.0079	11		0.432385								Naustvoll (2000, Phycologia)
						0.0458	15		1.73774								Pederson and Hansen (2003, Marine Ecol. Prog. Series)
		1100		0.35806		0.0475	20		1.14								Kim and Jeong (2004, Marine Biol. Prog. Series), Figures 1 and 5.
						0.0458	22		0.915196								Franzè and Menden-Deuer (2020, Mar. Eco. Prog. Series), Figure 2.
		4200		1.22819													Kang et al. (2018, Harmful Algae), Table 2.
Gyrodinium dorsum		30560		7.62458							0.00762458						Buskey (1997, Marine Ecol. Prog. Series), Figure 1, page 80.
Gyrodinium fusiforme		20709.2		5.33023							0.00452418						Olenina et al. (2006, Baltic Sea Environ. Proc. No. 6), Annex.
		14500		3.84002													Harrison et al. (2015, Estuarine Coast. Shelf Sci.), Table 2.
Gyrodinium glaciale		20602		5.30483							0.00530483						Moro et al. (2000, PSZN: Marine Ecol.), Table 1.
Gyrodinium impudicum						0.01875	20		0.45		0.0018355	0.45		1	0.7605		Lee et al. (2001, J. Korean Fish. Soc.), Figure 4.
		6500		1.8355													Jeong et al. (2001, J. Euk. Microbiol.), Table 1.
Gyrodinium instriatum						0.02012	25		0.305445			0.305445		1	0.516201		Matsubara et al. (2007, J .Exp. Marine Biol. Ecol.), Table 2 -- Nagasoe et al
Gyrodinium lachryma		50586		12.1222							0.0121222						Moro et al. (2000, PSZN: Marine Ecol.), Table 1.
Gyrodinium resplendens		8146		2.25914							0.00225914						Olenina et al. (2006, Baltic Sea Environ. Proc. No. 6), Annex.
Gyrodinium spirale		11400		3.07771		0.022	15		0.83472		0.00455741	0.83472		2	1.08514		Hansen (1992, Marine Biol.)
		39250.2		9.59864													Olenina et al. (2006, Baltic Sea Environ. Proc. No. 6), Annex.
		20700		5.32804													Harrison et al. (2015, Estuarine Coast. Shelf Sci.), Table 2.
		10050		2.74074		0.031458	20		0.754992								Kim and Jeong (2004, Marine Biol. Prog. Series), Figures 2 and 5.
Heterocapsa circularisquama						0.02987	22		0.596875		0.000471914	1.28402		2	1.66923		Uchida et al. (1999, J. Exp. Marine Biol. Ecol.), Table 1.
		1485		0.471914		0.08458	25		1.28402								Leong et al. (2006, Hydrobiol.), page 151.
Heterocapsa niei		1250		0.402747							0.000402747						Buskey (1997, Marine Ecol. Prog. Series), Figure 1, page 80.
Heterocapsa psammophila						0.00762	20		0.18288			0.18288		1	0.309067		Shah et al. (2014, African J. Biotech.), Figure 2.
Heterocapsa pygmaea						0.02875	20		0.69		0.000182796	0.69		1	1.1661		Brand (1984, Estuar. Coast. Shelf Sci.), Table 2.
		501		0.17367													Verity et al. (1999, Limnol. Oceanogr.), Table 3.
		560		0.192401													Buskey (1997, Marine Ecol. Prog. Series), Figure 1, page 80.
Heterocapsa rotundata		234		0.0862092							7.64081e-05						Olenina et al. (2006, Baltic Sea Environ. Proc. No. 6), Annex.
		180		0.0677213													Harrison et al. (2015, Estuarine Coast. Shelf Sci.), Table 2.
Heterocapsa triquetra		2050		0.634875							0.000673726	1.42282		3	1.63624		Hansen (1992, Marine Biol.), Table 1.
		2932.33		0.882492													Litaker et al. (2002, Marine Ecol. Prog. Series)
						0.0354	18.8		0.948314								Aelion and Chisholm (1985, J. Plankton Res.)
		1670.17		0.525792													Olenina et al. (2006, Baltic Sea Environ. Proc. No. 6), Annex.
						0.03167	15		1.20162								Hansen (2002, Aquatic Microb. Ecol.), Figure 2.
		2400		0.733955													Harrison et al. (2015, Estuarine Coast. Shelf Sci.), Table 2.
																	Tarutani??
		1890		0.589142													Hansen (1995, Marine Ecol. Prog. Series), Table 1.
		1760		0.551755		0.0375	15		1.42282								Berge et al. (2010, Marine Ecol. Prog. Series), Table 1, Figure 4.
		2050		0.634875													Schmidt and Hansen (2001, Marine Ecol. Prog. Series), Table 1.
		3181.75		0.951323													Jakobsen et al. (2005, J. Plank. Res.), Table 2.
Karlodinium armiger						0.025	15		0.948545			0.948545		1	1.60304		Berge et al. (2008, Aquatic Microb. Ecol.)
Karlodinium veneﬁcum		772		0.258513							0.000230212	0.632111		3	0.726927		Harrison et al. (2015, Estuarine Coast. Shelf Sci.), Table 2.
		600		0.20501		0.01666	15		0.632111								Berge et al. (2010, Marine Ecol. Prog. Series), Table 1, Figure 6.
						0.015	20		0.36								Bachvaroff et al. (2009, J. Phycol.), Table 1.
						0.01083	24		0.180183								Fu et al. (2010, Aquatic Microb. Ecol.), Figure 3.
Katodinium glaucum		3360.83		1.00047							0.000784344						Olenina et al. (2006, Baltic Sea Environ. Proc. No. 6), Annex.
		1980		0.614903													Harrison et al. (2015, Estuarine Coast. Shelf Sci.), Table 2.
Katodinium rotundatum		413		0.145395		0.03958	20.5		0.907395		0.000145395	0.907395		1	1.5335		Verity et al. (1999, Limnol. Oceanogr.), Table 3.
Kryptoperidinium foliaceum		10598		2.87793							0.00287793						Olenina et al. (2006, Baltic Sea Environ. Proc. No. 6), Annex.
Lepidodinium chlorophorum		3190		0.953591							0.000953591						Harrison et al. (2015, Estuarine Coast. Shelf Sci.), Table 2.
Lessardia elongata		657		0.222861							0.000222861						Harrison et al. (2015, Estuarine Coast. Shelf Sci.), Table 2.
Lingulodinium polyedrum		28157.2		7.07128							0.00763998						Olenina et al. (2006, Baltic Sea Environ. Proc. No. 6), Annex.
		35800		8.81957													Harrison et al. (2015, Estuarine Coast. Shelf Sci.), Table 2.
		28500		7.15043													Jeong et al. (2001, J. Euk. Microbiol.), Table 1.
Mesoporos perforatus		1940		0.603466							0.000603466						Harrison et al. (2015, Estuarine Coast. Shelf Sci.), Table 2.
Micracanthodinium setiferum		2050		0.634875							0.000634875						Harrison et al. (2015, Estuarine Coast. Shelf Sci.), Table 2.
Nematopsides vigilans		4840		1.39937							0.00139937						Harrison et al. (2015, Estuarine Coast. Shelf Sci.), Table 2.
Oblea rotunda		8610		2.37727							0.001644	0.66		1	1.1154		Harrison et al. (2015, Estuarine Coast. Shelf Sci.), Table 2.					-2.62392
						0.0275	20		0.66								Strom and Buskey (1993, Limnol. Oceanogr.), Table 2.
		4200		1.22819													Kang et al. (2018, Harmful Algae), Table 2.					-2.91074
		5300		1.52128													Ok et al. (2019, Harmful Algae), Table 1.					-2.81779
Ostreopsis ovata						0.00719	20		0.17256		0.00486299	0.39		4	0.4134		Shah et al. (2014, African J. Biotech.), Figure 2.					#NAME?
		17000		4.44516		0.015417	20		0.370008								Guerrini et al. (2010, Toxicon), Figure 4.
		15125		3.99204		0.01625	20		0.39								Vanucci et al. (2012, Toxicon), Figure 4.
		25611		6.48078		0.00875	20		0.21								Vidyarathna and Graneli (2013, Harmful Algae), Table 1.
Oxyrrhis marina		2900		0.873536							0.000439012	1.37729		2	1.79047		Kimmance et al. (2006, Aquatic Microb. Ecol.)
						0.0304	20		0.7296								Buskey and Hyatt (1995, Marine Ecol. Prog. Series)
						0.0363	15		1.37729								Pederson and Hansen (2003, Marine Ecol. Prog. Series)
		293		0.106021													Olenina et al. (2006, Baltic Sea Environ. Proc. No. 6), Annex.
		2090		0.646263													Harrison et al. (2015, Estuarine Coast. Shelf Sci.), Table 2.
						0.03125	20		0.75								Buskey and Hyatt (1995, Mar. Eco. Prog. Series), Figure 5.
						0.0417	22		0.833268								Franzè and Menden-Deuer (2020, Mar. Eco. Prog. Series), Figure 2.
		2000		0.620615													Kang et al. (2018, Harmful Algae), Table 2.
Oxytoxum variabile		282		0.102354							0.000115774						Harrison et al. (2015, Estuarine Coast. Shelf Sci.), Table 2.
		368.61		0.130953													Sarno et al. (1993, Hydrobiol.), Table 2.
Oxytoxum scolopax		12950		3.46069							0.00346069						Vilicic (1985, Internat. Revue ges. Hydrobiol.), Table 2.
Oxytoxum longiceps		10650		2.89092							0.00289092						Vilicic (1985, Internat. Revue ges. Hydrobiol.), Table 2.
Pentapharsodinium dalei		1744.33		0.547235							0.000547235						Olenina et al. (2006, Baltic Sea Environ. Proc. No. 6), Annex.
Peridiniella catenata		7276.2		2.03623							0.00210858						Olenina et al. (2006, Baltic Sea Environ. Proc. No. 6), Annex.
		7850		2.18351													Harrison et al. (2015, Estuarine Coast. Shelf Sci.), Table 2.
Peridiniella danica		2710		0.820742							0.000820742						Harrison et al. (2015, Estuarine Coast. Shelf Sci.), Table 2.
Peridinium cinctum		38151		9.35105							0.00935105	0.107482		2	0.139727		Olenina et al. (2006, Baltic Sea Environ. Proc. No. 6), Annex.
						0.00708	25		0.107482								Chapman and Pfeister (1995, J. Phycol.), Table 1.
						0.012917	21		0.282873								Lindstrom (1984, J. Phycol.), Figure 2.
Peridinium crassipes		235000		49.8032							0.0498032						Vilicic (1985, Internat. Revue ges. Hydrobiol.), Table 2.
Peridinium depressum		87300		20.0266							0.0200266						Vilicic (1985, Internat. Revue ges. Hydrobiol.), Table 2.
Peridinium diabolus		20840		5.36118							0.00536118						Vilicic (1985, Internat. Revue ges. Hydrobiol.), Table 2.
Peridinium divergens		142800		31.4938							0.0314938						Vilicic (1985, Internat. Revue ges. Hydrobiol.), Table 2.
Peridinium globulus		71000		16.5589							0.0165589						Vilicic (1985, Internat. Revue ges. Hydrobiol.), Table 2.
Peridinium inconspicuum		4208		1.23034							0.00123034						Olenina et al. (2006, Baltic Sea Environ. Proc. No. 6), Annex.
Peridinium oceanicum		57100		13.5513							0.0135513						Vilicic (1985, Internat. Revue ges. Hydrobiol.), Table 2.
Peridinium pyriforme		24300		6.17494							0.00617494						Vilicic (1985, Internat. Revue ges. Hydrobiol.), Table 2.
Peridinium steinii		18500		4.80477							0.00480477						Vilicic (1985, Internat. Revue ges. Hydrobiol.), Table 2.
Peridinium trochoideum		8250		2.28566							0.00173865						Shuter et al. (1982, Am. Nat).
		7400		2.06808													Eppley and Coatsworth (1966, Arch. Mikrobiol.)
		2800		0.845786													Takahashi and Bienfang (1983, Marine Biol.)
		8250		2.28566													Mullin et al. (1966, Limnol. Oceanogr.), Table 1.
Peridinium tuba		3930		1.15536							0.00115536						Vilicic (1985, Internat. Revue ges. Hydrobiol.), Table 2.
Peridinium willei						0.007	25		0.106268			0.106268		1	0.179593		Chapman and Pfeister (1995, J. Phycol.), Table 1.
Pfiesteria piscicida		1300		0.417544							0.000417544						Kang et al. (2018, Harmful Algae), Table 2.
Phalacroma rotundatum		14700		3.88872							0.00388872						Harrison et al. (2015, Estuarine Coast. Shelf Sci.), Table 2.
Pfiesteria piscicida		1000		0.328001		0.037917	20		0.910008		0.000314868	1.74		2	2.262		Feinstein et al. (2002, J. Phycol.), Figure 1.
		915		0.302261		0.0725	20		1.74								Jeong et al. (2006, Aquatic Microb. Ecol.), Figures 3 and 5.
Polarella glacialis		1695		0.53298							0.00053298						Moro et al. (2000, PSZN: Marine Ecol.), Table 1.
Polykrikos kofoidii		43000		10.4392		0.04667	19		1.22753		0.0104503	1.22753		2	1.59578		Jeong et al. (2001, J. Euk. Microbiol.), Table 1.
		43100		10.4615		0.0421	20		1.0104								Kang et al. (2018, Harmful Algae), Table 2.
Polykrikos schwartzii		277085		57.9535							0.0443639						Olenina et al. (2006, Baltic Sea Environ. Proc. No. 6), Annex.
		155000		33.961													Harrison et al. (2015, Estuarine Coast. Shelf Sci.), Table 2.
Preperidinium meunieri		20521		5.28564							0.00528564						Olenina et al. (2006, Baltic Sea Environ. Proc. No. 6), Annex.
Pronoctiluca pelagica		4365.16		1.27255							0.000937438						Barton et al. (2013, Limnol. Oceanogr.), Table 1.
		2198		0.676925													Olenina et al. (2006, Baltic Sea Environ. Proc. No. 6), Annex.
		3200		0.956341													Harrison et al. (2015, Estuarine Coast. Shelf Sci.), Table 2.
Prorocentrum balticum		1032		0.337645							0.000319303						Olenina et al. (2006, Baltic Sea Environ. Proc. No. 6), Annex.
		914		0.301957													Harrison et al. (2015, Estuarine Coast. Shelf Sci.), Table 2.
Prorocentrum compressum		18400		4.78087							0.00478087						Vilicic (1985, Internat. Revue ges. Hydrobiol.), Table 2.
Prorocentrum cordatum		921		0.304084							0.000304084	1.31272		2	1.70653		Harrison et al. (2015, Estuarine Coast. Shelf Sci.), Table 2.
						0.037917	16		1.31272								Olenina et al. (2016, Estuarine Coast. Shelf Sci.), page 73.
		650		0.220676		0.0149	19.8		0.364212		0.000220676						Monti-Birkenmeier et al. (2019, Aquatic Biol.), Table 2, Figure 4.
Prorocentrum gracile		3650		1.0794							0.0010794						Harrison et al. (2015, Estuarine Coast. Shelf Sci.), Table 2.
Prorocentrum lima		43960		10.6534							0.0106534						Olenina et al. (2006, Baltic Sea Environ. Proc. No. 6), Annex.
Prorocentrum micans						0.0194451	23		0.354549		0.0026836	0.541598		6	0.541598		Shuter et al. (1982, Am. Nat).
		8703		2.40088													Strom and Morello (1998, J. Plank. Res.)
		1795		0.561842													Menden-Deuer et al. (2001, Mar. Ecol. Prog. Series)
		16303		4.27721													Menden-Deuer and Lessard (2000, Limnol. Oceanogr.)
						0.03024	24		0.503115								Brand and Guillard (1981, J. Exp. Mar. Biol. Ecol.), Figure 2.
						0.0125	20		0.3								Hoogenhout and Amesz (1965, Arch. Mikrobiol.)
		29900		7.47295													Shuter et al. (1982, Am. Nat).
						0.02417	20		0.58008								Brand (1984, Estuar. Coast. Shelf Sci.), Table 2.
		20292.5		5.23147													Olenina et al. (2006, Baltic Sea Environ. Proc. No. 6), Annex.
		11800		3.17692													Vilicic (1985, Internat. Revue ges. Hydrobiol.), Table 2.
						0.02156	21		0.472149								Chan (19809, J. Phycol.), Figure 4.
		9700		2.6528													Harrison et al. (2015, Estuarine Coast. Shelf Sci.), Table 2.
		2300		0.705772													Jeong et al. (2001, J. Euk. Microbiol.), Table 1.
		11000		2.97822		0.01125	15		0.426845								Berge et al. (2010, Marine Ecol. Prog. Series), Table 1, Figure 6.
		18350		4.76892													Buskey (1997, Marine Ecol. Prog. Series), Figure 1, page 80.
		10000		2.72819													Schmidt and Hansen (2001, Marine Ecol. Prog. Series), Table 1.
Prorocentrum minimum		1040		0.340052							0.000367875	0.766526		5	0.766526		Hansen (1992, Marine Biol.)
		1035		0.338548													Strom and Morello (1998, J. Plank. Res.)
						0.0458	25		0.695296								Grzebyk and Berland (1996, J. Plank. Res.)
		1240.33		0.39988													Olenina et al. (2006, Baltic Sea Environ. Proc. No. 6), Annex.
		1310		0.420498													Vilicic (1985, Internat. Revue ges. Hydrobiol.), Table 2.
						0.02208	15		0.837755								Hansen (2002, Aquatic Microb. Ecol.), Figure 2.
		1098.75		0.357686													Johnsen and Sakshaug (1993, J. Phycol.), Table 4.
		1100		0.35806													Jeong et al. (2001, J. Euk. Microbiol.), Table 1.
		1407		0.449061		0.01833	20.5		0.420226								Verity et al. (1999, Limnol. Oceanogr.), Table 3.
		1000		0.328001		0.017083	15		0.64816								Berge et al. (2010, Marine Ecol. Prog. Series), Table 1, Figure 6.
		1530		0.485055													Buskey (1997, Marine Ecol. Prog. Series), Figure 1, page 80.
		1040		0.340052													Schmidt and Hansen (2001, Marine Ecol. Prog. Series), Table 1.
		833		0.277248		0.02167	19		0.569969								Ho et al. (2001, J. Phycology), Table 3.
Prorocentrum rhathymum						0.013	20		0.312			0.312		2	0.4056		Shah et al. (2016, J. Fish. Aquatic Sci.), text.
						0.00589	20		0.14136								Shah et al. (2014, African J. Biotech.), Figure 2.
Prorocentrum scutellum		16250		4.26442							0.00426442						Vilicic (1985, Internat. Revue ges. Hydrobiol.), Table 2.
Prorocentrum triestinum		1060		0.346064							0.000356395						Vilicic (1985, Internat. Revue ges. Hydrobiol.), Table 2.
		1130		0.367035													Harrison et al. (2015, Estuarine Coast. Shelf Sci.), Table 2.
Proterythropsis vigilans		3831		1.12855							0.00112855						Olenina et al. (2006, Baltic Sea Environ. Proc. No. 6), Annex.
Protoceratium reticulatum		2383		0.72917		0.0179	18		0.515973		0.00264972	0.515973		2	0.670765		Maranon et al. (2013, Ecol. Letters)
		19054.6		4.93713													Barton et al. (2013, Limnol. Oceanogr.), Table 1.
		12596.3		3.37365													Olenina et al. (2006, Baltic Sea Environ. Proc. No. 6), Annex.
		15400		4.05877													Harrison et al. (2015, Estuarine Coast. Shelf Sci.), Table 2.
						0.01	20		0.24								Mitrovic et al. (2004, J. Exp. Marine Biol. Ecol.), Figure 1.
Protoperidinium achromaticum		25169		6.37781							0.00637781						Olenina et al. (2006, Baltic Sea Environ. Proc. No. 6), Annex.
Protoperidinium affine		45896		11.0843							0.0110843						Moro et al. (2000, PSZN: Marine Ecol.), Table 1.
Protoperidinium antarcticum		818507		156.984							0.156984						Moro et al. (2000, PSZN: Marine Ecol.), Table 1.
Protoperidinium applanatum		18691		4.85039							0.00485039						Moro et al. (2000, PSZN: Marine Ecol.), Table 1.
Protoperidinium archiovatum		15945		4.19073							0.00419073						Moro et al. (2000, PSZN: Marine Ecol.), Table 1.
Protoperidinium areolatum		184419		39.8489							0.0398489						Moro et al. (2000, PSZN: Marine Ecol.), Table 1.
Protoperidinium bellulum		9621		2.63292							0.00263292						Moro et al. (2000, PSZN: Marine Ecol.), Table 1.
Protoperidinium bipatens		67928		15.8986							0.0158986						Moro et al. (2000, PSZN: Marine Ecol.), Table 1.
Protoperidinium bipes		1244.33		0.401067							0.00054902	1.36992		2	1.7809		Olenina et al. (2006, Baltic Sea Environ. Proc. No. 6), Annex.
		2659		0.806521													Moro et al. (2000, PSZN: Marine Ecol.), Table 1.
		2200		0.677491													Harrison et al. (2015, Estuarine Coast. Shelf Sci.), Table 2.
		1290		0.414589		0.05708	20		1.36992								Jeong et al. (2004, Aquatic Microb. Ecol.), Figures 1 and 3.
						0.0329	22		0.657422								Franzè and Menden-Deuer (2020, Mar. Eco. Prog. Series), Figure 2.
Protoperidinium breve		28701.5		7.19693							0.00596742						Olenina et al. (2006, Baltic Sea Environ. Proc. No. 6), Annex.
		19100		4.94795													Harrison et al. (2015, Estuarine Coast. Shelf Sci.), Table 2.
Protoperidinium brevipes		10591.8		2.87637							0.0029633						Olenina et al. (2006, Baltic Sea Environ. Proc. No. 6), Annex.
		11300		3.05286													Harrison et al. (2015, Estuarine Coast. Shelf Sci.), Table 2.
Protoperidinium charcoti		67928		15.8986							0.0158986						Moro et al. (2000, PSZN: Marine Ecol.), Table 1.
Protoperidinium claudicans		126715		28.2147							0.0269834						Olenina et al. (2006, Baltic Sea Environ. Proc. No. 6), Annex.
		115000		25.8058													Harrison et al. (2015, Estuarine Coast. Shelf Sci.), Table 2.
Protoperidinium concavum		106239		23.9914							0.0239914						Moro et al. (2000, PSZN: Marine Ecol.), Table 1.
Protoperidinium conicoides		50856.3		12.1818							0.0120536						Olenina et al. (2006, Baltic Sea Environ. Proc. No. 6), Annex.
		49700		11.9268													Harrison et al. (2015, Estuarine Coast. Shelf Sci.), Table 2.
Protoperidinium conicum		154717		33.9039							0.0209096	2.24737		1	3.79806		Olenina et al. (2006, Baltic Sea Environ. Proc. No. 6), Annex.
		99000		22.4833													Harrison et al. (2015, Estuarine Coast. Shelf Sci.), Table 2.
		50000		11.993		0.045	12		2.24737								Menden-Deuer et al. (2005, Aquatic Microb. Ecol.), Figure 1.
Protoperidinium crassipes		180000		38.9696							0.0412791	0.307992		1	0.520506		Harrison et al. (2015, Estuarine Coast. Shelf Sci.), Table 2.
		204000		43.7255		0.012833	20		0.307992								Jeong and Latz (1994, Marine Ecol. Prog. Series), Table 1, Abstract.
Protoperidinium curtum		36769		9.03895							0.00903895						Moro et al. (2000, PSZN: Marine Ecol.), Table 1.
Protoperidinium curvipes		134628		29.8318							0.0298318						Olenina et al. (2006, Baltic Sea Environ. Proc. No. 6), Annex.
Protoperidinium defectum		10602		2.87893							0.00287893						Moro et al. (2000, PSZN: Marine Ecol.), Table 1.
Protoperidinium denticulatum		14130		3.74978							0.00374611						Olenina et al. (2006, Baltic Sea Environ. Proc. No. 6), Annex.
		14100		3.74245													Harrison et al. (2015, Estuarine Coast. Shelf Sci.), Table 2.
Protoperidinium depressum		454451		91.3614							0.0611481	0.399533		1	0.67521		Menden-Deuer et al. (2001, Mar. Ecol. Prog. Series)
		278883		58.2993													Menden-Deuer and Lessard (2000, Limnol. Oceanogr.)
		343137		70.5512													Olenina et al. (2006, Baltic Sea Environ. Proc. No. 6), Annex.
		454000		91.278													Harrison et al. (2015, Estuarine Coast. Shelf Sci.), Table 2.
		117000		26.2184													Harrison et al. (2015, Estuarine Coast. Shelf Sci.), Table 2.
		278000		58.1294		0.008	12		0.399533								Menden-Deuer et al. (2005, Aquatic Microb. Ecol.), Figure 1.
Protoperidinium elegantissimum		11780		3.17197							0.00317197						Moro et al. (2000, PSZN: Marine Ecol.), Table 1.
Protoperidinium excentricum		24000		6.10477		0.01333	12		0.665721		0.00610477	0.665721		1	1.12507		Menden-Deuer et al. (2005, Aquatic Microb. Ecol.), Figure 1.
Protoperidinium granii		15701.6		4.13183							0.00667887						Olenina et al. (2006, Baltic Sea Environ. Proc. No. 6), Annex.
		44600		10.796													Harrison et al. (2015, Estuarine Coast. Shelf Sci.), Table 2.
Protoperidinium hirobis		6400		1.80951		0.0615	20		1.476		0.00180951	1.476		1	2.49444		Jacobsen and Anderson (1993, J. Plank. Res.), page 727; volume from Jeong and Latz, Table 2.
Protoperidinium huberi		39000		9.54233		0.03	20		0.72		0.00954233	0.72		1	1.2168		Buskey et al. (1994, Marine Biool.), page 375; volume from Jeong and Latz, Table 2.
Protoperidinium incertum		44614		10.7991							0.0107991						Moro et al. (2000, PSZN: Marine Ecol.), Table 1.
Protoperidinium incognitum		14341		3.80126							0.00380126						Moro et al. (2000, PSZN: Marine Ecol.), Table 1.
Protoperidinium leonis		39564		9.66921							0.0164139						Olenina et al. (2006, Baltic Sea Environ. Proc. No. 6), Annex.
		125000		27.8633													Harrison et al. (2015, Estuarine Coast. Shelf Sci.), Table 2.
Protoperidinium longispinum		82896		19.0953							0.0190953						Olenina et al. (2006, Baltic Sea Environ. Proc. No. 6), Annex.
Protoperidinium macrapicatum		39082		9.56078							0.00956078						Moro et al. (2000, PSZN: Marine Ecol.), Table 1.
Protoperidinium mediocre		11569		3.11966							0.00311966						Moro et al. (2000, PSZN: Marine Ecol.), Table 1.
Protoperidinium minutum		33773		8.35909							0.00835909						Olenina et al. (2006, Baltic Sea Environ. Proc. No. 6), Annex.
Protoperidinium oblongum		180301		39.0296							0.0289957						Olenina et al. (2006, Baltic Sea Environ. Proc. No. 6), Annex.
		94500		21.5413													Harrison et al. (2015, Estuarine Coast. Shelf Sci.), Table 2.
Protoperidinium pallidum		90951		20.7959							0.0199831						Olenina et al. (2006, Baltic Sea Environ. Proc. No. 6), Annex.
		83400		19.2021													Harrison et al. (2015, Estuarine Coast. Shelf Sci.), Table 2.
Protoperidinium parcum		6273		1.77645							0.00177645						Moro et al. (2000, PSZN: Marine Ecol.), Table 1.
Protoperidinium pellucidum		25300		6.40834		0.0139	15		0.527391		0.00862542	0.85008		2	1.1051		Hansen (1992, Marine Biol.)
		105667		23.8726													Menden-Deuer and Lessard (2000, Limnol. Oceanogr.)
		28397.3		7.12673													Olenina et al. (2006, Baltic Sea Environ. Proc. No. 6), Annex.
		27900		7.01182													Harrison et al. (2015, Estuarine Coast. Shelf Sci.), Table 2.
		24600		6.24504		0.03542	20		0.85008								Buskey (1997, Marine Ecol. Prog. Series), Figure 1, page 80.
Protoperidinium pentagonum		52752		12.599							0.0151798						Olenina et al. (2006, Baltic Sea Environ. Proc. No. 6), Annex.
		79100		18.2893													Harrison et al. (2015, Estuarine Coast. Shelf Sci.), Table 2.
Protoperidinium pseudoantarcticum		566756		111.944							0.111944						Moro et al. (2000, PSZN: Marine Ecol.), Table 1.
Protoperidinium pyriforme		29307		7.33649							0.00780193						Olenina et al. (2006, Baltic Sea Environ. Proc. No. 6), Annex.
		33500		8.2969													Harrison et al. (2015, Estuarine Coast. Shelf Sci.), Table 2.
Protoperidinium raphanum		20200		5.20952							0.00520952						Moro et al. (2000, PSZN: Marine Ecol.), Table 1.
Protoperidinium saltans		169392		36.8516							0.0368516						Moro et al. (2000, PSZN: Marine Ecol.), Table 1.
Protoperidinium steinii		16699.5		4.37282							0.00428759						Olenina et al. (2006, Baltic Sea Environ. Proc. No. 6), Annex.
		16000		4.20402													Harrison et al. (2015, Estuarine Coast. Shelf Sci.), Table 2.
Protoperidinium subinerme		28793		7.21803							0.00721803						Olenina et al. (2006, Baltic Sea Environ. Proc. No. 6), Annex.
Protoperidinium thorianum		84152		19.3613							0.0193613						Olenina et al. (2006, Baltic Sea Environ. Proc. No. 6), Annex.
Protoperidinium thulesense		26023		6.57663							0.00657663						Moro et al. (2000, PSZN: Marine Ecol.), Table 1.
Pyrocystis fusiformis		12000000		1856.61		0.007188	20		0.172512		1.85661	0.172512		1	0.291545		Swift and Meunier (1976, J. Phycol.), Figures 1 and 2.
Pyrocystis noctiluca		84966.2		19.5336							0.244178	0.0654307		1	0.110578		Sullivan and Swift (2003, J. Phycol.), Table 3.
		20600000		3052.34		0.00431	25		0.0654307								Swift and Meunier (1976, J. Phycol.), Figures 1 and 4.
Pyrophacus horologicum		84382.3		19.41							0.0183313						Olenina et al. (2006, Baltic Sea Environ. Proc. No. 6), Annex.
		134300		29.7649													Vilicic (1985, Internat. Revue ges. Hydrobiol.), Table 2.
		44000		10.6623													Harrison et al. (2015, Estuarine Coast. Shelf Sci.), Table 2.
Scrippsiella faroensis		4838		1.39884							0.00139884						Hansen et al. (1997, J. Exp. Marine Biol.), Table 1.
Scrippsiella hangoei		6874.5		1.93258							0.00193258						Olenina et al. (2006, Baltic Sea Environ. Proc. No. 6), Annex.
Scrippsiella sweeneyae						0.027502	23		0.501454		0.00269052	0.53134		2	0.690742		Shuter et al. (1982, Am. Nat).
		9850		2.69052		0.035	25		0.53134								Taira et al. (2004, Plank. Biol. Ecol.)
Scrippsiella trochoidea		4408		1.28404							0.00158063	0.46008		3	0.529092		Menden-Deuer et al. (2001, Mar. Ecol. Prog. Series)
						0.0175	20		0.42								Binder and Anderson (1987, J. Phycol.)
		8474		2.3427													Menden-Deuer and Lessard (2000, Limnol. Oceanogr.)
						0.01917	20		0.46008								Brand (1984, Estuar. Coast. Shelf Sci.), Table 2.
		5505		1.57533													Olenina et al. (2006, Baltic Sea Environ. Proc. No. 6), Annex.
						0.008625	20		0.207								Dixon and Syrett (1988, New Phytol.), Table 1.
		4630		1.34341													Harrison et al. (2015, Estuarine Coast. Shelf Sci.), Table 2.
		8300		2.29841													Jeong et al. (2001, J. Euk. Microbiol.), Table 1.
		3600		1.06579													Jeong and Latz (1994, Marine Ecol. Prog. Series), Table 1, Abstract.
Takayama helix						0.0175	25		0.26567			0.26567		1	0.448982		Ok et al. (2019, J. Phycol.), Figure 1.
Thoracosphaera heimii		1353		0.43318		0.01375	19		0.361656		0.000704689	0.367879		2	0.478243		Ho et al. (2001, J. Phycology), Table 3.
		3896.8		1.14637		0.0153283	20		0.367879								Barton and Yvon-Durocher (2019, Limnol. Oceanogr.), Supp. Table S3.
Torodinium robustum		4836		1.39831							0.00113455						Olenina et al. (2006, Baltic Sea Environ. Proc. No. 6), Annex.
		3070		0.920539													Harrison et al. (2015, Estuarine Coast. Shelf Sci.), Table 2.
Tripos furca		54200		12.9168							0.0129168						Harrison et al. (2015, Estuarine Coast. Shelf Sci.), Table 2.
Tripos fusus		19400		5.01941							0.00501941						Harrison et al. (2015, Estuarine Coast. Shelf Sci.), Table 2.
Tripos lineatus		13700		3.64467							0.00364467						Harrison et al. (2015, Estuarine Coast. Shelf Sci.), Table 2.
Tripos longipes		58000		13.7477							0.0137477						Harrison et al. (2015, Estuarine Coast. Shelf Sci.), Table 2.
Tripos macroceros		46100		11.1296							0.0111296						Harrison et al. (2015, Estuarine Coast. Shelf Sci.), Table 2.
Tripos muelleri		70900		16.5375							0.0165375						Harrison et al. (2015, Estuarine Coast. Shelf Sci.), Table 2.
Tripos pentagonum		37400		9.18157							0.00918157						Harrison et al. (2015, Estuarine Coast. Shelf Sci.), Table 2.
Tripos trichoceros		26600		6.71067							0.00671067						Harrison et al. (2015, Estuarine Coast. Shelf Sci.), Table 2.
Tripos uncinus		65900		15.4614							0.0154614						Harrison et al. (2015, Estuarine Coast. Shelf Sci.), Table 2.
Zygabikodinium perlata		17638		4.59842							0.00459842						Moro et al. (2000, PSZN: Marine Ecol.), Table 1.

## Sheet: Haptophytes
																													Coccolithus huxleyi	8.52916e-06	1.73983		-5.06909	0.240506				SUMMARY OUTPUT
											SUMMARY																		Imantonia rotunda	1.14196e-05	0.833068		-4.94235	-0.0793196
									Normalized			Maximum																	Chrysochromulina simplex	1.88342e-05	0.775518		-4.72505	-0.110408				Regression Statistics
						Max. Cell			to 20 C			exponential																	Chrysochromulina parva	2.16072e-05	0.73992		-4.6654	-0.130815				Multiple R	0.0304157
		Volume		Dry Weight		Div. Rate	Temp.				Dry weight	growth rate		Sample-size															Isochrysis galbana	2.23508e-05	0.935527		-4.65071	-0.0289436				R Square	0.000925115
Species		um^3		ng		(hours^-1)	C		(days^-1)		per cell (ug)	(days^-1; 20 C)		corrected max rate			Reference												Emiliania huxleyi	2.36891e-05	2.18828		-4.62545	0.340103				Adjusted R Square	-0.0704374
																													Pavlova lutheri	2.43331e-05	1.44472		-4.6138	0.159783				Standard Error	0.265367
Acanthoica quattrospina		221		0.0817929							8.17929e-05						Harrison et al. (2015, Estuarine Coast. Shelf Sci.), Table 2.												Pavlova gyrans	3.43252e-05	0.81928		-4.46439	-0.0865677				Observations	16
																													Phaeocystis globosa	3.68816e-05	2.07888		-4.43319	0.317829
Calcidiscus leptoporus		51				0.0371	18		0.741348			0.741348		2	0.963753		Maranon et al. (2013, Ecol. Letters)												Gephyrocapsa oceanica	4.42353e-05	0.99156		-4.35423	-0.003681				ANOVA
		300				0.01562	20		0.37488								Buitehuis et al. (2008, Limnol. Oceanogr.), Figures 1 and 2.												Prymnesium parvum	6.61619e-05	0.865599		-4.17939	-0.0626833					df	SS	MS	F	Significance F
																													Chrysochromulina polylepis	7.24496e-05	0.303623		-4.13996	-0.517666				Regression	1	0.000912892	0.000912892	0.0129636	0.910967
Chrysochromulina acantha						0.03306	18		0.660619			0.660619		1	1.11645		Seone et al. (2009, J. Sea Res.), Figure 2.												Hymenomonas carterae	0.000187961	2.49616		-3.72593	0.397272				Residual	14	0.985875	0.0704196
																													Syracosphaera elongata	0.000445997	2.10418		-3.35067	0.323083				Total	15	0.986788
Chrysochromulina cymbium						0.0388	18		0.775319			0.775319		1	1.31029		Seone et al. (2009, J. Sea Res.), Figure 2.												Pleurochrysis carterae	0.000505435	1.49701		-3.29633	0.175224
																													Coccolithus braarudii	0.000520607	0.48		-3.28349	-0.318759					Coefficients	Standard Error	t Stat	P-value	Lower 95%	Upper 95%	Lower 95.0%	Upper 95.0%
Chrysochromulina parva						0.03083	20		0.73992		2.16072e-05	0.73992		1	1.25046		Sommer (1991, Func. Ecol.), Table 2.																					Intercept	0.0962999	0.512534	0.18789	0.853659	-1.00298	1.19558	-1.00298	1.19558
		52		0.0216072													Simonsen and Moestrup (1997, Can. J. Botany), Table 2.																					X Variable 1	0.0135121	0.118675	0.113858	0.910967	-0.241021	0.268045	-0.241021	0.268045
Chrysochromulina polylepis		268		0.0976695							7.24496e-05	0.303623		1	0.513123		Simonsen and Moestrup (1997, Can. J. Botany), Table 2.												Acanthoica quattrospina	8.17929e-05
		140		0.0537419		0.02	15		0.303623								Schmidt and Hansen (2001, Marine Ecol. Prog. Series), Table 1, Figure 3.												Syracosphaera puchra	0.000634875
Chrysochromulina pringshiemii						0.03162	18		0.631845			0.631845		1	1.06782		Seone et al. (2009, J. Sea Res.), Figure 2.
Chrysochromulina simplex						0.03881	18		0.775518		1.88342e-05	0.775518		1	1.31063		Seone et al. (2009, J. Sea Res.), Figure 2.												Calcidiscus leptoporus		0.741348
		59		0.0242694													Simonsen and Moestrup (1997, Can. J. Botany), Table 2.												Chrysochromulina acantha		0.660619
		34		0.0146162													Schmidt and Hansen (2001, Marine Ecol. Prog. Series), Table 1.												Chrysochromulina cymbium		0.775319
																													Chrysochromulina pringshiemii		0.631845
Chrysochromulina throndsenii						0.02702	18		0.539925			0.539925		1	0.912474		Seone et al. (2009, J. Sea Res.), Figure 2.												Chrysochromulina throndsenii		0.539925
																													Crystallolithus hyalinus		0.6348
Coccolithus braarudii		1300		0.417544		0.015	20		0.36		0.000520607	0.48		2	0.624		Buitehuis et al. (2008, Limnol. Oceanogr.), Figures 1 and 2.												Cyclococcolithina leptopora		0.59328
		2100		0.649107		0.02	20		0.48								Daniels et al. (2014, Biogeosci.), Table 2, page 6921.												Pleurochrysis roscoffensis		1.26389
																													Tisochrysis lutea		0.91008
Coccolithus huxleyi						0.02875	18		0.574495		8.52916e-06	1.73983		4	1.84422		Watabe and Wilbur (1966, Limnol. Oceanogr.), Figure 2.
						0.04744	18		0.947967								Eppley et al. (1969, Limnol.Ocanogr.), Figure 5.
						0.03133	19		0.686104								Mjaaland (1956, Oikos), Figure 3.
						0.043125	21		1.13428								Paasche (1967, Physiol. Plantarum), Figure 2.
		17.4		0.00789187													Mullin et al. (1966, Limnol. Oceanogr.), Table 1.
		20.6		0.00921791		0.08917	21		2.34537								Smith (1980, Ecol. Modelling), Table 1.
Crystallolithus hyalinus						0.02645	20		0.6348			0.6348		1	1.07281		Brand (1984, Estuar. Coast. Shelf Sci.), Table 2.
Cyclococcolithina leptopora						0.02472	20		0.59328			0.59328		1	1.00264		Brand (1984, Estuar. Coast. Shelf Sci.), Table 2.
Emiliania huxleyi		25.8175		0.0113458							2.36891e-05	2.18828		9	2.18828		Sciandra et al. (2003, Mar. Biol. Prog. Series)
		46.6111		0.0195382		0.0262	15		0.397746								Riegman et al. (2000, J. Phycol.)
						0.0658	20		1.5792								Conte et al. (1998, Geochim. Cosmochim. Acta)
						0.0808	24		2.79736								Brand and Guillard (1981, J. Exp. Mar. Biol. Ecol.)
		30.82		0.0133537													Bernard and Rassoulzadegan (1990, Marine Ecol. Prog. Series)
						0.04025	18		0.804293								Seone et al. (2009, J. Sea Res.), Figure 2.
						0.05376	20		1.29024								Brand (1984, Estuar. Coast. Shelf Sci.), Table 2.
		70		0.0284031		0.038333	20.5		0.963107								Verity et al. (1992, Limnol. Oceanogr.), Table 2 and 3.
		40		0.0169734		0.05792	20		1.39008								Buitehuis et al. (2008, Limnol. Oceanogr.), Figures 1 and 2.
		142		0.0582327		0.026667	19		0.583988								Ho et al. (2001, J. Phycology), Table 3.
		113		0.0441273													Harrison et al. (2015, Estuarine Coast. Shelf Sci.), Table 2.
		70		0.025													Shaw et al. (2003, Mar. Chem.), Table 2.
		62.59		0.0256247		0.0252721	20		0.606531								Barton and Yvon-Durocher (2019, Limnol. Oceanogr.), Supp. Table S3.
Gephyrocapsa oceanica		82		0.0328536		0.0354	18		0.707378		4.42353e-05	0.99156		6	0.99156		Maranon et al. (2013, Ecol. Letters)
		158		0.0600675		0.0383	18		0.765327								Maranon et al. (2013, Ecol. Letters)
						0.04888	20		1.17312								Brand (1984, Estuar. Coast. Shelf Sci.), Table 2.
		70		0.0284031		0.03375	20		0.81								Buitehuis et al. (2008, Limnol. Oceanogr.), Figures 1 and 2.
		142		0.0544478		0.032917	19		0.720859								Ho et al. (2001, J. Phycology), Table 3.
		144.98		0.0554981		0.0192922	20		0.463013								Barton and Yvon-Durocher (2019, Limnol. Oceanogr.), Supp. Table S3.
Hymenomonas carterae		460		0.160551							0.000187961	2.49616		2	3.245		Sosik et al. (1989, Limnol. Oceanogr.)
						0.0721	24		2.49616								Brand and Guillard (1981, J. Exp. Mar. Biol. Ecol.)
						0.03508	20		0.84192								Brand (1984, Estuar. Coast. Shelf Sci.), Table 2.
		648		0.220051													Verity et al. (1992, Limnol. Oceanogr.), Table 3.
Imantonia rotunda						0.04169	18		0.833068		1.14196e-05	0.833068		2	1.08299		Seone et al. (2009, J. Sea Res.), Figure 2.
		26		0.0114196		0.019167	15		0.290977								Mas et al. (2008, J. Phycol.), page 554, Table 2.
Isochrysis galbana		80		0.0321157		0.0292	20		0.7008		2.23508e-05	0.935527		7	0.935527		Montagnes and Franklin (2001, Limnol. Oceanogr.)
		71.5		0.0289625													Othman et al. (2012, J. Hazard. Mat.)
						0.022	16		0.366023								Swift and Taylor (1974, J. Phycol.)
		46		0.0193024													Hansen (1992, Marine Biol.)
		28		0.0122253													Strom and Morello (1998, J. Plank. Res.)
		64		0.0261553		0.0342	18		0.683399								Maranon et al. (2013, Ecol. Letters)
		31		0.0134254													Shuter (1978, Limnol. Oceanogr.)
						0.035	20		0.84								Thompson et al. (1992, J. Phycol.)
		60.29		0.0247571													Bernard and Rassoulzadegan (1990, Marine Ecol. Prog. Series)
						0.03738	18		0.746944								Seone et al. (2009, J. Sea Res.), Figure 2.
						0.03622	20		0.86928								Brand (1984, Estuar. Coast. Shelf Sci.), Table 2.
		68.9666		0.0280171		0.036382	21.5		1.00177								Lourenco et al. (2002, Phycologia), Tables 1 and 2.
		78.48		0.0315539													Gorgonio et al. (2013, Natural Sci.), Table 2.
		49		0.0204576													Hansen et al. (1997, J. Exp. Marine Biol.), Table 1.
		48.2		0.0201501													Falkowski et al. (1985, Limnol. Oceanogr.), Figure 1, Table 1.
Pavlova gyrans						0.041	18		0.81928		3.43252e-05	0.81928		3	0.942172		Seone et al. (2009, J. Sea Res.), Figure 2.
		86		0.0343252		0.03042	20.5		0.764295								Verity et al. (1992, Limnol. Oceanogr.), Table 3.
						0.01625	18		0.324715								Hannach and Sigleo (1998, Marine Ecol. Prog. Series), Figure 1.
Pavlova lutheri		45		0.018916		0.0292	18		0.583487		2.43331e-05	1.44472		5	1.44472		Maranon et al. (2013, Ecol. Letters)
		91		0.036157													Volkman et al. (1989, J. Exp. Mar. Biol. Ecol.)
						0.055	18		1.09903								Sakshaug and Hom-Hansen (1977, J. Exp. Marine Biol. Ecol.)
						0.0746	20		1.7904								Thompson et al. (1992, J. Phycol.)
						0.03709	20		0.89016								Brand (1984, Estuar. Coast. Shelf Sci.), Table 2.
		73		0.0295211		0.0325	20.5		0.816555								Verity et al. (1992, Limnol. Oceanogr.), Table 3.
		41		0.0173634													Hansen et al. (1997, J. Exp. Marine Biol.), Table 1.
Phaeocystis globosa		110		0.0430483		0.08662	20		2.07888		3.68816e-05	2.07888		3	2.39071		Jahnke (1989, Neth. J. Sea Res.), Figure 2, page 17.
						0.05462	18		1.09144								Seone et al. (2009, J. Sea Res.), Figure 2.
		78.6		0.0315983		0.028542	15		0.4333								Peperzak et al. (2000, J. Plankton Res. ), page 115.
Pleurochrysis carterae						0.059583	20.5		1.49701		0.000505435	1.49701		1	2.52994		Verity et al. (1992, Limnol. Oceanogr.), Table 3.
		1600		0.505435													Harrison et al. (2015, Estuarine Coast. Shelf Sci.), Table 2.
Pleurochrysis roscoffensis						0.06325	18		1.26389			1.26389		1	2.13597		Seone et al. (2009, J. Sea Res.), Figure 2.
Prymnesium parvum						0.01667	14		0.230918		6.61619e-05	0.865599		5	0.865599		Skovgaard et al. (2003, Aquatic Microb. Ecol.), Table 2.
						0.00917	16		0.152565								Uronen et al. (2005, Marine Ecol. Prog. Series), Table 1.
						0.04111	20		0.98664								Brand (1984, Estuar. Coast. Shelf Sci.), Table 2.
		280		0.101686													Simonsen and Moestrup (1997, Can. J. Botany), Table 2.
		110		0.0430483		0.01417	15		0.215117								Berge et al. (2010, Marine Ecol. Prog. Series), Table 1.
						0.02583	22		0.744558								Rashel and Patino (2019, PLoS ONE), Figure 1.
Syracosphaera elongata		1413.33		0.45092							0.000445997	2.10418		1	3.55606		Mullin et al. (1966, Limnol. Oceanogr.), Table 1.
		1380		0.441127		0.08	21		2.10418								Smith (1980, Ecol. Modelling), Table 1.
Syracosphaera puchra		2050		0.634875							0.000634875						Harrison et al. (2015, Estuarine Coast. Shelf Sci.), Table 2.
Tisochrysis lutea						0.03792	20		0.91008			0.91008		1	1.53804		van Bergeick et al. (2016, Mraine Biol.), Table 2.

## Sheet: Chlorophytes
																													Chlorarachnion reptans	0.00020328	0.142274		-3.69191	-0.846874				SUMMARY OUTPUT
																													Staurastrum anatinum	0.00305286	0.177164		-2.51529	-0.751625
																													Micractinium pusillum	6.77213e-05	0.238109		-4.16927	-0.623223				Regression Statistics
											SUMMARY																		Staurastrum cuspidatus	0.00146838	0.25307		-2.83316	-0.59676				Multiple R	0.434125
									Normalized			Maximum																	Bigelowiella natans	1.56808e-05	0.267135		-4.80463	-0.573269				R Square	0.188465
						Max. Cell			to 20 C			exponential																	Cosmarium abbreviatum	0.001093	0.297247		-2.96138	-0.526883				Adjusted R Square	0.175376
		Volume		Dry Weight		Div. Rate	Temp.				Dry weight	growth rate		Sample-size															Staurastrum avicula	0.00439703	0.303623		-2.35684	-0.517666				Standard Error	0.252599
Species		um^3		ng		(hours^-1)	C		(days^-1)		per cell (ug)	(days^-1; 20 C)		corrected max rate			Reference												Cosmarium biretum	0.00563513	0.411105		-2.2491	-0.386047				Observations	64
																													Cosmarium subprotumidum	0.000545407	0.468035		-3.26328	-0.329722
Actinastrum hantzchii		345		0.123216							0.000123216						Bellinger (1974, British Phycol. J.), Table 1.												Staurastrum chaetoceros	0.0013354	0.4896		-2.87439	-0.310159				ANOVA
		28.667															Olenina et al. (2006, Baltic Sea Environ. Proc. No. 6), Annex.												Scenedesmus bijuga	6.68555e-05	0.490173		-4.17486	-0.309651					df	SS	MS	F	Significance F
																													Gymnochlora stellata	0.000141276	0.501576		-3.84993	-0.299663				Regression	1	0.918708	0.918708	14.3984	0.000338356
Ankistrodesmus braunii						0.0661	25		1.00347		2.61553e-05	1.00347		1	1.69587		Hoogenhout and Amesz (1965, Arch. Mikrobiol.)												Chlorella variabilis	2.24164e-06	0.529963		-5.64943	-0.275755				Residual	62	3.95598	0.0638061
		64		0.0261553													Mayfield and Inniss (1978, Microbila Ecol.)												Cosmarium kjellmanii	0.0018874	0.53134		-2.72414	-0.274628				Total	63	4.87469
																													Closterium aciculare	0.00252673	0.54		-2.59744	-0.267606
Ankistrodesmus falcatus						0.0442	20		1.0608		8.05707e-05	1.2192		6	1.2192		Gotham and Rhee (1981, J. Phycol.)												Staurastrum cingulum	0.00180951	0.55896		-2.74244	-0.252619					Coefficients	Standard Error	t Stat	P-value	Lower 95%	Upper 95%	Lower 95.0%	Upper 95.0%
		121.333		0.0471124		0.0558	20		1.3392								Kilham et al. (1997, Freshwater Biol.)												Staurastrum planctonicum	0.00217071	0.569293		-2.6634	-0.244664				Intercept	-0.619875	0.146961	-4.21796	8.17108e-05	-0.913646	-0.326105	-0.913646	-0.326105
		340		0.121573													Bellinger (1974, British Phycol. J.), Table 1.												Nannochloropsis gaditana	5.40134e-06	0.588036		-5.2675	-0.230596				X Variable 1	-0.131674	0.0347012	-3.79453	0.000338356	-0.201041	-0.0623078	-0.201041	-0.0623078
						0.0458	20		1.0992								Talbot et al. (1991, Water Res.), Figure 2.												Polytoma papillatum	2.75619e-05	0.588479		-4.55969	-0.230269
		246.889		0.0905684		0.023	20		0.552								Spencer and Nichols (1983, Environ. Poll., Series A), Table 1, Figure 2.												Chlorella fusca	2.75619e-05	0.68616		-4.55969	-0.163575
				0.090909													Wong et al. (1984, Can. J. Fish. Aquatic Sci.), page 1571.												Closterium limneticum	0.00150173	0.714728		-2.82341	-0.145859
		240		0.072													Holm et al. (1983, Limnol. Oceanogr.), page 679.												Scenedesmus dimorphus	1.02714e-05	0.72748		-4.98837	-0.138179
						0.02255	27		0.285028								Nayak et al. (1996, Bull. Environ. Contam. Toxicol.), Table 3.												Staurastrum pingue	0.00146838	0.72748		-2.83316	-0.138179
						0.0208	22.5		0.397028								Abdelkhalik et al. (2016, Med. Marine Sci.), Table 2.												Haematococcus lacustris	1.02714e-05	0.75		-4.98837	-0.124939
																													Coelastrum microporum	2.75619e-05	0.75		-4.55969	-0.124939
Ankyra ancora		345		0.123216							0.000123216						Lehman and Sandgren (1982, Limnol. Oceanogr.), Table 2.												Pandorina morum	0.000124858	0.79008		-3.90358	-0.102329
																													Chlorella minutissima	7.23899e-07	0.79631		-6.14032	-0.0989178
Ankyra lanceolata		19		0.00855713							8.55713e-06						Lehman and Sandgren (1982, Limnol. Oceanogr.), Table 2.												Oocystis marsonii	2.55e-05	0.7992		-4.59346	-0.0973445
																													Closterium acutum	0.000297699	0.847563		-3.52622	-0.071828
Auxenochlorella protothecoides		14.09		0.0064994							6.4994e-06	1.5		1	2.535		Google photos -- 3 um diameter spheres												Pycnococcus provasolii	1.02714e-05	0.869338		-4.98837	-0.0608111
						0.0625	20		1.5								Podevin et al. (2015, J. Appl. Phycol.), Figure 5.												Pseudokirchneriella subcapitata	2.75619e-05	0.910868		-4.55969	-0.0405444
																													Nannochloris atomus	2.75619e-05	0.911669		-4.55969	-0.0401629
Bigelowiella natans		36.7		0.0156808		0.0111306	20		0.267135		1.56808e-05	0.267135		1	0.451459		Barton and Yvon-Durocher (2019, Limnol. Oceanogr.), Supp. Table S3.												Chlamydomonas angulosa	0.000551755	0.924523		-3.25825	-0.0340821
																													Haematococcus pluvialis	2.75619e-05	0.936		-4.55969	-0.0287242
Chlamydomonas angulosa		1760		0.551755							0.000551755	0.924523		1	1.56244		Bellinger (1974, British Phycol. J.), Table 1.												Scenedesmus obliquus	3.78717e-05	0.960207		-4.42169	-0.0176351
						0.03515	19		0.924523								Soto et al. (1975, Can. J. Bot.), Figure 3.												Selenastrum minutum	8.55713e-06	0.9792		-5.06767	-0.0091286
																													Sphaerocystis schroeteri	1.02714e-05	0.998832		-4.98837	-0.000507766
Chlamydomonas brannonii		4600		1.3354							0.0013354						Agusti and Kalff (1989, Limnol. Oceanogr.), Table 1.												Ankistrodesmus braunii	2.61553e-05	1.00347		-4.58244	0.00150583
																													Chlorella ellipsoidea	4.05215e-05	1.00347		-4.39231	0.00150583
Chlamydomonas frankii		6200		1.75742							0.00175742						Agusti and Kalff (1989, Limnol. Oceanogr.), Table 1.												Tetraselmis suecica	0.000157258	1.0738		-3.80339	0.0309252
																													Oocystis pusilla	4.12448e-05	1.08173		-4.38463	0.0341207
Chlamydomonas globosa		148		0.0565608							5.65608e-05						Bellinger (1974, British Phycol. J.), Table 1.												Pyramimonas parkeae	2.75619e-05	1.0819		-4.55969	0.0341868
																													Tetraselmis chui	2.75619e-05	1.0992		-4.55969	0.0410767
																													Tetraselmis gracilis	1.02714e-05	1.10657		-4.98837	0.0439792
Chlamydomonas gymnogama		1080		0.352067							0.000352067						Agusti and Kalff (1989, Limnol. Oceanogr.), Table 1.												Nannochloropsis oculata	2.75619e-05	1.16532		-4.55969	0.0664452
																													Ankistrodesmus falcatus	8.05707e-05	1.2192		-4.09382	0.086075
Chlamydomonas reinhardtii		122		0.06936							6.06463e-05	2.42898		4	2.57472		Kliphuis et al. (2012, J. Appl. Phycol.); Craigie and Cavalier-Smith (1982, J. Cell Sci.); Garz et al. (2012, Biophys. J.); Lee and Fiehn (2008, Plant Methods); Lien and Knutsen (1979, J. Phycol.); Menden-Deuer and Lessard (2000, Limnol. Oceanogr.)												Scenedesmus protuberans	0.000432297	1.26		-3.36422	0.100371
						0.0525	25		0.79701								Macfie and Welbourn (2000, Arch. Environ. Contam. Toxicol.)												Eudorina unicocca	0.0017407	1.272		-2.75928	0.104487
		180		0.2435		0.1305	25		1.98114								Vejrazka et al. (2002, Biotech. Bioengineer.)												Scenedesmus quadricauda	0.000143852	1.28778		-3.84209	0.109841
						0.0908	25		1.37845								Hoogenhout and Amesz (1965, Arch. Mikrobiol.)												Picochlorum sp.	2.75619e-05	1.29047		-4.55969	0.110747
		178		0.0670288													Umen and Goodenough (2001, Genes Devel.)	Figure 3 legend.											Micromonas pusilla	1.81372e-06	1.33053		-5.74143	0.124024
		114		0.0444864													Garz et al. (2012, Biophys. J.)	Page 1082.											Nannochloris oculata	1.02714e-05	1.3862		-4.98837	0.141826
		140		0.0537419													Craigie and Cavalier-Smith (1982, J. Cell Sci.)	Summary.											Selenastrum capricornutum	2.63076e-05	1.42675		-4.57992	0.154347
		122		0.0473506													Lien and Knutsen (1979, J. Phycol.)	Page 192.											Auxenochlorella protothecoides	6.4994e-06	1.5		-5.18713	0.176091
						0.16	25		2.42898								Jannsen et al. (1999, J. Biotech.), Table 2.												Ostreococcus tauri	1.02714e-05	1.53726		-4.98837	0.186747
				0.0328													King (1967, Ecology), Page 114.												Stichococcus bacillaris	2.75619e-05	1.6992		-4.55969	0.230244
		129.6		0.0500578													Ehara et al. (1995, J. Cell Sci.)												Dunaliella tertiolecta	8.54928e-05	1.78055		-4.06807	0.250555
		141		0.0540949													Giordano et al. (2003, Plant Physiol.)												Chlorella kessleri	4.6636e-05	1.8		-4.33128	0.255273
		114.54		0.0446802													Blank et al. (1980, Planta)												Chlorococcum macrostigmatum	0.000257348	1.8		-3.58948	0.255273
		216.5		0.0802594													Vejrazk et al. (2011, Biotech. Bioeng.), Page 2908, Table 2.												Pediastrum boryanum	2.75619e-05	2.328		-4.55969	0.366983
																													Chlorella pyrenoidosa	1.02714e-05	2.34298		-4.98837	0.369768
Chlorarachnion reptans		594.5		0.20328		0.00592809	20		0.142274		0.00020328	0.142274		1	0.240443		Barton and Yvon-Durocher (2019, Limnol. Oceanogr.), Supp. Table S3.												Chlamydomonas reinhardtii	6.06463e-05	2.42898		-4.2172	0.385424
																													Chlorella vulgaris	2.30502e-05	2.43229		-4.63732	0.386016
Chlorella ellipsoidea		103		0.0405215							4.05215e-05	1.00347		1	1.69587		Shuter et al. (1982, Am. Nat).												Chlorella sorokiniana	2.75619e-05	2.63911		-4.55969	0.421457
						0.0661	25		1.00347								Hoogenhout and Amesz (1965, Arch. Mikrobiol.)
Chlorella fusca		45		0.018916							2.75619e-05	0.68616		3	0.789084		Shuter (1978, Limnol. Oceanogr.), Table 1 -- Soeder reference.
						0.02859	20		0.68616								Kotrikla et al. (1999, Global Nest Interna. J.), Table 2.												Nannochloris maculata	1.85214e-06
						0.01417	30		0.136072								Deamici et al. (2016, Proc. Biochem.), Table 1.												Pseudoscourfieldia marina	3.68764e-06
						0.023897	20		0.573528								Lewenstein and Bachofen (1978, Arch. Microbiol.), Figure 2.												Ankyra lanceolata	8.55713e-06
		102		0.0401594													Atkinson et al. (1974, Protoplasma)												Oocystis solitaria	1.02714e-05
																													Pyramimonas disomata	1.10027e-05
Chlorella kessleri						0.075	20		1.8		4.6636e-05	1.8		2	2.34		Weger et al. (2002, J. Phycol.), Figures 1-4.												Coccomyxa subellipsoidea	1.23337e-05
		120		0.046636		0.105	30		1.00829								Lee and Lee (2001, Biotech. Bioproc. Eng.), Figure 1.												Dactylococcopsis smithii	1.30265e-05
																													Tetrastrum staurogeniaeforme	1.57004e-05
Chlorella marina		654.02		0.221931							0.000221931						Mitra et al. (2012, Natl. Acad. Sci. Lett.), Table 2.												Crucigenia tetrapedia	1.61176e-05
																													Scenedesmus abundans	1.79859e-05
Chlorella minutissima		1.29667		0.000723899		0.02079	21.5		0.434904		7.23899e-07	0.79631		3	0.915756		Lourenco et al. (2002, Phycologia), Tables 1 and 2.												Eudorina elegans	2.75619e-05
						0.063	27		0.79631								Bhatnagar et al. (2010, Appl Biochem Biotechnol.), Figure 1.												Tetraselmis wettsteinii	3.34282e-05
						0.0105	27		0.132718								Sankar et al. (2011, Biotech. Biotech. Equip.), Table 1.												Oocystis parva	3.94344e-05
																													Quadrigula chodatii	4.05215e-05
Chlorella pyrenoidosa		8.8		0.00421501		0.135902	23		2.47795		1.02714e-05	2.34298		5	2.34298		Shuter et al. (1982, Am. Nat).												Scenedesmus acuta	4.18154e-05
						0.0834	26.5		1.10357								Hoogenhout and Amesz (1965, Arch. Mikrobiol.)												Scenedesmus brasiliensis	4.8688e-05
						0.092	20		2.208								Matthijs et al. (1996, Biotech. Bionengineer.)												Chlamydomonas globosa	5.65608e-05
						0.0852	25		1.29343								Zabat (1970)												Actinastrum hantzchii	0.000123216
		37.6		0.0160342													Shuter (1978, Limnol. Oceanogr.)												Ankyra ancora	0.000123216
						0.0585	19		1.53868								Goldman and Carpenter (1974, Limnol. Oceanogr.)												Pyramimonas amylifera	0.000171437
		37.6		0.0160342													Ketchum and Redfield (1949, J. Cell. Physiol.), Table 1.												Volvox carteri	0.000212855
																													Chlorella marina	0.000221931
Chlorella sorokiniana						0.02208	25		0.3352		2.75619e-05	2.63911		6	2.63911		Kim et al. (2013, Bioresource Tech.), Abstract.												Polytoma agilis	0.000255924
						0.14583	20		3.49992								Podevin et al. (2015, J. Appl. Phycol.), Figure 5.												Polytoma uvella	0.000255924
						0.18	38		0.830652								Heath (1977, Plant Physiol.), Figure 3.												Chlamydomonas gymnogama	0.000352067
						0.27	36.5		1.42949								Jannsen et al. (1999, J. Biotech.), Table 2.												Cosmocladium constrictum	0.000505435
				0.0082		0.0834	25		1.26611								Vigeolus et al. (2012, J. Biotech.), Table 1.												Pyramimonas propulsa	0.000563282
				0.0145		0.3681	37.5		1.77829								Wagner and Welch (1969, Appl. Microbiol.), Figures 2 and 5.												Monoraphidium neglectum	0.000702695
																													Oocystis crassa	0.00089015
Chlorella variabilis		4.43		0.00224164							2.24164e-06	0.529963		2	0.688951		Cheng et al. (2011, Process Biochem.) -- 2.04 um diameter												Chlamydomonas brannonii	0.0013354
						0.0302	24		0.50245								Loganathan et al. (2020, J. Env. Chem. Eng.), Page 4.												Chlamydomonas frankii	0.00175742
						0.0242	21		0.529963								Tran et al. (2020, Clean Technologies and Environmental Policy), Table 2.												Straurastrum dorsidentiferum	0.0079545
Chlorella vulgaris		216		0.0502							2.30502e-05	2.43229		5	2.43229		Yang et al. (2000, Biochem. Eng. J.); Spoehr and Milner (1948, Plant Physiol.); Ketchum et al. (1949, J. Cell. Comp. Physiol.); Griffiths (1965, Ann. Bot.); McIlrath and Skok (1958, Bot. Gazette); Stouthamer (177, symposium)
						0.0719	25		1.09152								Hoogenhout and Amesz (1965, Arch. Mikrobiol.)
						0.0191	20		0.4584								Mayo (1997, Water Environ. Res.)												Chlorococcum wemmeri		2.89506
		11.965		0.00559184		0.0833	25		1.26459								Yoshida et al. (2004, Proc. Roy. Soc. Lond. B)												Coccochloris stagnina		0.649753
						0.15	20		3.6								Podevin et al. (2015, J. Appl. Phycol.), Figure 5.												Cosmarium acerosum		0.18984
				0.0275		0.02075	28		0.23932								Perez-Garcia et al. (2011, J. Phycol.), page 193.												Cosmarium botrytis		0.10704
		49.8		0.0207647													Ketchum and Redfield (1949, J. Cell. Physiol.), Table 1.												Desmidium swartzii		0.12432
		103.2		0.0405938													Maxwell et al. (1994, Plant Physiol.), Table 1.												Eudorina californica		0.3036
																													Haematococcus droebakensis		0.51744
Chlorococcum macrostigmatum						0.075	20		1.8		0.000257348	1.8		1	3.042		Weger et al. (2002, J. Phycol.), Figures 1-4.												Mesotaenium kramstai		0.3588
		768.218		0.257348													Multiple scaled photos from the web, averaging over different studies, assuming spherical shape.												Micrasterias americanum		0.15528
																													Nannochloropsis granulata		1.87335
Chlorococcum wemmeri						0.15167	22.5		2.89506			2.89506		1	4.89265		Abdelkhalik et al. (2016, Med. Marine Sci.), Table 2.												Pediastrum duplex		0.26904
																													Pleurotaenium trabecula		0.07584
Closterium aciculare		9200		2.52673							0.00252673	0.54		1	0.9126		Kagami and Urabi (2001, Limnology), Table2 .												Roya anglica		0.62112
						0.0225	20		0.54								Coesel (1991, J. Plank. Res.), Table 6.												Scenedesmus falcatus		0.755498
																													Scenedesmus parisiensis		0.258193
Closterium acutum		900		0.297699		0.05583	25		0.847563		0.000297699	0.847563		1	1.43238		Coesel and Wardenaar (1990, Freshwater Biol.), Table 2.												Selenastrum bibraianum		0.668076
																													Stichococcus mirabilis		0.18264
Closterium limneticum		5226		1.50173		0.04708	25		0.714728		0.00150173	0.714728		1	1.20789		Coesel and Wardenaar (1990, Freshwater Biol.), Table 2.												Volvox aureus		0.69
Coccochloris stagnina						0.0428	25		0.649753			0.649753		1	1.09808		Caperon and Meyer (1972, Deep Sea Res.), Table 1.
Coccomyxa subellipsoidea		28.27		0.0123337							1.23337e-05						Blanc et al. (2012, Gen. Biol.) -- 3 x 6 um
Coelastrum microporum						0.03125	20		0.75		2.75619e-05	0.75		1	1.2675		Bouterfas et al. (2002, Hydrobiol.), Table 1.
		410		0.144423													Bellinger (1974, British Phycol. J.), Table 1, assuming 16 cells per colony.
		383		0.135649		0.04833	25		0.733704								Bouterfas et al. (2006, Limnetica), Table 3.
Cosmarium abbreviatum		3700		1.093		0.01958	25		0.297247		0.001093	0.297247		1	0.502347		Coesel and Wardenaar (1990, Freshwater Biol.), Table 2.
Cosmarium acerosum						0.00791	20		0.18984			0.18984		1	0.32083		Moss (1973, J. Ecol.), Figure 2.
Cosmarium biretum		22000		5.63513		0.02708	25		0.411105		0.00563513	0.411105		1	0.694768		Coesel and Wardenaar (1990, Freshwater Biol.), Table 2.
Cosmarium botrytis						0.00446	20		0.10704			0.10704		1	0.180898		Moss (1973, J. Ecol.), Figure 2.
Cosmarium kjellmanii		6700		1.8874		0.035	25		0.53134		0.0018874	0.53134		2	0.690742		Coesel and Wardenaar (1990, Freshwater Biol.), Table 2.
						0.01064	21		0.233008								Prasad (1983, New Phytol.), Table 1.
Cosmarium subprotumidum		1738		0.545407		0.03083	25		0.468035		0.000545407	0.468035		1	0.790978		Bouterfas et al. (2006, Limnetica), Table 3.
Cosmocladium constrictum		1600		0.505435							0.000505435						Kagami and Urabi (2001, Limnology), Table2 .
Crucigenia tetrapedia		37.8125		0.0161176							1.61176e-05						Bellinger (1974, British Phycol. J.), Table 1, assuming 16 cells per colony.
Dactylococcopsis smithii		30		0.0130265							1.30265e-05						Grover (1989, Limnol. Oceanogr.), Table 1.
Desmidium swartzii						0.00518	20		0.12432			0.12432		1	0.210101		Moss (1973, J. Ecol.), Figure 2.
Dunaliella tertiolecta		178		0.0670288		0.0936622	23		1.70778		8.54928e-05	1.78055		12	1.78055		Shuter et al. (1982, Am. Nat).
		227		0.0838337													Othman et al. (2012, J. Hazard. Mat.)
						0.0558	19.3		1.42788								Goldman and Peavey (1979, Appl. Environ. Microbiol.)
		258		0.0943116		0.05833	20		1.39992								Eppley and Coatsworth (1966, Arch. Mikrobiol.)
						0.0762	25		1.1568								Caperon and Meyer (1972)
		180		0.0677213													Sommer (1995, Limnol. Oceanogr.)
		295		0.106687													Volkman et al. (1989, J. Exp. Mar. Biol. Ecol.)
		200		0.0746144		0.0475	20		1.14								Thompson et al. (1992, J. Phycol.)
		140		0.0537419													Bernard and Rassoulzadegan (1990, Marine Ecol. Prog. Series)
						0.0354	22		0.707378								Kviderova and Henley (2005, J. Appl. Phycol.), Figure 1.
		100		0.0394344													Shuter (1978, Limnol. Oceanogr.), Table 1 -- Caperon reference.
		166		0.06286													Shuter (1978, Limnol. Oceanogr.), Table 1 -- Bienfang reference.
		200.35		0.0747345		0.061417	17.5		1.85333								Thompson et al. (1991, J. Phycol.), Table 1.
				0.0848		0.029583	20		0.709992								van Bergeijk et al. (2016, Mar. Biol.), Table 2.
		308		0.111005													Mullin et al. (1966, Limnol. Oceanogr.), Table 1.
						0.0534	25		0.810673								Caperon and Meyer (1972, Deep Sea Res.), Table 1.
		227		0.0838337		0.03	19		0.789067								Ho et al. (2001, J. Phycology), Table 3.
		183		0.068759		0.036382	21.5		0.761072								Lourenco et al. (2002, Phycologia), Tables 1 and 2.
		614.03		0.209416													Gorgonio et al. (2013, Natural Sci.), Table 2.
		590		0.201864													Maeda and Thompson (1986, J. Cell Biol.)
		295.11		0.106724		0.0362233	20		0.869358								Barton and Yvon-Durocher (2019, Limnol. Oceanogr.), Supp. Table S3.
Eudorina californica						0.01265	20		0.3036			0.3036		1	0.513084		Moss (1973, J. Ecol.), Figure 2.
Eudorina elegans		421.875		0.148267							2.75619e-05						Bellinger (1974, British Phycol. J.), Table 1, assuming 32 cells/colony..
		627		0.213482													Lehman and Sandgren (1982, Limnol. Oceanogr.), Table 2.
Eudorina unicocca						0.053	20		1.272		0.0017407	1.272		1	2.14968		Reynolds and Rogers (1983, Br. Phycol. Soc.), Figure 1.
		6135.92		1.7407													Multiple scaled photos from the web, averaging over different studies, assuming spherical shape.
Gymnochlora stellata		400.3		0.141276		0.020899	20		0.501576		0.000141276	0.501576		1	0.847664		Barton and Yvon-Durocher (2019, Limnol. Oceanogr.), Supp. Table S3.
Haematococcus droebakensis						0.02156	20		0.51744			0.51744		1	0.874474		Moss (1973, J. Ecol.), Figure 2.
Haematococcus lacustris		6000		2.11834		0.03125	20		0.75		1.02714e-05	0.75		2	0.975		Weger et al. (2002, J. Phycol.), Figures 1-4,6, page 517.
		26200		6.61778													Agusti and Kalff (1989, Limnol. Oceanogr.), Table 1.
						0.01483	25		0.225136								Lee and Soh (1991, J. Phycol.), Table 1.
				11.86													Chen et al. (1997, Bioresource Tech.), page 22.
Haematococcus pluvialis				1.0888		0.03	23		0.547001		2.75619e-05	0.936		2	1.2168		Cifuentes et al. (2003, Biol. Res.), Table 1.
		10018		2.73271													Wayama et al. (2012, Plos One), page 5.
						0.039	20		0.936								Fan et al. (1984, J. Phycol.), Figure 1.
Mesotaenium kramstai						0.01495	20		0.3588			0.3588		1	0.606372		Moss (1973, J. Ecol.), Figure 2.
Micractinium pusillum		180		0.0677213							6.77213e-05	0.238109		1	0.402405		Bellinger (1974, British Phycol. J.), Table 1.
						0.0392	35		0.238109								Bouarab et al. (2004, Water Res.), Table 1.
Micrasterias americanum						0.00647	20		0.15528			0.15528		1	0.262423		Moss (1973, J. Ecol.), Figure 2.
Micromonas pusilla		3.58		0.00336							1.81372e-06	1.33053		5	1.33053		Vaulot et al. (2007, FEMS Microbiol. Rev.) -- 2 um diameter (4.19 um^3); Brown and Jeffrey (1992, J. Exp. Mar. Biol. Ecol.) -- 3.5 um^3, .00309 ng; Martinez-Fernandez et al. (2006, Aquaculture) -- 0.00364 ng, 1.8 um (3.05 um^3) diameter
		11		0.00517555		0.0246	18		0.709103								Maranon et al. (2013, Ecol. Letters)
		3.5		0.00180475													Brown and Jeffrey (1992, J. Exp. Mar. Biol. Ecol.)
		3.75		0.00192302		0.0375	20		0.9								Thompson et al. (1992, J. Phycol.)
		3.667		0.00188383		0.05	20		1.2								Halsey et al. (2014, Metabolites)
		2.25		0.00120194		0.04625	17		1.46106								Cochlan and Harrison (1991, J. Exper. Mar. Biol. Ecol.), Table 1, page 131.
		1.46		0.000807383													Harrison et al. (2015, Estuarine Coast. Shelf Sci.), Table 2.
		7		0.00234													Shaw et al. (2003, Mar. Chem.), Table 2.
		1.49		0.000822633		0.0242812	20		0.582748								Barton and Yvon-Durocher (2019, Limnol. Oceanogr.), Supp. Table S3.
Monoraphidium neglectum		2289.1		0.702695							0.000702695						Fawley et al. (2005, J. Phycol.)
Nannochloris atomus		14		0.00646119		0.02875	19		0.756189		2.75619e-05	0.911669		2	1.18517		Ho et al. (2001, J. Phycology), Table 3.
		57		0.0235115													Volkman et al. (1989, J. Exp. Mar. Biol. Ecol.), Table 1.
						0.05	23		0.911669								Geider and Osborne (1986, Marine Biol.), Abstract.
Nannochloris maculata		3.6		0.00185214							1.85214e-06						Hansen et al. (1997, J. Exp. Marine Biol.), Table 1.
Nannochloris oculata						0.0179	20		0.4296		1.02714e-05	1.3862		3	1.59413		Cho et al. (2007, Fisheries), Table 4.
						0.04312	20		1.03488								Mayasich et al. (1982, Aquatic Toxicol.), Figure 2.
		4.68		0.00235777													Othman et al. (2012, J. Hazard. Mat.)
						0.0577583	20		1.3862								Thomas (1996, J. Phycol.)
		8.18		0.00394101													Bernard and Rassoulzadegan (1990, Marine Ecol. Prog. Series)
				0.00698													Schulze et al. (2016, Algal Res.), Table 2.
Nannochloropsis gaditana		9.15		0.0055							5.40134e-06	0.588036		3	0.676242
		8.6		0.0041268		0.0204	18		0.588036								Maranon et al. (2013, Ecol. Letters)
				0.005													Moreno-Garido et al. (1998, Ecotox. Environ. Restor.), page 46.
						0.00917	23		0.1672								Simionato et al. (2011, Bioresource Tehnol.), Figure 1.
				0.0075		0.025	20		0.6								Gentile and Blanch (2001, Biotech. Bioeng.), page 3.
Nannochloropsis granulata						0.09375	22		1.87335			1.87335		1	3.16597		Stawiarski et al. (2017, Limnol. Oceanogr.), Figure 1.
Nannochloropsis oculata						0.0287	21		0.628509		2.75619e-05	1.16532		5	1.16532		Spolaore et al. (2006, J. Chem. Tech. Biotech.)
		14		0.00646119													Brown and Button (1979, J. Phycol.)
						0.05542	20		1.33008								Podevin et al. (2015, J. Appl. Phycol.), Figure 5.
						0.03054	26		0.42305								Chiu et al. (2009, Bioresource Tech.), page 835.
				0.0103		0.04169	20		1.00056								Chen et al. (2010, Bot. Studies), Abstract.
		13.767				0.026565	21.5		0.555711								Lourenco et al. (2002, Phycologia), Tables 1 and 2.
Oocystis crassa		2960		0.89015							0.00089015						Bellinger (1974, British Phycol. J.), Table 1.
Oocystis marsonii						0.03	20		0.72		2.55e-05	0.7992		2	1.03896		Sommer (1991, Func. Ecol.), Table 2.
		38		0.0255		0.0333	20		0.7992								Dunker et al. (2003, Freshwater Biol.), Figure 1, Table 1.
Oocystis parva		100		0.0394344							3.94344e-05						Kagami and Urabi (2001, Limnology), Table2 .
Oocystis pusilla						0.02166	12		1.08173		4.12448e-05	1.08173		1	1.82813		Grover (1989, Limnol. Oceanogr.), Table 1.
		105		0.0412448													Palenik et al. (2007, PNAS); assuming 0.75 um diameter from photos
Oocystis solitaria		640		0.217551							1.02714e-05						Bellinger (1974, British Phycol. J.), Table 1.
		295		0.106687													Olenina et al. (2006, Baltic Sea Environ. Proc. No. 6), Annex.
		530		0.182898													Kagami and Urabe (2001, Limnol.), Table 2.
Ostreococcus tauri		0.91		0.000522628							1.02714e-05	1.53726		4	1.62949		Henderson et al. (2007, PLOS ONE)	Page E749.
		22.4		0.00995642		0.0171	18		0.492913								Maranon et al. (2013, Ecol. Letters)
						0.05	20		1.2								Halsey et al. (2014, Metabolites)
						0.04667	22		0.93258								Rodriguez et al. (2005, Environ. Microbiol.), Figure 4.
		0.86		0.00049615		0.0640524	20		1.53726								Barton and Yvon-Durocher (2019, Limnol. Oceanogr.), Supp. Table S3.
Pandorina morum		350		0.124858							0.000124858	0.79008		2	1.0271		Bellinger (1974, British Phycol. J.), Table 1, assuming 16 cells per colony.
						0.01294	20		0.31056								Moss (1973, J. Ecol.), Figure 2.
						0.03292	20		0.79008								Sommer (1991, Func. Ecol.), Table 2.
Pediastrum boryanum		750		0.251728							2.75619e-05	2.328		1	3.93432		Bellinger (1974, British Phycol. J.), Table 1, assuming half colonies are 16 and other 32 cells.
		910		0.300741		0.097	20		2.328								Park et al. (2014, Water Res.), Table 5, Figure 6.
Pediastrum duplex						0.01121	20		0.26904			0.26904		1	0.454678		Moss (1973, J. Ecol.), Figure 2.
Picochlorum sp.		5.23		0.00261154		0.032	25		0.485796		2.75619e-05	1.29047		2	1.67761		de la Vega et al. (2011, Biotech. Prog.) -- 2 x 2.5 um in photos; Othman et al. (2012, J. Hazard. Mat.)
						0.025	22		0.499561								Kviderova and Henley (2005, J. Appl. Phycol.), Figure 1.
		2.95		0.00154209													Othman et al. (2012, J. Hazard. Mat.), Table 1.
						0.06458	22		1.29047								Stawiarski et al. (2017, Limnol. Oceanogr.), Figure 1.
Pleurotaenium trabecula						0.00316	20		0.07584			0.07584		1	0.12817		Moss (1973, J. Ecol.), Figure 2.
Polytoma agilis		763.6		0.255924							0.000255924						Gittleson and Noble (1973, Trans. Amer. Microscop. Soc.), Table 1.
Polytoma uvella		763.6		0.255924							0.000255924						Gittleson and Noble (1973, Trans. Amer. Microscop. Soc.), Table 1.
Polytoma papillatum		862.54		0.28628							2.75619e-05	0.588479		1	0.99453		Gaffal et al. (1982, Protoplasma)
		930		0.306817		0.03083	22.5		0.588479								Abdelkhalik et al. (2016, Med. Marine Sci.), Table 2.
Pseudokirchneriella subcapitata		49		0.0204576		0.06	25		0.910868		2.75619e-05	0.910868		2	1.18413		Machado and Soares (2014, Aquatic Toxicol.), page 4.
				0.015		0.03933	22		0.785909								Bossuyt and Hanson (2004, Aquatic Toxicol.), page 63.
Pseudoscourfieldia marina		7.61		0.00368764							3.68764e-06						Harrison et al. (2015, Estuarine Coast. Shelf Sci.), Table 2.
Pycnococcus provasolii						0.02125	20		0.51		1.02714e-05	0.869338		3	0.999739		Jacquet et al. (2001, J. Phycol.), Table 2.
		12		0.00560688		0.03792	20.5		0.869338								Verity et al. (1992, Limnol. Oceanogr.), Table 3.
		20		0.00897062													Guillard et al. (1991, J. Phycol.), Page 91.
		10		0.00474105		0.02666	19		0.701218								Ho et al. (2001, J. Phycology), Table 3.
Pyramimonas amylifera		494		0.171437							0.000171437						Harrison et al. (2015, Estuarine Coast. Shelf Sci.), Table 2.
Pyramimonas disomata		24.97		0.0110027							1.10027e-05						Sarno et al. (1993, Hydrobiol.), Table 2.
Pyramimonas propulsa		1800		0.563282							0.000563282						Schmidt and Hansen (2001, Marine Ecol. Prog. Series), Table 1.
Pyramimonas parkeae						0.03125	16		1.0819		2.75619e-05	1.0819		2	1.40647		Hannach and Sigleo (1998, Marine Ecol. Prog. Series), Figure 1.
		550		0.189238													Kohata and Watanabe (1989, J. Phycol.), Figure 5.
		587		0.200919		0.02875	19		0.756189								Ho et al. (2001, J. Phycology), Table 3.
Quadrigula chodatii		103		0.0405215							4.05215e-05						Lehman and Sandgren (1982, Limnol. Oceanogr.), Table 2.
Roya anglica						0.02588	20		0.62112			0.62112		1	1.04969		Moss (1973, J. Ecol.), Figure 2.
Scenedesmus abundans		42.6		0.0179859							1.79859e-05						Shuter (1978, Limnol. Oceanogr.), Table 1 -- Giddings reference.
Scenedesmus acuta		106.58		0.0418154							4.18154e-05						Rocha and Duncan (1985, J. Plank. Res.), Table 1.
Scenedesmus bijuga		177.5		0.0668555							6.68555e-05	0.490173		1	0.828392		Bellinger (1974, British Phycol. J.), Table 1, assuming 4 cells/colony.
						0.03878	27		0.490173								Nayak et al. (1996, Bull. Environ. Contam. Toxicol.), Table 3.
Scenedesmus brasiliensis		125.75		0.048688							4.8688e-05						Rocha and Duncan (1985, J. Plank. Res.), Table 1.
Scenedesmus dimorphus		941.7		0.310366							1.02714e-05	0.72748		2	0.945724		Ferreira et al. (2015, J. Appl. Microbiol.), page 664); may be colony.
		150		0.0572636													Ha et al. (2004, J. Freshwater Biol.), Figures 1 and 3.
						0.04792	25		0.72748								Wang et al. (2013, Bioresource Tech.).
						0.01883	25		0.285861								Goswami et al. (2011, J. Algal Biomass Utln.), Table 2.
		55		0.0227514													Grover (1989, Limnol. Oceanogr.), Table 1.
Scenedesmus falcatus						0.03958	22.5		0.755498			0.755498		1	1.27679		Abdelkhalik et al. (2016, Med. Marine Sci.), Table 2.
Scenedesmus protuberans						0.03292	22.5		0.628373		0.000432297	1.26		3	1.449		Abdelkhalik et al. (2016, Med. Marine Sci.), Table 2.
		1350		0.432297		0.0525	20		1.26								Post et al. (2007, British Phycol. J.), Figure 1.
						0.0292	20		0.7008								Gons and Mur (1980, Arch. Micro.), Figure 1.
Scenedesmus quadricauda						0.0924	27		1.16792		0.000143852	1.28778		10	1.28778		Goldman et al. (1974)
						0.0408	20		0.9792								Peterson (1982, Env. Sci. Tch.)
						0.0333	24		0.554026								Hondzo et al. (1998, Hydrobiol.)
		1741.77		0.546495													Tang et al. (1998, Env. Tox. Chem.), treated as colony of 4.
		1900		0.592009													Shuter (1978, Limnol. Oceanogr.), treated as colony of 4.
		276.61		0.100553													Rocha and Duncan (1985, J. Plank. Res.)
						0.0954	27		1.20584								Goldman and Carpenter (1974, Limnol. Oceanogr.)
		250		0.0916178													Bellinger (1974, British Phycol. J.), Table 1, assuming 4 cells/colony.
						0.023	25		0.349166								Spencer and Nichols (1983, Environ. Poll., Series A),Figure 2.
						0.0056	20		0.1344								Moss (1973, J. Ecol.), Figure 2.
						0.01633	25		0.247908								Goswami et al. (2011, J. Algal Biomass Utln.), Table 2.
						0.02625	12		1.31097								Grover (1989, Limnol. Oceanogr.), Table 1.
		75		0.0302643													Grover (1989, Limnol. Oceanogr.), Table 1.
						0.04	22.5		0.763515								Abdelkhalik et al. (2016, Med. Marine Sci.), Table 2.
		269.69		0.098236													Rocha and Duncan (1985, J. Plank. Res.), Table 1.
						0.0833	25		1.26459								Lang and Brown (1981, Applied and Environmental Microbiology), Table 1.
Scenedesmus obliquus		48		0.0200732							3.78717e-05	0.960207		4	1.01782		Agusti and Kalff (1989, Limnol. Oceanogr.), Table 1.
				0.05492		0.06325	25		0.960207								Vigeolus et al. (2012, J. Biotech.), Table 1.
						0.01092	21		0.23914								Prasad (1983, New Phytol.), Table 1.
		68		0.03		0.0333	20		0.7992								Dunker et al. (2003, Freshwater Biol.), Figure 1, Table 2.
		71.05		0.0287948													Ketchum and Redfield (1949, J. Cell. Physiol.), Table 1.
		168		0.0635564													Shuter (1978, Limnol. Oceanogr.), Table 1 -- Thomas reference.
		75		0.0302643		0.01417	15		0.537636								Chalifour and Juneau (2011, Aquatic Toxicol.), Table 1.
				0.061													Gris et al.(2014, Appl. Biochem. Biotech.), Figure 1, Page 2382.
Scenedesmus parisiensis						0.01179	21		0.258193			0.258193		1	0.436345		Prasad (1983, New Phytol.), Table 1.
Selenastrum bibraianum						0.035	22.5		0.668076			0.668076		1	1.12905		Abdelkhalik et al. (2016, Med. Marine Sci.), Table 2.
Selenastrum capricornutum						0.1021	27.5		1.23275		2.63076e-05	1.42675		4	1.51235		Goldman et al. (1974)
		82		0.0328536		0.0379	20		0.9096								Brown and Button (1979, J. Phycol.)
		75		0.0302643													Kuwabara and Leland (1986, Env. Tox. Chem.)
		45		0.015		0.0714	22		1.42675								Mayer et al. (1998, Env. Tox. Chem.)
						0.0771	24		1.28274								Goldman and Carpenter (1974, Limnol. Oceanogr.)
		80		0.0321157													Agusti and Kalff (1989, Limnol. Oceanogr.), Table 1.
Selenastrum minutum						0.0408	20		0.9792		8.55713e-06	0.9792		2	1.27296		Bouterfas et al. (2002, Hydrobiol.), Table 1.
		19		0.00855713		0.05667	25		0.860315								Bouterfas et al. (2006, Limnetica), Table 3.
Sphaerocystis schroeteri						0.03292	20		0.79008		1.02714e-05	0.998832		3	1.14866		Sommer (1991, Func. Ecol.), Table 2.
						0.02	12		0.998832								Grover (1989, Limnol. Oceanogr.), Table 1.
		74		0.0298929													Kagami and Urabe (2001, Limnol.), Table 2.
						0.0258	20		0.6192								Litchman et al. (2003, Freshwater Biol.), Table 1.
		32		0.0138233													Grover (1989, Limnol. Oceanogr.), Table 1.
		133		0.0512647													Lehman and Sandgren (1982, Limnol. Oceanogr.), Table 2.
Staurastrum anatinum		11300		3.05286		0.01167	25		0.177164		0.00305286	0.177164		1	0.299407		Coesel and Wardenaar (1990, Freshwater Biol.), Table 2.
Staurastrum avicula		16800		4.39703		0.02	25		0.303623		0.00439703	0.303623		1	0.513123		Coesel and Wardenaar (1990, Freshwater Biol.), Table 2.
Staurastrum chaetoceros		4600		1.3354		0.0204	20		0.4896		0.0013354	0.4896		1	0.827424		Coesel and Wardenaar (1990, Freshwater Biol.), Figure 1, Table 2.
Staurastrum cingulum		6400		1.80951		0.03125	25		0.474411		0.00180951	0.55896		2	0.726648		Coesel and Wardenaar (1990, Freshwater Biol.), Table 2.
						0.02329	20		0.55896								Butterwick et al. (2005, Freshwater Biol.), Table 1.
Staurastrum cuspidatus		5100		1.46838		0.01667	25		0.25307		0.00146838	0.25307		2	0.32899		Coesel and Wardenaar (1990, Freshwater Biol.), Table 2.
Straurastrum dorsidentiferum		32000		7.9545							0.0079545						Kagami and Urabi (2001, Limnology), Table2 .
Staurastrum pingue		5100		1.46838		0.04792	25		0.72748		0.00146838	0.72748		1	1.22944		Coesel and Wardenaar (1990, Freshwater Biol.), Table 2.
Staurastrum planctonicum		7800		2.17071		0.0375	25		0.569293		0.00217071	0.569293		1	0.962105		Coesel and Wardenaar (1990, Freshwater Biol.), Table 2.
Stichococcus bacillaris						0.0708	20		1.6992		2.75619e-05	1.6992		1	2.87165		Weger et al. (2002, J. Phycol.), Figures 1-4.
		24.9		0.0109743													Ketchum and Redfield (1949, J. Cell. Physiol.), Table 1.
		100		0.0394344													Brown et al. (1998, Marine Biol.), Table 1.
Stichococcus mirabilis						0.00834	21		0.18264			0.18264		1	0.308662		Prasad (1983, New Phytol.), Table 1.
Tetraselmis chui		997		0.327095							2.75619e-05	1.0992		1	1.85765		Brown and Jeffrey (1992, J. Exp. Mar. Biol. Ecol.)
						0.0458	20		1.0992								Chung et al. (2003, Appl. Environ. Microbiol.)
				0.36986													Schulze et al. (2016, Algal Res.), Table 2.
Tetraselmis gracilis						0.05053	21		1.10657		1.02714e-05	1.10657		3	1.27256		Sigaud and Aidar (1993, Bolm Inst Oceanogr., Sao Paulo), Figure 1.
		681.807		0.230592		0.03754	21		0.822099								Aidar et al. (1994, J. Exp. Mar. Biol. Ecol.), Page 179, Figure 3.
		452		0.15798		0.03294	21.5		0.689069								Lourenco et al. (2002, Phycologia), Tables 1 and 2.
		680.99		0.230337													Gorgonio et al. (2013, Natural Sci.), Table 2.
Tetraselmis suecica		330		0.118279							0.000157258	1.0738		3	1.23488		Hansen (1992, Marine Biol.)
		640		0.217551													Volkman et al. (1989, J. Exp. Mar. Biol. Ecol.)
						0.0158822	15		0.6026								Fabregas et al. (1984, Aquaculture)
		689.5		0.232984		0.0283013	15		1.0738								Fabregas et al. (1985, Aquaculture)
						0.0217	25		0.329431								Moheimani (2013, J. Appl. Phycol.)
		298		0.107685													Hansen et al. (1997, J. Exp. Marine Biol.), Table 1.
				0.18505													Zittelli et al. (2006, Aquaculture), Abstract, Table 1.
				0.1266													Abiuci et al. (2014, Biotech. Bioeng.), Table 1, Page 60, Table 4.
Tetraselmis wettsteinii		83.56		0.0334282							3.34282e-05						Sarno et al. (1993, Hydrobiol.), Table 2.
Tetradesmus cumbricus						0.01092	21		0.23914								Prasad (1983, New Phytol.), Table 1.
Tetrastrum staurogeniaeforme		36.75		0.0157004							1.57004e-05						Bellinger (1974, British Phycol. J.), Table 1, assuming 4 cells/colony.
Volvox aureus						0.00136	20		0.03264			0.69		2	0.897		Moss (1973, J. Ecol.), Figure 2.
						0.02875	20		0.69								Senft et al. (1981, J. Phycol.), Results.
Volvox carteri		625		0.212855							0.000212855						Kirk et al. (1993, J. Cell Biol.), Table 1, average for three largest colony sizes.
Volvox globator						0.0336	20		0.8064								Senft et al. (1981, J. Phycol.), Results.

## Sheet: Diatoms
																													Nitzschia panduirformis	0.00019556	0.21696		-3.70872	-0.66362				SUMMARY OUTPUT
Note that for diatoms there can be a wide range of sizes for specific species in different studies, owing to diatoms progressively growing smaller with subseuqnet cell divisions, until rescued by sexual reproduction.																													Fragilariforma nitzschioides	0.000128137	0.235752		-3.89233	-0.627544
																													Diatoma tenuis	0.000225634	0.235752		-3.6466	-0.627544				Regression Statistics
In principle, the estimated dry weights are biased owing to the siliceous covering, and are more representative of expectations of cover-less cells.																													Rhizosolenia castracanei	1.22847	0.23914		0.0893653	-0.621347				Multiple R	0.320313
The cell masses given here are based only on the volumetric conversion, given the uncertainties about the silicon content and its biological significance with respect to metabolic features.																													Coscinodiscus wailesii	0.621683	0.299783		-0.206431	-0.523193				R Square	0.1026
																													Pleurosigma elongatum	0.0118775	0.300273		-1.92527	-0.522483				Adjusted R Square	0.0965367
																													Nitzschia longissima	7.83515e-05	0.31008		-4.10595	-0.508526				Standard Error	0.26535
References on silicon content:																													Fragilaria brevistriata	0.000409855	0.310313		-3.38737	-0.5082				Observations	150
																													Nitzschia delicatissima	4.09739e-05	0.324527		-4.38749	-0.488749
Hughes and Lund (1962) indicate that 50% of Asterionella formosa dry weight is due to the frustule.																													Pseudonitzschia multiseries	0.000417544	0.330642		-3.3793	-0.480642				ANOVA
																													Navicula elegans	0.000845786	0.336305		-3.07274	-0.473267					df	SS	MS	F	Significance F
																													Aulacoseira granulata	0.00129449	0.337621		-2.8879	-0.47157				Regression	1	1.19141	1.19141	16.9209	6.44218e-05
																													Asterionella kariana	0.000115158	0.362353		-3.93871	-0.440868				Residual	148	10.4208	0.0704107
																													Biddulphia alternans	0.0034547	0.415935		-2.46159	-0.380974				Total	149	11.6122
																													Pseudonitzschia australis	0.000476298	0.43276		-3.32212	-0.363753
																													Rhopalodea musculus	0.0018355	0.433402		-2.73624	-0.363109					Coefficients	Standard Error	t Stat	P-value	Lower 95%	Upper 95%	Lower 95.0%	Upper 95.0%
											SUMMARY																		Pleurosigma angulatum	0.00529389	0.433402		-2.27623	-0.363109				Intercept	-0.25256	0.0661006	-3.82084	0.000195244	-0.383183	-0.121937	-0.383183	-0.121937
												Maximum																	Tryblionella hungarica	5.97526e-05	0.487011		-4.22364	-0.312461				X Variable 1	-0.0835979	0.0203228	-4.1135	6.44218e-05	-0.123758	-0.0434376	-0.123758	-0.0434376
						Max. Cell			Normalized			exponential																	Amphora angusta	0.00163368	0.487011		-2.78683	-0.312461
		Volume		Dry Weight		Div. Rate	Temp.		to 20 C		Dry weight	growth rate		Sample-size															Rhizosolenia acuminata	1.22323	0.491091		0.0875084	-0.308838
Species		um^3		ng		(hours^-1)	C		(days^-1)		per cell (ug)	(days^-1; 20 C)		corrected max rate			Reference												Coscinodiscus asteromphalus	0.0257	0.491734		-1.59007	-0.30827
																													Caloneis linearis	0.000873536	0.516463		-3.05872	-0.286961
																													Coscinodiscus radiatus	0.0171689	0.517288		-1.76526	-0.286267
																													Amphitetras antediluviana	0.010829	0.519919		-1.96541	-0.284064
Achnanthes brevipes		290.99		0.105352							0.000761915	0.583056		1	0.985365		Connolly et al. (2008, J. Phycol.), Table 1.												Actinocyclus octonarius	0.00804593	0.545311		-2.09442	-0.263355
						0.024294	20		0.583056								Guerrini et al. (2000, J. Phycol.), Figure 1.												Actinoptychus senarius	0.00172128	0.571546		-2.76415	-0.242949
		6100		1.73132		0.04792	18										Mizuno (1991, J. Phycol.), Table 1.												Thalassiosira antarctica	0.0413535	0.57314		-1.38349	-0.241739
		1812		0.566735													Snoeijs et al. (2002, J. Phycol.), Tables 1 and 2.												Gyrosigma spencerii	0.0015321	0.577869		-2.81471	-0.23817
		12136		3.26005													Scholz and Liebezeit (2013, J. Appl. Phycol.), Table 1.												Achnanthes brevipes	0.000761915	0.583056		-3.11809	-0.23429
																													Synedra ulna	0.00172235	0.584054		-2.76388	-0.233547
Achnanthes exigua		81		0.0324849							3.24849e-05						Scholz and Liebezeit (2013, J. Appl. Phycol.), Table 1.												Aulacoseira ambigua	0.000100683	0.589297		-3.99704	-0.229666
																													Dactyliosolen fragilissimus	0.00172349	0.6		-2.76359	-0.221849
Achnanthes lemmermanni						0.075	16		2.59656			2.59656		1	4.38818		Scholz (2014, J. Phycol.), Table 1.												Rhizosolenia robusta	0.665772	0.608381		-0.176674	-0.215824
																													Navicula minima	2.55908e-05	0.610282		-4.59192	-0.21447
Achnanthes linkei						0.04583	16		1.58667			1.58667		1	2.68147		Scholz (2014, J. Phycol.), Table 1.												Navicula pelliculosa	1.70458e-05	0.616555		-4.76838	-0.210029
																													Pleurosigma intermedium	0.0175007	0.618534		-1.75694	-0.208637
Achnanthidium minutissima		77		0.031006							0.000499472	1.20744		1	2.04057		Snoeijs et al. (2002, J. Phycol.), Tables 1 and 2.												Biddulphia sinensis	0.0341799	0.622921		-1.46623	-0.205567
						0.05031	20		1.20744								Admiraal (1977, Marine Biol.), Table 1.												Rhizosolenia setigera	0.0113304	0.632395		-1.94575	-0.199011
																													Nitzschia ovalis	7.82108e-05	0.650191		-4.10673	-0.186959
Actinocyclus octonarius						0.00573201	20		0.137568		0.00804593	0.545311		3	0.627108		Baars (1981, Hydrobiol. Bull.), Table 1.												Guinardia flaccida	0.0309048	0.662629		-1.50997	-0.178729
						0.0227213	20		0.545311								Baars (1981, Hydrobiol. Bull.), Table 1.												Biddulphia regia	0.0595592	0.662629		-1.22505	-0.178729
						0.0169024	26		0.234138								Baars (1981, Hydrobiol. Bull.), Table 1.												Melosira nummuloides	0.000778822	0.67163		-3.10856	-0.17287
		32400		8.04593													Harrison et al. (2015, Estuarine Coast. Shelf Sci.), Table 2.												Coscinodiscus pavillardii	0.00158005	0.676098		-2.80133	-0.169991
																													Rhizosolenia imbricata	0.0150367	0.676098		-1.82285	-0.169991
Actinoptychus senarius						0.015931	16		0.551545		0.00172128	0.571546		4	0.605839		Baars (1981, Hydrobiol. Bull.), Table 1.												Corethron hystrix	0.00691928	0.677777		-2.15994	-0.168913
						0.0133784	16		0.46317								Baars (1981, Hydrobiol. Bull.), Table 1.												Odontella aurita	0.00138147	0.679355		-2.85966	-0.167903
						0.0238144	20		0.571546								Baars (1981, Hydrobiol. Bull.), Table 1.												Rhizosolenia alata	0.0112226	0.6959		-1.94991	-0.157453
		1775		0.55608		0.02375	24		0.395139								Fields and Kociolek (2015, J. Appl. Phycol.), Table 2.												Coscinodiscus concinnus	0.823545	0.697448		-0.0843124	-0.156488
		20700		5.32804													Harrison et al. (2015, Estuarine Coast. Shelf Sci.), Table 2.												Cyclotella cryptica	0.000236246	0.6984		-3.62663	-0.155896
																													Stephanodiscus subtilis	0.000140205	0.698549		-3.85324	-0.155803
Amphiphora alata		12000		3.22643		0.037375	19.5		0.939038		0.00322643	0.939038		1	1.58697		Williams (1964, Ecology), Table 1 and 3.												Nitzschia acicularis	0.000103941	0.728148		-3.98321	-0.13778
																													Coscinodiscus gigas	0.0330271	0.730008		-1.48113	-0.136672
Amphipora paludosa		176.715		0.0665835							6.65835e-05						Connolly et al. (2008, J. Phycol.), Table 1.												Nitzschia brevirostris	4.62784e-05	0.734279		-4.33462	-0.134139
																													Pleurosira laevis	0.00724132	0.755671		-2.14018	-0.121667
Amphitetras antediluviana		44748		10.829		0.03125	24		0.519919		0.010829	0.519919		1	0.878663		Fields and Kociolek (2015, J. Appl. Phycol.), Table 2.												Bacillaria paradoxa	0.000917261	0.791822		-3.03751	-0.101373
																													Biddulphia aurita	0.00488512	0.792584		-2.31113	-0.100955
Amphora angusta						0.03208	25		0.487011		0.00163368	0.487011		1	0.823049		Clavero et al. (2000, J. Phycol.), Figure 1.												Coscinodiscus granii	0.0495514	0.799919		-1.30494	-0.0969542
		5727		1.63368													Scholz and Liebezeit (2013, J. Appl. Phycol.), Table 1.												Chaetoceros diadema	0.00120934	0.815301		-2.91745	-0.0886818
																													Rhizosolenia stolterfothii	0.00639116	0.835965		-2.19442	-0.0778119
Amphora arcus						0.03125	25		0.474411			0.474411		1	0.801754		Clavero et al. (2000, J. Phycol.), Figure 1.												Cylindrotheca gerstenbergeri	0.00076765	0.866804		-3.11484	-0.062079
																													Gyrosigma fasciola	0.000784675	0.866804		-3.10531	-0.062079
Amphora arenaria		1147		0.372112							0.000372112						Scholz and Liebezeit (2013, J. Appl. Phycol.), Table 1.												Gyrosigma tenuissimum	0.000705772	0.876779		-3.15134	-0.0571096
																													Biddulphia mobiliensis	0.00716445	0.8832		-2.14482	-0.0539409
Amphora coffeaeformis		639		0.217238							0.000121361	1.5721		5	1.5721		Snoeijs et al. (2002, J. Phycol.), Tables 1 and 2.												Chaetoceros muelleri	5.39844e-05	0.883457		-4.26773	-0.0538147
						0.03105	20		0.7452								Qi-hua et al. (1998, Chin. J. Limnol. Oceanogr.), Figure 1.												Nitzschia sigma	0.00135521	0.89712		-2.86799	-0.0471495
		400		0.141179													Brown et al. (1998, Marine Biol.), Table 1.												Rhizosolenia formosa	1.45398	0.90663		0.16256	-0.0425698
						0.0207	28		0.238743								Rajadurai et al. (2005, J. Thermal Biol.), Figure 1.												Pinnularia ambigua	0.000274023	0.914858		-3.56221	-0.0386461
						0.0625	16		2.1638								Scholz (2014, J. Phycol.), Table 1.												Amphiphora alata	0.00322643	0.939038		-2.49128	-0.0273169
		152.9		0.0582814													Haubois et al. (2005, Estuarine Coastal Shelf Sci.), table 2.												Tabellaria flocculosa	0.000364011	0.9648		-3.43889	-0.0155627
						0.06458	25		0.980398								Clavero et al. (2000, J. Phycol.), Figure 1.												Chaetoceros debilis	0.000175749	0.978353		-3.75511	-0.00950445
																													Navicula phyllepta	8.28217e-05	0.996779		-4.08186	-0.00140102
Amphora cymbamphora						0.04167	25		0.632598								Clavero et al. (2000, J. Phycol.), Figure 1.												Amphora graeffii	0.000919031	1.00255		-3.03667	0.0011053
																													Stephanocdiscus astrea	0.000432367	1.00889		-3.36415	0.00384204
Amphora copulata		2498		0.761482							0.000761482						Snoeijs et al. (2002, J. Phycol.), Tables 1 and 2.												Nitzschia thermaloides	0.000309851	1.01127		-3.50885	0.00486781
																													Thalassiosira gravida	0.00203679	1.03771		-2.69105	0.0160765
Amphora exigua		1216		0.392657							0.000392657						Scholz and Liebezeit (2013, J. Appl. Phycol.), Table 1.												Streptotheca tamesis	0.0145437	1.05232		-1.83733	0.0221463
																													Navicula gregaria	0.00038761	1.0819		-3.4116	0.0341868
Amphora graeffii		3335		0.993397							0.000919031	1.00255		1	1.69431		Scholz and Liebezeit (2013, J. Appl. Phycol.), Table 1.												Chaetoceros lorenzianus	0.00147334	1.13856		-2.8317	0.0563559
		2816		0.850231		0.028958	16		1.00255								Scholz (2014, Phycologia), Table 1 and 2.												Thalassiosira oceanica	3.03652e-05	1.14528		-4.51762	0.0589117
																													Gyrosigma littorale	0.000104356	1.15287		-3.98148	0.061781
Amphora laevissima						0.05417	16		1.87541			1.87541		1	3.16944		Scholz (2014, J. Phycol.), Table 1.												Nitzschia linearis	4.55623e-05	1.16514		-4.34139	0.066377
																													Thalassiosira punctigera	0.0174672	1.18085		-1.75778	0.0721947
Amphora micrometra						0.04167	25		0.632598			0.632598		1	1.06909		Clavero et al. (2000, J. Phycol.), Figure 1.												Achnanthidium minutissima	0.000499472	1.20744		-3.30149	0.0818656
																													Synedra radians	6.59881e-05	1.24854		-4.18053	0.0964022
Amphora ovalis						0.07917	16		2.74093		0.00915215	2.74093		1	4.63217		Scholz (2014, J. Phycol.), Table 1.												Licmophora abbreviata	0.000375393	1.249		-3.42551	0.0965627
		37269.8		9.15215													Haubois et al. (2005, Estuarine Coastal Shelf Sci.), table 2.												Cyclotella caspia	6.09241e-05	1.26468		-4.21521	0.101982
																													Chaetoceros didymus	0.000692371	1.2696		-3.15966	0.103667
Amphora veneta		215		0.0797477							7.97477e-05						Snoeijs et al. (2002, J. Phycol.), Tables 1 and 2.												Gyrosigma prolongatum	4.80643e-05	1.27321		-4.31818	0.104901
																													Navicula complanatula	4.16165e-05	1.28503		-4.38073	0.108914
Asterionella formosa						0.0546	18.5		1.5034		0.000187446	1.5564		6	1.5564		Hoogenhout and Amesz (1965, Arch. Mikrobiol.)												Thalassiosira weissflogii	0.000244386	1.28515		-3.61192	0.108953
						0.0417	20		1.0008								Gotham and Rhee (1981, J. Phycol.)												Thalassiosira decipiens	0.00929443	1.29714		-2.03178	0.112987
		1800		0.563282													Shuter (1978, Limnol. Oceanogr.)												Cyclotella menenghiniana	0.000486574	1.33001		-3.31285	0.123854
		683		0.230963													Bellinger (1974, British Phycol. J.), Table 1.												Ditylum brightwellii	0.00743296	1.3311		-2.12884	0.124211
		260		0.094984		0.03375	20		0.81								Holm and Armstrong (1981, Limnol. Oceanogr.), page 627.												Syndera acus	0.000717135	1.33317		-3.1444	0.124886
		160		0.12													Jaworski et al. (1988, Brit. Phycol. J.), Figure 7.												Coscinodiscus curvisetum	0.000258513	1.34112		-3.58752	0.127468
		700		0.236246		0.055833	18		1.6094								Sommer (1981, Arch. Hydrobiol.), Table 1.												Thalassiosira eccentrica	0.00296628	1.34793		-2.52779	0.129668
				0.38													May (1980, Hydrobiol.), page 79.												Licmophora gracilis	0.000922114	1.41734		-3.03522	0.151474
		265		0.0966632													Snoeijs et al. (2002, J. Phycol.), Tables 1 and 2.												Nitzschia communis	9.84069e-05	1.44265		-4.00697	0.15916
						0.0386111	20		0.926666								Martin-Jezequel et al. (2000, J. Phycol.), Table -- Kilham references.												Cymatosira belgica	0.000108349	1.44265		-3.96517	0.15916
						0.053125	20		1.275								Suzuki and Takahashi (1995, J. Phycol.), Figure 3.												Fragilaria crotonensis	0.000204338	1.45329		-3.68965	0.162351
		514		0.177812													Lehman and Sandgren (1982, Limnol. Oceanogr.), Table 2.												Cerataulina bergonii	0.00191963	1.47		-2.71678	0.167317
		350		0.124858													Kagami and Urabi (2001, Limnology), Table2 .												Asterionella japonica	0.000146259	1.47401		-3.83488	0.1685
																													Nitzschia bilobata	0.000157337	1.52535		-3.80317	0.183369
Asterionella glacialis		170		0.0642522							0.000134349	2.48729		1	4.20353		Sommer (1995, Limnol. Oceanogr.)												Nitzschia dissipata	0.000206015	1.5312		-3.6861	0.185032
						0.1495	24		2.48729								Brand and Guillard (1981, J. Exp. Mar. Biol. Ecol.), Table 2												Asterionella formosa	0.000187446	1.5564		-3.72712	0.192122
				0.1035													Jones et al. (1987, Phytochem.), Table 1.												Amphora coffeaeformis	0.000121361	1.5721		-3.91592	0.19648
		1122.02		0.364649													Barton et al. (2013, Limnol. Oceanogr.), Table 1.												Minutocellus polymorphus	7.17142e-05	1.57456		-4.14439	0.197159
						0.0506	20		1.2144								Brand (1984, Estuar. Coast. Shelf Sci.), Table 2.												Melosira granulata	0.000561284	1.6094		-3.25082	0.206665
																													Brockmanniella brockmannii	7.17618e-05	1.60992		-4.14411	0.206804
Asterionella japonica		246.75		0.1605		0.04666	17		1.47401		0.000146259	1.47401		1	2.49108		Fisher et al. (1981, J. Exp. Mar. Biol. Ecol.), Table 1.												Nitzschia turgidula	0.0078	1.6202		-2.10791	0.209568
		920		0.30378													Shuter (1978, Limnol. Oceanogr.), Table 1 -- Kain reference.												Surirella ovata	0.00176408	1.64544		-2.75348	0.216281
		525		0.18131													Vilicic (1985, Internal Revue ges. Hydrobiol.), Table 2.												Cylindrotheca closterium	6.13517e-05	1.65		-4.21217	0.217484
		134.41		0.0517645													Mitra et al. (2012, Natl. Acad. Sci. Letters), Table 2.												Craspedostauros britannicus	0.000545984	1.66008		-3.26282	0.220129
																													Navicula directa	0.00020501	1.68147		-3.68823	0.225688
Asterionella kariana		411		0.144747							0.000115158	0.362353		2	0.471059		Philippart et al. (2000, Limnol. Oceanogr.), table 1.												Cerataulina pelagica	0.00314142	1.68147		-2.50287	0.225688
		250		0.0916178													Sommer (1995, Limnol. Oceanogr.), Table 2.												Thalassiosira fluviatilis	0.000491359	1.6992		-3.3086	0.230244
						0.00826969	20		0.198473								Baars (1981, Hydrobiol. Bull.), Table 1.												Cymbella pusilla	2.76556e-05	1.73104		-4.55822	0.238307
						0.015098	20		0.362353								Baars (1981, Hydrobiol. Bull.), Table 1.												Cylindrotheca fusiformis	0.0073	1.73117		-2.13668	0.23834
																													Pseudobalanion planctonicum	0.00358343	1.74388		-2.4457	0.241516
Asterionellopsis glacialis		345		0.123216							0.000112738						Philippart et al. (2000, Limnol. Oceanogr.), table 1.												Rhizosolenia fragillissima	0.0065988	1.80158		-2.18054	0.255654
		170		0.0642522													Sommer (1995, Limnol. Oceanogr.), Table 2.												Bacteriastrum delicatulum	0.00273628	1.81764		-2.56284	0.259507
		524		0.180992													Harrison et al. (2015, Estuarine Coast. Shelf Sci.), Table 2.												Nitzschia palea	7.10062e-05	1.83121		-4.1487	0.262738
																													Leptocylindrus danicus	0.000508345	1.84		-3.29384	0.264818
Asterolampra marylandica		4990		1.43922							0.00143922						Harrison et al. (2015, Estuarine Coast. Shelf Sci.), Table 2.												Stephanocdiscus binderanas	0.000569637	1.84972		-3.2444	0.267106
																													Fragilaria capucina	8.52833e-05	1.86154		-4.06914	0.269872
Attheya septentrionalis		96.8		0.0382719							3.82719e-05						Harrison et al. (2015, Estuarine Coast. Shelf Sci.), Table 2.												Hemiaulus hauckii	0.00235344	1.87171		-2.6283	0.272238
																													Lauderia annulata	0.00349919	1.88867		-2.45603	0.276157
Aulacoseira ambigua		277		0.100683		0.03542	24		0.589297		0.000100683	0.589297		1	0.995912		Fields and Kociolek (2015, J. Appl. Phycol.), Table 2.												Phaeodactylum tricornutum	4.30004e-05	1.97862		-4.36653	0.296362
																													Nitzschia laevis	1.26264e-05	2.02254		-4.89872	0.305898
Aulacoseira distans		278		0.101017							0.000101017						Harrison et al. (2015, Estuarine Coast. Shelf Sci.), Table 2.												Chaetoceros socialis	6.77981e-05	2.13		-4.16878	0.32838
																													Nitzschia actinastroides	0.000296445	2.1619		-3.52806	0.334835
Aulacoseira granulata		13184		3.51818		0.015417	21		0.337621		0.00129449	0.337621		1	0.57058		Graham et al. (2012, J. Indust. Microbiol. Biotech.), Table 2.												Chaetoceros curivsetum	0.000496658	2.20008		-3.30394	0.342438
		1500		0.476298													Kagami and Urabi (2001, Limnology), Table2 .												Chaetoceros wighami	0.000193033	2.24256		-3.71437	0.350744
																													Chaetoceros simplex	6.88153e-05	2.28838		-4.16232	0.359528
Bacillaria paradoxa		2760		0.834663		0.02875	19.5		0.722337		0.000917261	0.791822		3	0.910595		Williams (1964, Ecology), Table 1 and 3.												Stephanocdiscus hantzschii	0.000151136	2.294		-3.82063	0.360594
																													Nitzschia epithemoides	0.000590503	2.30817		-3.22878	0.363267
Bacillaria paxillifer						0.0228713	16		0.791822								Baars (1981, Hydrobiol. Bull.), Table 1.												Nitzschia closterium	0.000117091	2.31148		-3.93148	0.36389
						0.017069	16		0.590941								Baars (1981, Hydrobiol. Bull.), Table 1.												Cyclotella nana	7.22122e-05	2.3592		-4.14139	0.372765
		3388.44		1.00803													Barton et al. (2013, Limnol. Oceanogr.), Table 1.												Navicula cryptocephala	0.000845786	2.45219		-3.07274	0.389554
																													Asterionella glacialis	0.000134349	2.48729		-3.87177	0.395727
Bacteriastrum comosum		39058.9		9.55558							0.00955558						Mitra et al. (2012, Natl. Acad. Sci. Letters)												Chaetoceros gracilis	1.87301e-05	2.51195		-4.72746	0.40001
																													Thallasiosira rotula	0.00160088	2.58796		-2.79564	0.412958
Bacteriastrum delicatulum		39238.1		9.59591							0.00273628	1.81764		1	3.07181		Mitra et al. (2012, Natl. Acad. Sci. Letters)												Cocconeis scutellum	0.000762043	2.59656		-3.11802	0.414398
						0.10925	24		1.81764								Brand and Guillard (1981, J. Exp. Mar. Biol. Ecol.), table 2.												Chaetoceros calcitrans	5.54334e-06	2.6027		-5.25623	0.415424
		2565		0.780253													Vilicic (1985, Internal Revue ges. Hydrobiol.), Table 2.												Chaetoceros affinis	0.000965435	2.62029		-3.01528	0.418349
																													Amphora ovalis	0.00915215	2.74093		-2.03848	0.437897
Bacteriastrum furcatum		11700		3.15214							0.00315214						Harrison et al. (2015, Estuarine Coast. Shelf Sci.), Table 2.												Eucampia zodiacus	0.00218673	2.89306		-2.6602	0.461358
																													Thalassiosira nordenskioeldii	0.0013474	3.14908		-2.8705	0.498184
Bacteriastrum hyalinum		10800		2.92836							0.00292836						Harrison et al. (2015, Estuarine Coast. Shelf Sci.), Table 2.												Thalassiosira pseudonana	2.52883e-05	3.18638		-4.59708	0.503298
																													Skeletonema costatum	0.000107501	4.2228		-3.96859	0.6256
Bacteriastrum varians		40889.3		9.9668							0.0099668						Mitra et al. (2012, Natl. Acad. Sci. Letters)
Bellerochea horologicalis		27300		6.87297							0.00687297						Harrison et al. (2015, Estuarine Coast. Shelf Sci.), Table 2.
																													Chaetoceros throndsenii	1.10149e-05
Bellerochea malleus		141254		31.1799							0.0311799						Barton et al. (2013, Limnol. Oceanogr.), Table 1.												Chaetoceros tenuissimus	1.12983e-05
																													Navicula perminuta	1.6034e-05
Berkeleya rutilans		400		0.141179							0.000141179						Snoeijs et al. (2002, J. Phycol.), Tables 1 and 2.												Staurosira elliptica	1.73634e-05
																													Navicula salinicola	1.8529e-05
Biddulphia alternans		2971		0.893193		0.025	24		0.415935		0.0034547	0.415935		1	0.702931		Fields and Kociolek (2015, J. Appl. Phycol.), Table 2.												Surirella brebisonii	2.08414e-05
		56234.1		13.3621													Barton et al. (2013, Limnol. Oceanogr.), Table 1.												Cyclotella atomus	2.24887e-05
																													Navicula rhyncocephala	2.98929e-05
Biddulphia aurita						0.0208108	16		0.720486		0.00488512	0.792584		5	0.792584		Baars (1981, Hydrobiol. Bull.), Table 1.												Achnanthes exigua	3.24849e-05
						0.0202632	16		0.701526								Baars (1981, Hydrobiol. Bull.), Table 1.												Attheya septentrionalis	3.82719e-05
						0.0217241	16		0.752106								Baars (1981, Hydrobiol. Bull.), Table 1.												Hemidiscus hardmannimus	4.32751e-05
						0.0240625	16		0.833062								Baars (1981, Hydrobiol. Bull.), Table 1.												Halamphora coffeaeformis	4.87771e-05
						0.00429102	20		0.102985								Baars (1981, Hydrobiol. Bull.), Table 1.												Amphipora paludosa	6.65835e-05
		35481.3		8.74732													Barton et al. (2013, Limnol. Oceanogr.), Table 1.												Chaetoceros subtilis	6.77213e-05
		10000		2.72819													Sommer (1995, Limnol. Oceanogr.), Table 2.												Cocconeis peltoides	7.18641e-05
																													Cyclotella choctawhatcheeana	7.46144e-05
Biddulphia granulata		158489		34.6637							0.0346637						Barton et al. (2013, Limnol. Oceanogr.), Table 1.												Pseudonitzschia delicatissima	7.46144e-05
																													Amphora veneta	7.97477e-05
Biddulphia mobiliensis		28560.8		7.16445							0.00716445	0.8832		1	1.49261		Mitra et al. (2012, Natl. Acad. Sci. Letters)												Nitzschia pseudodelicatissima	8.41123e-05
						0.0368	20		0.8832								Brand (1984, Estuar. Coast. Shelf Sci.), Table 2.												Leptocylindrus minimus	8.47861e-05
																													Skeletonema japonicum	8.70562e-05
Biddulphia regia		200000		42.9361							0.0595592	0.662629		3	0.762024		Sommer (1995, Limnol. Oceanogr.), Table 2.												Biremis lucens	8.8917e-05
						0.00533487	20		0.128037								Baars (1981, Hydrobiol. Bull.), Table 1.												Planothidium delicatulum	8.8917e-05
						0.0276096	20		0.662629								Baars (1981, Hydrobiol. Bull.), Table 1.												Diatoma moniliformis	9.80047e-05
						0.0102212	26		0.141588								Baars (1981, Hydrobiol. Bull.), Table 1.												Aulacoseira distans	0.000101017
		407380		82.618													Barton et al. (2013, Limnol. Oceanogr.), Table 1.												Thalassiosira minima	0.000105355
																													Stauroneis wislouchii	0.000108881
Biddulphia rhombus		489779		97.8757							0.0399174						Barton et al. (2013, Limnol. Oceanogr.), Table 1.												Asterionellopsis glacialis	0.000112738
		69700		16.2798													Harrison et al. (2015, Estuarine Coast. Shelf Sci.), Table 2.												Chaetoceros neogracilis	0.000115308
																													Nitzschia sinuata	0.000120289
Biddulphia sinensis		200000		42.9361							0.0341799	0.622921		3	0.71636		Sommer (1995, Limnol. Oceanogr.), Table 2.												Brachysira vitrea	0.000121901
						0.0114356	20		0.274455								Baars (1981, Hydrobiol. Bull.), Table 1.												Navicula duerrenbergiana	0.000127514
						0.0259551	20		0.622921								Baars (1981, Hydrobiol. Bull.), Table 1.												Martyana schultzii	0.000129446
						0.0200289	26		0.277447								Baars (1981, Hydrobiol. Bull.), Table 1.												Berkeleya rutilans	0.000141179
		1122018		209.833													Barton et al. (2013, Limnol. Oceanogr.), Table 1.												Chaetoceros diversus	0.000147984
		16945.9		4.43214													Mitra et al. (2012, Natl. Acad. Sci. Letters)												Nitzschia constricta	0.000155991
																													Cymbella marina	0.000173227
Biremis lucens		242		0.088917							8.8917e-05						Barnett et al. (2015, ISME J.), Tables 1, 3.												Thalassionema nitzschioides	0.000180824
																													Plagiogrammopsis vanheurckii	0.000189635
Brachysira vitrea		341		0.121901							0.000121901						Snoeijs et al. (2002, J. Phycol.), Tables 1 and 2.												Nitzschia inconspicua	0.000198714
																													Nitzschia recta	0.000223704
Brockmanniella brockmannii		350		0.124858							7.17618e-05	1.60992		1	2.72076		Philippart et al. (2000, Limnol. Oceanogr.), table 1.												Thalassiosira nitzschioides	0.000224437
		105		0.0412448		0.06708	20		1.60992								Barnett et al. (2015, ISME J.), Tables 1, 3.												Pseudonitzschia pungens	0.000228559
																													Thalassiosira levanderi	0.000236246
Caloneis brevis						0.05417	16		1.87541			1.87541		1	3.16944		Scholz (2014, J. Phycol.), Table 1.												Encyonema silesiacum	0.000239039
																													Navicula digitoradiata	0.000255991
Caloneis linearis		2900		0.873536		0.017917	18		0.516463		0.000873536	0.516463		1	0.872823		Mizuno (1991, J. Phycol.), Table 1.												Chaetoceros similis	0.000256048
																													Thalassiosira profunda	0.000267127
Caloneis westii		3292.4		0.981717							0.000981717						Haubois et al. (2005, Estuarine Coastal Shelf Sci.), table 2.												Navicula riparia	0.000279972
																													Chaetoceros dipyrenops	0.000280991
Cerataulina bergonii						0.0296154	18		0.853673		0.00191963	1.47		2	1.911		Baars (1981, Hydrobiol. Bull.), Table 1.												Navicula cari	0.000287673
		17173		4.48677													Hulbert (1981, Hydrobiol.), Table 4.												Thallasiosira subtilis	0.000302875
		2712		0.821299		0.06125	20		1.47								Finenko and Krupatkina-Atkinina (1974, Marine Biol.), Tables 1 and 3.												Chaetoceros radicans	0.000323169
																													Gomphonema olivaceum	0.000328001
Cerataulina pelagica		6595		1.86017							0.00314142	1.68147		1	2.84168		Philippart et al. (2000, Limnol. Oceanogr.), table 1.												Tabellaria fasiculata	0.000333278
		27542.3		6.92907													Barton et al. (2013, Limnol. Oceanogr.), Table 1.												Chaetoceros costatus	0.000335968
						0.058333	18		1.68147								Paasche (1980, Limnol. Oceanogr.), Table 1.												Thalassiothrix frauenfeldii	0.000339348
		8720		2.40519													Harrison et al. (2015, Estuarine Coast. Shelf Sci.), Table 2.												Diatoma vulgare	0.000357461
																													Detonula confervacea	0.000363889
Chaetoceros affinis						0.0575	13		2.62029		0.000965435	2.62029		2	3.40637		Myklestad (1977, J. Exp. Mar. Biol. Ecol.), Table 1.												Amphora arenaria	0.000372112
						0.04	20.5		0.917024								Collos (1982, J. Exp. Mar. Biol. Ecol.), Table 1.												Amphora exigua	0.000392657
		7620		2.12458													Vilicic (1985, Internal Revue ges. Hydrobiol.), Table 2.												Mastogloia elliptica	0.000404703
						0.075	18		2.1619								Paasche (1980, Limnol. Oceanogr.), Table 1.												Chaetoceros tortissimus	0.000414589
		2440		0.745201													Harrison et al. (2015, Estuarine Coast. Shelf Sci.), Table 2.												Pseudonitzschia seriata	0.000414589
		1817.64		0.568358													Sarno et al. (1993, Hydrobiol.), Table 2.												Skeletonema elongata	0.00045092
																													Thalassiosira frauenfeldii	0.000452877
Chaetoceros borealis		2720		0.823528							0.000823528						Harrison et al. (2015, Estuarine Coast. Shelf Sci.), Table 2.												Pleurosigma normanii	0.000454012
																													Surirella crumena	0.000461965
Chaetoceros brevis		2660		0.8068							0.0008068						Harrison et al. (2015, Estuarine Coast. Shelf Sci.), Table 2.												Thalassionema frauenfeldii	0.0004646
																													Chaetoceros danicus	0.000482138
Chaetoceros calcitrans		5		0.00250569							5.54334e-06	2.6027		4	2.75886		Volkman et al. (1989, J. Exp. Mar. Biol. Ecol.)												Gyrosigma peisonis	0.000526464
						0.0875	20		2.1								Thompson et al. (1992, J. Phycol.)												Cocconeis pediculus	0.000540786
		5		0.00250569													Brown (1991, J. Exp. Mar. Biol. Ecol.)												Gaillonella sulcata	0.000553774
		24.25		0.0107105		0.08625	17.5		2.6027								Thompson et al. (1991, J. Phycol.), Table 1.												Seminavis robusta	0.000560402
						0.01898	20		0.45552								Phatarperkar et al. (2000, Aquaculture), Figure 2.												Epithemia sorex	0.000582255
						0.079167	30		0.760224								Krichnvaruk et al. (2005, Chem. Eng. J.), Figure 3.												Chaetoceros compressus	0.000598686
		32.55		0.0140418													Sarno et al. (1993, Hydrobiol.), Table 2.												Diatoma vulgaris	0.000608615
																													Chaetoceros seiracanthus	0.00065213
Chaetoceros castracanei		4590		1.33273							0.00133273						Harrison et al. (2015, Estuarine Coast. Shelf Sci.), Table 2.												Pleurosigma salinarum	0.00066825
																													Tabellaria fenestrata	0.000705772
Chaetoceros circinalis		6770		1.90553							0.00190553						Harrison et al. (2015, Estuarine Coast. Shelf Sci.), Table 2.												Navicula forcipata	0.000726355
																													Amphora copulata	0.000761482
Chaetoceros compressus		2551.11		0.776363							0.000598686						Mitra et al. (2012, Natl. Acad. Sci. Letters), Table 2.												Navicula cuspidata	0.000774486
		1450		0.461672													Harrison et al. (2015, Estuarine Coast. Shelf Sci.), Table 2.												Diploneis smithii	0.000783781
																													Melosira varians	0.000805107
Chaetoceros constrictus		2710		0.820742							0.000820742						Harrison et al. (2015, Estuarine Coast. Shelf Sci.), Table 2.												Chaetoceros brevis	0.0008068
																													Chaetoceros constrictus	0.000820742
Chaetoceros convolutus		3320		0.989286							0.000989286						Harrison et al. (2015, Estuarine Coast. Shelf Sci.), Table 2.												Chaetoceros borealis	0.000823528
																													Chaetoceros laciniosus	0.000829097
Chaetoceros costatus		1770		0.554639							0.000335968						Harrison et al. (2015, Estuarine Coast. Shelf Sci.), Table 2.												Mastagloia smithii	0.000829793
		595.23		0.20351													Sarno et al. (1993, Hydrobiol.), Table 2.												Gyrosigma balticum	0.000843992
																													Diatoma bottnica	0.000857173
Chaetoceros curivsetum		2170		0.668987		0.09167	20		2.20008		0.000496658	2.20008		2	2.8601		Finenko and Krupatkina-Atkinina (1974, Marine Biol.), Table 1 and 3.												Gyrosigma acuminatum	0.000905604
		3220		0.961839													Harrison et al. (2015, Estuarine Coast. Shelf Sci.), Table 2.												Encyonema lacustre	0.000911432
						0.0667	20		1.6008								Furnas (1978, J. Exp. Mar. Biol. Ecol.), Figure 2.												Guinardia delicatula	0.000918924
		553.65		0.190393													Sarno et al. (1993, Hydrobiol.), Table 2.												Gomphonemopsis exigua	0.000944237
																													Caloneis westii	0.000981717
Chaetoceros danicus		1520		0.482138							0.000482138						Harrison et al. (2015, Estuarine Coast. Shelf Sci.), Table 2.												Chaetoceros convolutus	0.000989286
																													Coscinodiscus lineatus	0.000997777
Chaetoceros debilis		280		0.101686							0.000175749	0.978353		4	1.03705		Shuter (1978, Limnol. Oceanogr.), Table 1 -- Harrison reference.												Ctenophora pulchella	0.00104808
		291.8		0.105622													Harrison et al. (1977, Marine Biol.), Table 1.												Rhaphoneis amphiceros	0.00104862
						0.024	18		0.691807								Dortsch (1982, J. Exp. Mar. Biol. Ecol.), Table 3.												Leptocylindrus adriaticus	0.00105489
						0.01725	20		0.414								Hyun et al. (2014, J. Environ. Sci. Internat.), Figure 2.												Nitzschia coarctata	0.00107527
						0.0158219	20		0.379726								Baars (1981, Hydrobiol. Bull.), Table 1.												Thalassiosira mediterranea	0.00110115
						0.0407647	20		0.978353								Baars (1981, Hydrobiol. Bull.), Table 1.												Rhizosolenia crassipina	0.00113976
		1600		0.505435													Harrison et al. (2015, Estuarine Coast. Shelf Sci.), Table 2.												Nitzschia gracilis	0.0011418
																													Chaetoceros peruvianus	0.00122572
Chaetoceros decipiens		9020		2.48122							0.00248122						Harrison et al. (2015, Estuarine Coast. Shelf Sci.), Table 2.												Stephanodiscus carconensis	0.00122819
																													Entomoneis paludosa	0.00130037
Chaetoceros densus		8480		2.34422							0.00234422						Harrison et al. (2015, Estuarine Coast. Shelf Sci.), Table 2.												Chaetoceros castracanei	0.00133273
																													Eucampia cornuta	0.00137008
Chaetoceros diadema						0.0235495	16		0.815301		0.00120934	0.815301		1	1.37786		Baars (1981, Hydrobiol. Bull.), Table 1.												Cyclotella striata	0.00139161
		4130		1.20934													Harrison et al. (2015, Estuarine Coast. Shelf Sci.), Table 2.												Nitzschia sigmoidea	0.00142199
																													Thalassiothrix longissima	0.00143351
Chaetoceros didymus		1062		0.346665							0.000692371	1.2696		3	1.46004		Menden-Deuer et al. (2001, Mar. Ecol. Prog. Series)												Asterolampra marylandica	0.00143922
		3455.78		1.02645													Mitra et al. (2012, Natl. Acad. Sci. Letters)												Chaetoceros lauderi	0.00148956
						0.02228	20		0.53472								Hyun et al. (2014, J. Environ. Sci. Internat.), Figure 2.												Tryblionella navicularis	0.00163657
						0.0341379	16		1.18188								Baars (1981, Hydrobiol. Bull.), Table 1.												Paralia sulcata	0.00166824
		3455.78		1.02645													Mitra et al. (2012, Natl. Acad. Sci. Letters), Table 2.												Cymbella helvetica	0.00174333
						0.0529	20		1.2696								Brand (1984, Estuar. Coast. Shelf Sci.), Table 2.												Rhopaloidea gibba	0.00176159
		2030		0.629175													Harrison et al. (2015, Estuarine Coast. Shelf Sci.), Table 2.												Chaetoceros circinalis	0.00190553
																													Climacodium frauenfeldianum	0.0019439
Chaetoceros diversus		421		0.147984							0.000147984						Harrison et al. (2015, Estuarine Coast. Shelf Sci.), Table 2.												Chaetoceros teres	0.00198566
																													Gyrosigma attenuatum	0.00209191
Chaetoceros dipyrenops		845.23		0.280991							0.000280991						Sarno et al. (1993, Hydrobiol.), Table 2.												Leptocylindrus mediterraneus	0.00228566
																													Chaetoceros densus	0.00234422
Chaetoceros eibenii		13200		3.52211							0.00352211						Harrison et al. (2015, Estuarine Coast. Shelf Sci.), Table 2.												Entomoneis alata	0.00244052
																													Climacosphenia elongate	0.00245439
Chaetoceros gracilis		38		0.0161911							1.87301e-05	2.51195		5	2.51195		Volkman et al. (1989, J. Exp. Mar. Biol. Ecol.)												Chaetoceros decipiens	0.00248122
						0.0758	20		1.8192								Thompson et al. (1992, J. Phycol.)												Hemiaulus sinensis	0.00261747
		45		0.018916													Shuter (1978, Limnol. Oceanogr.), Table 1 -- Thomas reference.												Dactyliosolen mediterraneus	0.00268475
		51.6		0.0214542		0.077917	17.5		2.35124								Thompson et al. (1991, J. Phycol.), Table 1.												Diploneis didyma	0.00270032
						0.03162	20		0.75888								Lombardi and Wangersky (1991, Mar. Ecol. Prog. Series), Figure 1.												Rhizosolenia delicatula	0.00272819
						0.1375	25		2.08741								Martin-Jezequel et al. (2000, J. Phycol.), Table -- Taguchi reference.												Cyclotella gamma	0.00274132
						0.13375	22		2.67265								Martin-Jezequel et al. (2000, J. Phycol.), Table -- Thomas reference.												Trigonium alternans	0.00282843
																													Thalassiosira angulata	0.00290341
Chaetoceros laciniosus		2740		0.829097							0.000829097						Harrison et al. (2015, Estuarine Coast. Shelf Sci.), Table 2.												Coscinodiscus jonesianus	0.0029121
																													Bacteriastrum hyalinum	0.00292836
Chaetoceros lauderi		5180		1.48956							0.00148956						Harrison et al. (2015, Estuarine Coast. Shelf Sci.), Table 2.												Coscinodiscus eccentricus	0.00305411
																													Bacteriastrum furcatum	0.00315214
Chaetoceros lorenzianus		3609		1.06824							0.00147334	1.13856		1	1.92417		Hulbert (1981, Hydrobiol.), Table 4.												Ditylum sol	0.00318952
						0.04744	20		1.13856								Brand (1984, Estuar. Coast. Shelf Sci.), Table 2.												Tabellaria waernii	0.00321826
		7260		2.03206													Harrison et al. (2015, Estuarine Coast. Shelf Sci.), Table 2.												Detonula pumila	0.00349755
																													Chaetoceros eibenii	0.00352211
Chaetoceros minimus		59.8		0.024572													Harrison et al. (2015, Estuarine Coast. Shelf Sci.), Table 2.												Melosira sulcata	0.00369359
																													Corethron criophilum	0.00386438
Chaetoceros muelleri		182		0.0684133							5.39844e-05	0.883457		2	1.14849		Othman et al. (2012, J. Hazard. Mat.)												Proboscia alata	0.00473304
		117.8		0.0458489													Connolly et al. (2008, J. Phycol.), Table 1.												Schroederella delicatula	0.00537372
				0.0397		0.031625	20		0.759								Chen et al. (2010, Bot. Studies), Abstract.												Thalassiosira anguste-lineata	0.00539904
		110		0.0430483													Snoeijs et al. (2002, J. Phycol.), Tables 1 and 2.												Epithemia turgida	0.00564597
						0.092	30		0.883457								McGinnis et al. (1997, J. Appl. Phycol.), Figure 4.												Navicula frustulum	0.00565869
		232		0.085531													Harrison et al. (2015, Estuarine Coast. Shelf Sci.), Table 2.												Melosira moniliformis	0.00584687
																													Lauderia borealis	0.00636612
Chaetoceros neogracilis		321		0.115308							0.000115308						Harrison et al. (2015, Estuarine Coast. Shelf Sci.), Table 2.												Bellerochea horologicalis	0.00687297
																													Coscinodiscus oculusiridis	0.00770808
Chaetoceros peruvianus		2997.12		0.900415							0.00122572						Mitra et al. (2012, Natl. Acad. Sci. Letters), Table 2.												Stephanopyxis turris	0.0078319
		5860		1.66856													Harrison et al. (2015, Estuarine Coast. Shelf Sci.), Table 2.												Guinardia striata	0.00793163
																													Fragilaria oceanica	0.00873571
Chaetoceros pseudocrinitus						0.05031	20		1.20744			1.20744		1	2.04057		Brand (1984, Estuar. Coast. Shelf Sci.), Table 2.												Lithodesmium undulatum	0.0089422
																													Striatella unipunctata	0.00902335
Chaetoceros pseudocurvisetus						0.04583	20		1.09992			1.09992		1	1.85886		Suzuki and Takahashi (1995, J. Phycol.), Figure 3.												Bacteriastrum comosum	0.00955558
																													Bacteriastrum varians	0.0099668
Chaetoceros radicans		984		0.323169							0.000323169						Harrison et al. (2015, Estuarine Coast. Shelf Sci.), Table 2.												Thalassiosira baltica	0.0126547
																													Trieres mobiliensis	0.0131578
Chaetoceros seiracanthus		2110.63		0.65213							0.00065213						Sarno et al. (1993, Hydrobiol.), Table 2.												Planktoniella sol	0.0165149
																													Rhizosolenia hebetata	0.0170732
Chaetoceros similis		764		0.256048							0.000256048						Harrison et al. (2015, Estuarine Coast. Shelf Sci.), Table 2.												Porosira glacialis	0.0182468
																													Rhoicosphaenia curvata	0.0184807
Chaetoceros simplex		160		0.0607666		0.0417	20		1.0008		6.88153e-05	2.28838		5	2.28838		Montagnes and Franklin (2001, Limnol. Oceanogr.)												Bellerochea malleus	0.0311799
						0.0833	20		1.9992								Thompson et al. (1992, J. Phycol.)												Biddulphia granulata	0.0346637
		200		0.0746144													Shuter (1978, Limnol. Oceanogr.), Table 1 -- Malone reference.												Biddulphia rhombus	0.0399174
		54.7		0.0226372		0.085417	17.5		2.57756								Thompson et al. (1991, J. Phycol.), Table 1.												Guinardia blavyana	0.040322
						0.05348	20		1.28352								Brand (1984, Estuar. Coast. Shelf Sci.), Table 2.												Pseudosolenia calcaravis	0.0441197
		643		0.218489													Harrison et al. (2015, Estuarine Coast. Shelf Sci.), Table 2.												Dactyliosolen antarcticus	0.0496907
						0.0317	20		0.7608								Aranguren-Gassis et al. (2019, Ecol. Letters), Figure 1.												Rhizosolenia styliformis	0.0499716
																													Rhizosolenia bergonii	0.0546008
Chaetoceros socialis		280		0.101686							6.77981e-05	2.13		1	3.5997		Sommer (1995, Limnol. Oceanogr.), Table 2.												Rhizosolenia calcar avis	0.0799762
		100		0.0394344		0.08875	20		2.13								Finenko and Krupatkina-Atkinina (1974, Marine Biol.), Tables 1 and 3.												Trieres regia	0.134516
		226		0.0834939													Harrison et al. (2015, Estuarine Coast. Shelf Sci.), Table 2.												Trieres chinensis	0.164994
		166.71		0.0631073													Sarno et al. (1993, Hydrobiol.), Table 2.												Coscinodiscus centralis	0.21636
																													Neocalyptrella robusta	0.300867
Chaetoceros subtilis		180		0.0677213							6.77213e-05						Harrison et al. (2015, Estuarine Coast. Shelf Sci.), Table 2.
Chaetoceros tenuissimus		25.7		0.0112983							1.12983e-05						Harrison et al. (2015, Estuarine Coast. Shelf Sci.), Table 2.
																													Achnanthes lemmermanni		2.59656
Chaetoceros teres		7080		1.98566							0.00198566						Harrison et al. (2015, Estuarine Coast. Shelf Sci.), Table 2.												Achnanthes linkei		1.58667
																													Amphora arcus		0.474411
Chaetoceros throndsenii		25		0.0110149							1.10149e-05						Harrison et al. (2015, Estuarine Coast. Shelf Sci.), Table 2.												Amphora laevissima		1.87541
																													Amphora micrometra		0.632598
Chaetoceros tortissimus		1290		0.414589							0.000414589						Harrison et al. (2015, Estuarine Coast. Shelf Sci.), Table 2.												Caloneis brevis		1.87541
																													Chaetoceros pseudocrinitus		1.20744
Chaetoceros wighami						0.02731	28		0.314979		0.000193033	2.24256		2	2.91533		Rajadurai et al. (2005, J. Thermal Biol.), Figure 1.												Chaetoceros pseudocurvisetus		1.09992
						0.09344	20		2.24256								Araujo and Garcia (2000, Aquaculture), Figure 1.												Climaconeis scopulorioides		0.284646
		562		0.193033													Harrison et al. (2015, Estuarine Coast. Shelf Sci.), Table 2.												Cocconeis pelta		2.1638
																													Cocconeis placentula		1.73104
Climacodium frauenfeldianum		6918.31		1.9439							0.0019439						Barton et al. (2013, Limnol. Oceanogr.), Table 1.												Dimeregramma minor		1.87541
																													Diploneis estuarii		1.44265
Climaconeis scopulorioides						0.01875	25		0.284646			0.284646		1	0.481052		Clavero et al. (2000, J. Phycol.), Figure 1.												Diploneis interrupta		1.58667
																													Encyonema prostratum		1.44265
Climacosphenia elongate		8914.06		2.45439							0.00245439						Mitra et al. (2012, Natl. Acad. Sci. Letters), Table 2.												Entomoneis vertebralis		0.316223
																													Fallacia pygmaea		2.74093
Cocconeis pediculus		1722		0.540786							0.000540786						Snoeijs et al. (2002, J. Phycol.), Tables 1 and 2.												Fragilaria subsalina		2.01943
																													Gyrosigma rectum		1.87541
Cocconeis pelta						0.0625	16		2.1638			2.1638		1	3.65682		Scholz (2014, J. Phycol.), Table 1.												Hantzschia marina		2.1638
																													Hantzschia virgata		1.29828
Cocconeis peltoides		192		0.0718641							7.18641e-05						Scholz and Liebezeit (2013, J. Appl. Phycol.), Table 1.												Mastogloia aquilegiae		0.189764
																													Navicula aquorea		1.87541
Cocconeis placentula						0.05	16		1.73104			1.73104		1	2.92546		Scholz (2014, J. Phycol.), Table 1.												Navicula arenaria		0.897
																													Navicula atomus		0.13008
Cocconeis scutellum						0.02803	20		0.67272		0.000762043	2.59656		2	3.37553		Qi-hua et al. (1998, Chin. J. Limnol. Oceanogr.), Figure 1.												Navicula cincta		1.58667
		2500		0.762043													Vilicic (1985, Internal Revue ges. Hydrobiol.), Table 2.												Navicula comoides		0.521379
						0.075	16		2.59656								Scholz (2014, J. Phycol.), Table 1.												Navicula corymbosa		0.66936
																													Navicula finmarchica		1.29828
Corethron criophilum		14600		3.86438							0.00386438						Harrison et al. (2015, Estuarine Coast. Shelf Sci.), Table 2.												Navicula incerta		1.83388
																													Navicula mollis		0.552
Corethron hystrix		27500		6.91928							0.00691928	0.677777		1	1.14544		Harrison et al. (2015, Estuarine Coast. Shelf Sci.), Table 2.												Navicula palpebralis		2.45219
						0.0163	14		0.677777								Read et al. (2019, Applied Microbiology and Biotechnology), Page 1840.												Navicula pargemina		0.505987
																													Navicula patrickae		0.184992
Coscinodiscus asteromphalus		165600		25.7		0.0269689	23		0.491734		0.0257	0.491734		1	0.83103		Shuter et al. (1982, Am. Nat).												Navicula thienemannii		0.08688
																													Navicula viridula		1.87541
Coscinodiscus centralis		1160000		216.36							0.21636						Harrison et al. (2015, Estuarine Coast. Shelf Sci.), Table 2.												Nitzschia frustulum		0.600915
																													Nitzschia fusiformis		0.474411
Coscinodiscus concinnus		5745000		942.805							0.823545	0.697448		3	0.802065		Mullin et al. (1966, Limnol. Oceanogr.), Table 1.												Nitzschia pellucida		2.1638
						0.0105319	16		0.364623								Baars (1981, Hydrobiol. Bull.), Table 1.												Nitzschia phylleptica		0.790679
						0.0201453	16		0.697448								Baars (1981, Hydrobiol. Bull.), Table 1.												Nitzschia rhopalodioides		0.695802
						0.0178149	16		0.616766								Baars (1981, Hydrobiol. Bull.), Table 1.												Nitzschia scalpelliformis		0.493387
		4.67735e+06		780.324													Barton et al. (2013, Limnol. Oceanogr.), Table 1.												Nitzschia subfrustulum		2.01943
		4540000		759.218													Harrison et al. (2015, Estuarine Coast. Shelf Sci.), Table 2.												Pinnularia nobilis		1.87541
																													Pleurosigma strigosum		0.468085
Coscinodiscus curvisetum		772		0.258513		0.05588	20		1.34112		0.000258513	1.34112		1	2.26649		Furnas (1978, J. Exp. Mar. Biol. Ecol.), page 100 (mean size), Figure 2.												Skeletonema tropicum		0.7044
																													Stauroneis legumen		1.73104
Coscinodiscus eccentricus		11305		3.05411							0.00305411						Mitra et al. (2012, Natl. Acad. Sci. Letters), Table 2.												Staurophora amphioxys		1.73104
																													Staurophora salina		1.15391
Coscinodiscus gigas		5150805		852.707		0.030417	20		0.730008		0.0330271	0.730008		1	1.23371		Finenko and Krupatkina-Atkinina (1974, Marine Biol.), Tables 1 and 3.												Synedra rumpens		1.51922
		4390		1.27921													Harrison et al. (2015, Estuarine Coast. Shelf Sci.), Table 2.												Thalassiosira hendeyi		0.754472
Coscinodiscus granii						0.00658745	20		0.158099		0.0495514	0.799919		5	0.799919		Baars (1981, Hydrobiol. Bull.), Table 1.
						0.0248387	20		0.596129								Baars (1981, Hydrobiol. Bull.), Table 1.
						0.0138323	26		0.19161								Baars (1981, Hydrobiol. Bull.), Table 1.
		172292		37.4316		0.03833	20		0.91992								Finenko and Krupatkina-Atkinina (1974, Marine Biol.), Tables 1 and 3.
		310000		64.2581		0.01792	15		0.679917								Berge et al. (2010, Marine Ecol. Prog. Series), Table 1, Figure 6.
		239000		50.5826													Harrison et al. (2015, Estuarine Coast. Shelf Sci.), Table 2.
Coscinodiscus jonesianus		10734.8		2.9121							0.0029121						Mitra et al. (2012, Natl. Acad. Sci. Letters), Table 2.
Coscinodiscus lineatus		3350.98		0.997777							0.000997777						Mitra et al. (2012, Natl. Acad. Sci. Letters), Table 2.
Coscinodiscus oculusiridis		3750.16		1.10663							0.00770808						Mitra et al. (2012, Natl. Acad. Sci. Letters), Table 2.
		255000		53.6898													Harrison et al. (2015, Estuarine Coast. Shelf Sci.), Table 2.
Coscinodiscus pavillardii						0.0281707	20		0.676098		0.00158005	0.676098		2	0.878927		Baars (1981, Hydrobiol. Bull.), Table 1.
		5522.94		1.58005		0.02315	28		0.267								Findlay (1972, Internat. Revue ges. Hydrobiol.), Table 1.
Coscinodiscus radiatus		81955		18.8958		0.0146	18		0.42085		0.0171689	0.517288		6	0.517288		Maranon et al. (2013, Ecol. Letters)
		138000		30.5185													Key et al. (2010, Environ. Microbiol.), Table 1.
		45240.2		10.9385													Mitra et al. (2012, Natl. Acad. Sci. Letters)
						0.00870603	16		0.301409								Baars (1981, Hydrobiol. Bull.), Table 1.
						0.0107276	16		0.371396								Baars (1981, Hydrobiol. Bull.), Table 1.
						0.00512195	20		0.122927								Baars (1981, Hydrobiol. Bull.), Table 1.
						0.025572	20		0.613727								Baars (1981, Hydrobiol. Bull.), Table 1.
						0.0116275	26		0.161068								Baars (1981, Hydrobiol. Bull.), Table 1.
		39379.8		9.62778													Mitra et al. (2012, Natl. Acad. Sci. Letters), Table 2.
		109000		24.5645													Harrison et al. (2015, Estuarine Coast. Shelf Sci.), Table 2.
Coscinodiscus wailesii		2498498		438.268		0.0104	18		0.299783		0.621683	0.299783		1	0.506634		Maranon et al. (2013, Ecol. Letters)
		600000		117.971													Sommer (1995, Limnol. Oceanogr.)
		21300000		3147.63													Key et al. (2010, Environ. Microbiol.), Table 1.
		5580000		917.864													Harrison et al. (2015, Estuarine Coast. Shelf Sci.), Table 2.
Craspedostauros britannicus		1740		0.545984		0.06917	20		1.66008		0.000545984	1.66008		1	2.80554		Barnett et al. (2015, ISME J.), Tables 1, 3.
Ctenophora pulchella		3535		1.04808							0.00104808						Snoeijs et al. (2002, J. Phycol.), Tables 1 and 2.
Cyclotella atomus		54.31		0.0224887							2.24887e-05						Sarno et al. (1993, Hydrobiol.), Table 2.
Cyclotella caspia		127.233		0.0492161		0.05775	21		1.26468		6.09241e-05	1.26468		1	2.13732		Aidar et al. (1994, J. Exp. Mar. Biol. Ecol.), Page 179, Figure 3.
		202.34		0.0754171													Sarno et al. (1993, Hydrobiol.), Table 2.
Cyclotella choctawhatcheeana		200		0.0746144							7.46144e-05						Harrison et al. (2015, Estuarine Coast. Shelf Sci.), Table 2.
Cyclotella cryptica		700		0.236246		0.0291	20		0.6984		0.000236246	0.6984		1	1.1803		Montagnes and Franklin (2001, Limnol. Oceanogr.)
Cyclotella gamma		10052.3		2.74132							0.00274132						Tang et al. (1998, Env. Tox. Chem.)
Cyclotella menenghiniana		6128.88		1.73886							0.000486574	1.33001		2	1.72901		Tang et al. (1998, Env. Tox. Chem.)
		678.58		0.229587													Connolly et al. (2008, J. Phycol.), Table 1.
						0.055417	20		1.33001								Martin-Jezequel et al. (2000, J. Phycol.), Table -- Tilman reference.
		870		0.288558		0.042917	21		0.939851								Graham et al. (2012, J. Indust. Microbiol. Biotech.), Table 1.
Cyclotella nana		220		0.0814524							7.22122e-05	2.3592		4	2.50075		Eppley and Coatsworth (1966, Arch. Mikrobiol.)
						0.0983	20		2.3592								Guillard and Ryther (1962, Can. J. Zool.)
		169.333		0.0640202													Mullin et al. (1966, Limnol. Oceanogr.), Table 1.
						0.0768	25		1.16591								Caperon and Meyer (1972, Deep Sea Res.), Table 1.
						0.06458	18		1.86154								Fuhs (1969, J. Phycol.), Figure 3.
						0.046	20		1.104								Kiefer (1973, marine Biol.), Figure 8.
Cyclotella striata		24672.3		6.26192							0.00139161						Mitra et al. (2012, Natl. Acad. Sci. Letters), Table 2.
		8180		2.26782													Harrison et al. (2015, Estuarine Coast. Shelf Sci.), Table 2.
		551.69		0.189773													Sarno et al. (1993, Hydrobiol.), Table 2.
Cylindrotheca closterium		81		0.0324849							6.13517e-05	1.65		2	2.145		Shuter (1978, Limnol. Oceanogr.), Table 1 -- Lund reference.
		204		0.0759862													Philippart et al. (2000, Limnol. Oceanogr.), table 1.
		247		0.0906058													Barnett et al. (2015, ISME J.), Tables 1, 3.
						0.0375	25		0.569293								Clavero et al. (2000, J. Phycol.), Figure 1.
		153		0.0583164													Scholz and Liebezeit (2013, J. Appl. Phycol.), Table 1.
		289		0.104689													Harrison et al. (2015, Estuarine Coast. Shelf Sci.), Table 2.
		98.96		0.0390569													Sarno et al. (1993, Hydrobiol.), Table 2.
						0.06875	20		1.65								Stock et al. (2019, Fronteirs Microbiol.), Figure 5.
Cylindrotheca fusiformis				7.3		0.0949452	23		1.73117		0.0073	1.73117		3	1.99085		Shuter et al. (1982, Am. Nat).
						0.03292	22		0.657822								Liang et al. (2005, J. Appl. Phycol.), page 63.
						0.069	21		1.51105								Chan (19809, J. Phycol.), Figure 4.
Cylindrotheca gerstenbergeri		2520		0.76765		0.0345	19.5		0.866804		0.00076765	0.866804		1	1.4649		Williams (1964, Ecology), Table 1 and 3.
Cymatosira belgica						0.04167	16		1.44265		0.000108349	1.44265		1	2.43807		Scholz (2014, J. Phycol.), Table 1.
		300		0.108349													Philippart et al. (2000, Limnol. Oceanogr.), table 1.
Cymbella helvetica		6146		1.74333							0.00174333						Snoeijs et al. (2002, J. Phycol.), Tables 1 and 2.
Cymbella marina		499.61		0.173227							0.000173227						Mitra et al. (2012, Natl. Acad. Sci. Letters), Table 2.
Cymbella pusilla						0.05	16		1.73104		2.76556e-05	1.73104		1	2.92546		Scholz (2014, J. Phycol.), Table 1.
		68		0.0276556													Haubois et al. (2005, Estuarine Coastal Shelf Sci.), table 2.
Dactyliosolen antarcticus		234423		49.6907							0.0496907						Barton et al. (2013, Limnol. Oceanogr.), Table 1.
Dactyliosolen fragilissimus		6070		1.72349							0.00172349	0.6		1	1.014		Harrison et al. (2015, Estuarine Coast. Shelf Sci.), Table 2.
						0.025	20		0.6								Taucher et al. (2015, Limnol. Oceanogr.), Figure 1.
Dactyliosolen mediterraneus		4840		1.39937							0.00268475						Vilicic (1985, Internal Revue ges. Hydrobiol.), Table 2.
		19952.6		5.1508													Barton et al. (2013, Limnol. Oceanogr.), Table 1.
Detonula confervacea		1513.56		0.480258							0.000363889						Barton et al. (2013, Limnol. Oceanogr.), Table 1.
		828		0.275717													Harrison et al. (2015, Estuarine Coast. Shelf Sci.), Table 2.
Detonula pumila		13100		3.49755							0.00349755						Harrison et al. (2015, Estuarine Coast. Shelf Sci.), Table 2.
Diatoma bottnica		2841		0.857173							0.000857173						Snoeijs et al. (2002, J. Phycol.), Tables 1 and 2.
Diatoma moniliformis		269		0.0980047							9.80047e-05						Snoeijs et al. (2002, J. Phycol.), Tables 1 and 2.
Diatoma tenuis		749		0.251419							0.000225634	0.235752		1	0.398421		Snoeijs et al. (2002, J. Phycol.), Tables 1 and 2.
		592		0.202493		0.01417	24		0.235752								Fields and Kociolek (2015, J. Appl. Phycol.), Table 2.
Diatoma vulgare		1098		0.357461							0.000357461						Bellinger (1974, British Phycol. J.), Table 1.
Diatoma vulgaris		1958		0.608615							0.000608615						Snoeijs et al. (2002, J. Phycol.), Tables 1 and 2.
Dimeregramma minor						0.05417	16		1.87541			1.87541		1	3.16944		Scholz (2014, J. Phycol.), Table 1.
Diploneis didyma		9889		2.70032							0.00270032						Scholz and Liebezeit (2013, J. Appl. Phycol.), Table 1.
Diploneis estuarii						0.04167	16		1.44265			1.44265		1	2.43807		Scholz (2014, J. Phycol.), Table 1.
Diploneis interrupta						0.04583	16		1.58667			1.58667		1	2.68147		Scholz (2014, J. Phycol.), Table 1.
Diploneis littoralis		7620		2.12458													Scholz and Liebezeit (2013, J. Appl. Phycol.), Table 1.
Diploneis smithii		2577.61		0.783781							0.000783781						Mitra et al. (2012, Natl. Acad. Sci. Letters), Table 2.
Ditylum brightwellii		14125		9.7		0.0714536	23		1.30284		0.00743296	1.3311		11	1.3311		Shuter et al. (1982, Am. Nat).
		16400		4.30062		0.03	20		0.72								Montagnes and Franklin (2001, Limnol. Oceanogr.)
		75827		17.5919		0.0133	18		0.383377								Maranon et al. (2013, Ecol. Letters)
		9713		2.65607													Menden-Deuer et al. (2001, Mar. Ecol. Prog. Series)
		30250		7.5534													Taguchi (1976, J. Phycol.)
		120000		26.8362													Sommer (1995, Limnol. Oceanogr.)
						0.0575	24		0.956651								Brand and Guillard (1981, J. Exp. Mar. Biol. Ecol.), Table 2.
		3750		1.10658													Connolly et al. (2008, J. Phycol.), Table 1.
		11796		3.17593													Philippart et al. (2000, Limnol. Oceanogr.), table 1.
						0.0138048	20		0.331315								Baars (1981, Hydrobiol. Bull.), Table 1.
						0.0438608	20		1.05266								Baars (1981, Hydrobiol. Bull.), Table 1.
						0.02625	26		0.363624								Baars (1981, Hydrobiol. Bull.), Table 1.
		75857.8		17.5985													Barton et al. (2013, Limnol. Oceanogr.), Table 1.
		175472		38.0668		0.05	20		1.2								Finenko and Krupatkina-Atkinina (1974, Marine Biol.), Tables 1 and 3.
						0.04198	17		1.32617								Riebesell et al. (1993, Nature), Figure 2.
						0.05664	20		1.35936								Brand (1984, Estuar. Coast. Shelf Sci.), Table 2.
		6995		1.96372		0.017917	19		0.471257								Ho et al. (2001, J. Phycology), Table 3.
		66400		15.5693													Harrison et al. (2015, Estuarine Coast. Shelf Sci.), Table 2.
Ditylum sol		11850.9		3.18952							0.00318952						Mitra et al. (2012, Natl. Acad. Sci. Letters), Table 2.
Encyonema lacustre		3037		0.911432							0.000911432						Snoeijs et al. (2002, J. Phycol.), Tables 1 and 2.
Encyonema prostratum						0.04167	16		1.44265			1.44265		1	2.43807		Scholz (2014, J. Phycol.), Table 1.
Encyonema silesiacum		709		0.239039							0.000239039						Snoeijs et al. (2002, J. Phycol.), Tables 1 and 2.
Entomoneis alata		8859.3		2.44052							0.00244052						Haubois et al. (2005, Estuarine Coastal Shelf Sci.), table 2.
Entomoneis paludosa		5733.7		1.63544							0.00130037						Haubois et al. (2005, Estuarine Coastal Shelf Sci.), table 2.
		1081		0.352366													Barnett et al. (2015, ISME J.), Tables 1, 3.
		14400		3.81565													Harrison et al. (2015, Estuarine Coast. Shelf Sci.), Table 2.
Entomoneis vertebralis						0.02083	25		0.316223			0.316223		1	0.534417		Clavero et al. (2000, J. Phycol.), Figure 1.
Epithemia sorex		1866		0.582255							0.000582255						Snoeijs et al. (2002, J. Phycol.), Tables 1 and 2.
Epithemia turgida		22046		5.64597							0.00564597						Snoeijs et al. (2002, J. Phycol.), Tables 1 and 2.
Eucampia cornuta		4730		1.37008							0.00137008						Vilicic (1985, Internal Revue ges. Hydrobiol.), Table 2.
Eucampia zodiacus		3427		1.01858							0.00218673	2.89306		2	3.76098		Philippart et al. (2000, Limnol. Oceanogr.), table 1.
		16000		4.20402													Sommer (1995, Limnol. Oceanogr.), Table 2.
		12022.6		3.23203													Barton et al. (2013, Limnol. Oceanogr.), Table 1.
		5388		1.5445													Hulbert (1981, Hydrobiol.), Table 4.
						0.07625	15		2.89306								Nishikawa and Yamaguchi (2006, Harmful Algae), Figure 2.
						0.12583	25		1.91024								Nishikawa and Yamaguchi (2006, Harmful Algae), Figure 2.
		8460		2.33914													Harrison et al. (2015, Estuarine Coast. Shelf Sci.), Table 2.
Fallacia pygmaea						0.07917	16		2.74093			2.74093		1	4.63217		Scholz (2014, J. Phycol.), Table 1.
Fragilaria brevistriata		1274		0.409855		0.01417	21		0.310313		0.000409855	0.310313		1	0.524429		Graham et al. (2012, J. Indust. Microbiol. Biotech.), Table 2.
Fragilaria capucina						0.06458	18		1.86154		8.52833e-05	1.86154		2	2.42		Sommer (1981, Arch. Hydrobiol.), Table 1.
		400		0.141179													Sicko-Goad et al. (1977, Protoplasma), Table 2.
		859		0.285199													Grover (1989, Limnol. Oceanogr.), page 342.
						0.025417	20		0.610008								Chaffin et al. (2012, J. Appl. Phycol.), Table 1.
		36		0.0154054													Grover (1989, Limnol. Oceanogr.), Table 1.
Fragilaria crotonensis		450		0.157337		0.0375	20		0.9		0.000204338	1.45329		2	1.88927		Gotham and Rhee (1981, J. Phycol.)
		629		0.214108													Bellinger (1974, British Phycol. J.), Table 1.
						0.050417	18		1.45329								Sommer (1981, Arch. Hydrobiol.), Table 1.
		755		0.253271													Kagami and Urabi (2001, Limnology), Table2 .
Fragilaria oceanica		35430.2		8.73571							0.00873571						Mitra et al. (2012, Natl. Acad. Sci. Letters), Table 2.
Fragilaria subsalina						0.05833	16		2.01943			2.01943		1	3.41284		Scholz (2014, J. Phycol.), Table 1.
Fragilariforma nitzschioides		360		0.128137		0.01417	24		0.235752		0.000128137	0.235752		1	0.398421		Fields and Kociolek (2015, J. Appl. Phycol.), Table 2.
Gaillonella sulcata		1767		0.553774							0.000553774						Philippart et al. (2000, Limnol. Oceanogr.), table 1.
Gomphonema olivaceum		1000		0.328001							0.000328001						Snoeijs et al. (2002, J. Phycol.), Tables 1 and 2.
Gomphonemopsis exigua		3156		0.944237							0.000944237						Snoeijs et al. (2002, J. Phycol.), Tables 1 and 2.
Guinardia blavyana		186800		40.322							0.040322						Vilicic (1985, Internal Revue ges. Hydrobiol.), Table 2.
Guinardia delicatula		2050		0.634875							0.000918924						Philippart et al. (2000, Limnol. Oceanogr.), table 1.
		4580		1.33006													Harrison et al. (2015, Estuarine Coast. Shelf Sci.), Table 2.
Guinardia flaccida		226000		48.0457							0.0309048	0.662629		2	0.861418		Vilicic (1985, Internal Revue ges. Hydrobiol.), Table 2.
						0.0101316	20		0.243158								Baars (1981, Hydrobiol. Bull.), Table 1.
						0.0276096	20		0.662629								Baars (1981, Hydrobiol. Bull.), Table 1.
		131826		29.26													Barton et al. (2013, Limnol. Oceanogr.), Table 1.
		78400		18.1403													Hulbert (1981, Hydrobiol.), Table 4.
		164000		35.771													Harrison et al. (2015, Estuarine Coast. Shelf Sci.), Table 2.
Guinardia striata		31900		7.93163							0.00793163						Harrison et al. (2015, Estuarine Coast. Shelf Sci.), Table 2.
Gyrosigma acuminatum		3015.9		0.905604							0.000905604						Haubois et al. (2005, Estuarine Coastal Shelf Sci.), table 2.
Gyrosigma attenuatum		7492.7		2.09191							0.00209191						Haubois et al. (2005, Estuarine Coastal Shelf Sci.), table 2.
Gyrosigma balticum		2793.55		0.843992							0.000843992						Mitra et al. (2012, Natl. Acad. Sci. Letters), Table 2.
Gyrosigma fasciola		3487.2		1.03503							0.000784675	0.866804		1	1.4649		Haubois et al. (2005, Estuarine Coastal Shelf Sci.), table 2.
		1910		0.594875		0.0345	19.5		0.866804								Williams (1964, Ecology), Table 1 and 3.
Gyrosigma littorale						0.0333	16		1.15287		0.000104356	1.15287		1	1.94835		Scholz (2014, J. Phycol.), Table 1.
		288		0.104356													Scholz and Liebezeit (2013, J. Appl. Phycol.), Table 1.
Gyrosigma peisonis		1649.3		0.519745							0.000526464						Haubois et al. (2005, Estuarine Coastal Shelf Sci.), table 2.
		1696		0.533269													Scholz and Liebezeit (2013, J. Appl. Phycol.), Table 1.
Gyrosigma prolongatum		124		0.0480643		0.04417	18		1.27321		4.80643e-05	1.27321		1	2.15173		Mizuno (1991, J. Phycol.), Table 1.
Gyrosigma rectum						0.05417	16		1.87541			1.87541		1	3.16944		Scholz (2014, J. Phycol.), Table 1.
Gyrosigma spencerii		4806.6		1.39048							0.0015321	0.577869		1	0.976599		Haubois et al. (2005, Estuarine Coastal Shelf Sci.), table 2.
		3220		0.961839		0.023	19.5		0.577869								Williams (1964, Ecology), Table 1 and 3.
		9844		2.68901													Scholz and Liebezeit (2013, J. Appl. Phycol.), Table 1.
Gyrosigma tenuissimum		2300		0.705772		0.030417	18		0.876779		0.000705772	0.876779		1	1.48176		Mizuno (1991, J. Phycol.), Table 1.
Halamphora coffeaeformis		126		0.0487771							4.87771e-05						Barnett et al. (2015, ISME J.), Tables 1, 3.
Hantzschia marina						0.0625	16		2.1638			2.1638		1	3.65682		Scholz (2014, J. Phycol.), Table 1.
Hantzschia virgata						0.0375	16		1.29828			1.29828		1	2.19409		Scholz (2014, J. Phycol.), Table 1.
Hemiaulus hauckii		2400		0.733955							0.00235344	1.87171		1	3.16319		Takahashi and Bienfang (1983, Marine Biol.)
						0.1125	24		1.87171								Brand and Guillard (1981, J. Exp. Mar. Biol. Ecol.)
		17300		4.51728
		11840		3.18683													Vilicic (1985, Internal Revue ges. Hydrobiol.), Table 2.
		10700		2.90341													Harrison et al. (2015, Estuarine Coast. Shelf Sci.), Table 2.
Hemiaulus sinensis		9560		2.61756							0.00261747						Vilicic (1985, Internal Revue ges. Hydrobiol.), Table 2.
		4331		1.26339													Hulbert (1981, Hydrobiol.), Table 4.
		21100		5.42269													Harrison et al. (2015, Estuarine Coast. Shelf Sci.), Table 2.
Hemidiscus hardmannimus		110.63		0.0432751							4.32751e-05						Mitra et al. (2012, Natl. Acad. Sci. Letters), Table 2.
Lauderia annulata		7310		2.04493							0.00349919	1.88867		5	1.88867		Philippart et al. (2000, Limnol. Oceanogr.), table 1.
						0.037663	16		1.30392								Baars (1981, Hydrobiol. Bull.), Table 1.
						0.0714433	16		2.47342								Baars (1981, Hydrobiol. Bull.), Table 1.
						0.0116471	20		0.279529								Baars (1981, Hydrobiol. Bull.), Table 1.
						0.041497	20		0.995928								Baars (1981, Hydrobiol. Bull.), Table 1.
						0.0218612	26		0.302829								Baars (1981, Hydrobiol. Bull.), Table 1.
		23500		5.98766													Harrison et al. (2015, Estuarine Coast. Shelf Sci.), Table 2.
Lauderia borealis		25118.9		6.36612							0.00636612						Barton et al. (2013, Limnol. Oceanogr.), Table 1.
Leptocylindrus adriaticus		3560		1.05489							0.00105489						Vilicic (1985, Internal Revue ges. Hydrobiol.), Table 2.
Leptocylindrus danicus						0.0766667	20		1.84		0.000508345	1.84		1	3.1096		Verity (1981, J. Exp. Marine Biol. Ecol.)
		3530		1.04671													Vilicic (1985, Internal Revue ges. Hydrobiol.), Table 2.
		477		0.166001													Philippart et al. (2000, Limnol. Oceanogr.), table 1.
		1995.26		0.619263													Barton et al. (2013, Limnol. Oceanogr.), Table 1.
		1840		0.574787													Hulbert (1981, Hydrobiol.), Table 4.
		1750		0.54887													Harrison et al. (2015, Estuarine Coast. Shelf Sci.), Table 2.
Leptocylindrus mediterraneus		8250		2.28566							0.00228566						Harrison et al. (2015, Estuarine Coast. Shelf Sci.), Table 2.
Leptocylindrus minimus		410		0.144423							8.47861e-05						Vilicic (1985, Internal Revue ges. Hydrobiol.), Table 2.
		160		0.0607666													Philippart et al. (2000, Limnol. Oceanogr.), table 1.
		185		0.0694501													Harrison et al. (2015, Estuarine Coast. Shelf Sci.), Table 2.
Licmophora abbreviata		1158		0.375393		0.04333	18		1.249		0.000375393	1.249		1	2.11081		Mizuno (1991, J. Phycol.), Table 1.
Licmophora gracilis		8600		2.37473		0.04917	18		1.41734		0.000922114	1.41734		1	2.39531		Mizuno (1991, J. Phycol.), Table 1.
		1100		0.35806													Snoeijs et al. (2002, J. Phycol.), Tables 1 and 2.
Lithodesmium undulatum		38844		9.50721							0.0089422						Connolly et al. (2008, J. Phycol.), Table 1.
		34000		8.41076													Harrison et al. (2015, Estuarine Coast. Shelf Sci.), Table 2.
Martyana schultzii		364		0.129446							0.000129446						Snoeijs et al. (2002, J. Phycol.), Tables 1 and 2.
Mastogloia aquilegiae						0.0125	25		0.189764			0.189764		1	0.320702		Clavero et al. (2000, J. Phycol.), Figure 1.
Mastogloia elliptica		1256.6		0.404703							0.000404703						Haubois et al. (2005, Estuarine Coastal Shelf Sci.), table 2.
Mastagloia smithii		2742.5		0.829793							0.000829793						Snoeijs et al. (2002, J. Phycol.), Tables 1 and 2.
Melosira granulata		2402		0.734517		0.055833	18		1.6094		0.000561284	1.6094		1	2.71989		Sommer (1981, Arch. Hydrobiol.), Table 1.
		1338.5		0.428908													Bellinger (1974, British Phycol. J.), Table 1.
Melosira moniliformis		22900		5.84687							0.00584687						Harrison et al. (2015, Estuarine Coast. Shelf Sci.), Table 2.
Melosira nummuloides		500		0.173351		0.0233	18		0.67163		0.000778822	0.67163		2	0.873119		Maranon et al. (2013, Ecol. Letters)
		5491		1.57164		0.03917	24		0.651687								Fields and Kociolek (2015, J. Appl. Phycol.), Table 2.
		6110		1.73393													Harrison et al. (2015, Estuarine Coast. Shelf Sci.), Table 2.
Melosira sulcata		13900		3.69359							0.00369359						Vilicic (1985, Internal Revue ges. Hydrobiol.), Table 2.
Melosira varians		1534.5		0.486367							0.000805107						Bellinger (1974, British Phycol. J.), Table 1.
		4590		1.33273													Harrison et al. (2015, Estuarine Coast. Shelf Sci.), Table 2.
Minutocellus polymorphus		2285		0.701536							7.17142e-05	1.57456		1	2.661		Connolly et al. (2008, J. Phycol.), Table 1.
						0.0719	21		1.57456								Sigaud and Aidar (1993, Bolm. Inst. Oceanogr., Sao Paulo), Figure 1.
		16.06		0.00733096													Sarno et al. (1993, Hydrobiol.), Table 2.
Navicula aquorea						0.05417	16		1.87541			1.87541		1	3.16944		Scholz (2014, J. Phycol.), Table 1.
Navicula arenaria						0.037375	20		0.897			0.897		1	1.51593		Admiraal (1977, Marine Biol.), Table 1.
Navicula atomus						0.00542	20		0.13008			0.13008		1	0.219835		Yang et al. (2014, Acta Ecol. Sinica), Table 3.
Navicula cari		867.1		0.287673							0.000287673						Haubois et al. (2005, Estuarine Coastal Shelf Sci.), table 2.
Navicula cincta						0.04583	16		1.58667			1.58667		2	2.06267		Scholz (2014, J. Phycol.), Table 1.
						0.0196	20		0.4704								Popovich et al. (2019, Algal Res.), Page 3.
Navicula comoides						0.0217241	20		0.521379			0.521379		1	0.881131		Baars (1981, Hydrobiol. Bull.), Table 1.
Navicula complanatula		106.029		0.0416165		0.04458	18		1.28503		4.16165e-05	1.28503		1	2.1717		Mizuno (1991, J. Phycol.), Table 1.
Navicula corymbosa						0.02789	20		0.66936			0.66936		1	1.13122		Qi-hua et al. (1998, Chin. J. Limnol. Oceanogr.), Figure 1.
Navicula cryptocephala		2800		0.845786		0.0375	18		1.08095		0.000845786	2.45219		2	3.18785		Mizuno (1991, J. Phycol.), Table 1.
						0.07083	16		2.45219								Scholz (2014, J. Phycol.), Table 1.
Navicula cuspidata		2544.4		0.774486							0.000774486						Haubois et al. (2005, Estuarine Coastal Shelf Sci.), table 2.
Navicula digitoradiata		98.4		0.0388535							0.000255991						Haubois et al. (2005, Estuarine Coastal Shelf Sci.), table 2.
		5929		1.68662													Scholz and Liebezeit (2013, J. Appl. Phycol.), Table 1.
Navicula duerrenbergiana		358.1		0.127514							0.000127514						Haubois et al. (2005, Estuarine Coastal Shelf Sci.), table 2.
Navicula directa		600		0.20501		0.058333	18		1.68147		0.00020501	1.68147		1	2.84168		Mizuno (1991, J. Phycol.), Table 1.
Navicula elegans		2800		0.845786		0.011667	18		0.336305		0.000845786	0.336305		1	0.568355		Mizuno (1991, J. Phycol.), Table 1.
Navicula finmarchica						0.0375	16		1.29828			1.29828		1	2.19409		Scholz (2014, J. Phycol.), Table 1.
Navicula forcipata		2373		0.726355							0.000726355						Scholz and Liebezeit (2013, J. Appl. Phycol.), Table 1.
Navicula frustulum		22100		5.65869							0.00565869						Connolly et al. (2008, J. Phycol.), Table 1.
Navicula gregaria		1464		0.465771							0.00038761	1.0819		1	1.82841		Scholz and Liebezeit (2013, J. Appl. Phycol.), Table 1.
		982		0.322565		0.03125	16		1.0819								Scholz (2014, Phycologia), Table 1 and 2.
Navicula incerta						0.1208	25		1.83388			1.83388		1	3.09926		Encinas-Arzate et al. (2020, Latin Amer. J. Aquat. Res.), Figure 2.
Navicula minima		62.5		0.0255908		0.0402	25		0.610282		2.55908e-05	0.610282		1	1.03138		Hoogenhout and Amesz (1965, Arch. Mikrobiol.)
Navicula mollis						0.023	20		0.552			0.552		1	0.93288		Qi-hua et al. (1998, Chin. J. Limnol. Oceanogr.), Figure 1.
Navicula palpebralis						0.07083	16		2.45219			2.45219		1	4.1442		Scholz (2014, J. Phycol.), Table 1.
Navicula panduriformis
Navicula pargemina						0.03333	25		0.505987			0.505987		1	0.855119		Clavero et al. (2000, J. Phycol.), Figure 1.
Navicula patrickae						0.007708	20		0.184992			0.184992		1	0.312636		Yang et al. (2014, Acta Ecol. Sinica), Table 3.
Navicula pelliculosa		66.1		0.0269439							1.70458e-05	0.616555		1	1.04198		Shuter et al. (1982, Am. Nat).
		19.635		0.00881989													Connolly et al. (2008, J. Phycol.), Table 1.
		50		0.0208414		0.01625	15		0.616555								Chalifour and Juneau (2011, Aquatic Toxicol.), Table 1.
Navicula perminuta		19.635		0.00881989							1.6034e-05						Snoeijs et al. (2002, J. Phycol.), Tables 1 and 2.
		72		0.0291488													Scholz and Liebezeit (2013, J. Appl. Phycol.), Table 1.
Navicula phyllepta		314.1		0.113026							8.28217e-05	0.996779		2	1.29581		Haubois et al. (2005, Estuarine Coastal Shelf Sci.), table 2.
		218		0.0807709													Barnett et al. (2015, ISME J.), Tables 1, 3.
						0.03458	18		0.996779								Vanelslander et al. (2009, J. Phycol.), Figure 6.
		201		0.0749575													Scholz and Liebezeit (2013, J. Appl. Phycol.), Table 1.
		183		0.068759		0.03125	18		0.900791								Scholz (2014, Phycologia), Table 1 and 2.
Navicula rhyncocephala		74		0.0298929							2.98929e-05						Snoeijs et al. (2002, J. Phycol.), Tables 1 and 2.
Navicula riparia		841.9		0.279972							0.000279972						Haubois et al. (2005, Estuarine Coastal Shelf Sci.), table 2.
Navicula salinicola		44		0.018529							1.8529e-05						Scholz and Liebezeit (2013, J. Appl. Phycol.), Table 1.
Navicula thienemannii						0.00362	20		0.08688			0.08688		1	0.146827		Yang et al. (2014, Acta Ecol. Sinica), Table 3.
Navicula viridula						0.05417	16		1.87541			1.87541		1	3.16944		Scholz (2014, J. Phycol.), Table 1.
Neocalyptrella robusta		1660000		300.867							0.300867						Harrison et al. (2015, Estuarine Coast. Shelf Sci.), Table 2.
Nitzschia acicularis		750.8		0.251975							0.000103941	0.728148		1	1.23057		Haubois et al. (2005, Estuarine Coastal Shelf Sci.), table 2.
		251		0.0919549													Bellinger (1974, British Phycol. J.), Table 1.
						0.01458	12		0.728148								Grover (1989, Limnol. Oceanogr.), Table 1.
		115		0.0448453													Grover (1989, Limnol. Oceanogr.), Table 1.
		312		0.11233													Harrison et al. (2015, Estuarine Coast. Shelf Sci.), Table 2.
Nitzschia actinastroides		4013		1.17779		0.075	18		2.1619		0.000296445	2.1619		1	3.65361		Sommer (1981, Arch. Hydrobiol.), Table 1.
		200		0.0746144													Shuter (1978, Limnol. Oceanogr.), Table 1 -- Muller reference.
Nitzschia bilobata		450		0.157337		0.052917	18		1.52535		0.000157337	1.52535		1	2.57784		Mizuno (1991, J. Phycol.), Table 1.
Nitzschia brevirostris		119		0.0462784		0.027917	19		0.734279		4.62784e-05	0.734279		1	1.24093		Ho et al. (2001, J. Phycology), Table 3.
Nitzschia closterium		5000		1.44187							0.000117091	2.31148		1	3.9064		Shuter (1978, Limnol. Oceanogr.), Table 1 -- Ketchum reference.
		190		0.0711751													Sommer (1995, Limnol. Oceanogr.), Table 2.
		416.869		0.146648													Barton et al. (2013, Limnol. Oceanogr.), Table 1.
		16		0.00730576		0.092	19.5		2.31148								Williams (1964, Ecology), Table 1 and 3.
		584.65		0.200179													Mitra et al. (2012, Natl. Acad. Sci. Letters), Table 2.
Nitzschia coarctata		3634.8		1.07527							0.00107527						Haubois et al. (2005, Estuarine Coastal Shelf Sci.), table 2.
Nitzschia communis		270.2		0.0984069							9.84069e-05	1.09122		1	1.84416		Haubois et al. (2005, Estuarine Coastal Shelf Sci.), table 2.
						0.07188	25		1.09122								Dempster and Sommerfeld (1998, J. Phycol.), Figure 6.
Nitzschia commutata						0.04167	16		1.44265			1.44265		1	2.43807		Scholz (2014, J. Phycol.), Table 1.
Nitzschia constricta		411.5		0.144909							0.000155991						Haubois et al. (2005, Estuarine Coastal Shelf Sci.), table 2.
		483		0.167921													Scholz and Liebezeit (2013, J. Appl. Phycol.), Table 1.
Nitzschia delicatissima		204.174		0.0760457							4.09739e-05	0.324527		1	0.548451		Barton et al. (2013, Limnol. Oceanogr.), Table 1.
						0.02042	24.5		0.324527								Thessen et al. (2005, J. Phycol.), Figure 3.
		53.23		0.0220769													Sarno et al. (1993, Hydrobiol.), Table 2.
Nitzschia dissipata						0.0638	20		1.5312		0.000206015	1.5312		1	2.58773		Admiraal (1977, Marine Biol.), Table 1.
		603.2		0.206015													Haubois et al. (2005, Estuarine Coastal Shelf Sci.), table 2.
Nitzschia epithemoides						0.06667	16		2.30817		0.000590503	2.30817		2	3.00062		Scholz (2014, J. Phycol.), Table 1.
		1864		0.581681													Scholz and Liebezeit (2013, J. Appl. Phycol.), Table 1.
		1926		0.599458		0.028125	16		0.973709								Scholz (2014, Phycologia), Table 1 and 2.
Nitzschia frustulum						0.039583	25		0.600915			0.600915		1	1.01555		Clavero et al. (2000, J. Phycol.), Figure 1.
Nitzschia fusiformis						0.03125	25		0.474411			0.474411		1	0.801754		Clavero et al. (2000, J. Phycol.), Figure 1.
Nitzschia gracilis		3879.9		1.1418							0.0011418						Haubois et al. (2005, Estuarine Coastal Shelf Sci.), table 2.
Nitzschia inconspicua		580		0.198714							0.000198714						Snoeijs et al. (2002, J. Phycol.), Tables 1 and 2.
Nitzschia laevis		29		0.0126264		0.0805	19.5		2.02254		1.26264e-05	2.02254		1	3.4181		Williams (1964, Ecology), Table 1 and 3.
Nitzschia linearis						0.02333	12		1.16514		4.55623e-05	1.16514		1	1.96908		Grover (1989, Limnol. Oceanogr.), Table 1.
		117		0.0455623													Grover (1989, Limnol. Oceanogr.), Table 1.
Nitzschia longissima		80		0.0321157							7.83515e-05	0.31008		1	0.524035		Vilicic (1985, Internal Revue ges. Hydrobiol.), Table 2.
		204		0.0759862													Philippart et al. (2000, Limnol. Oceanogr.), table 1.
		250		0.0916178													Sommer (1995, Limnol. Oceanogr.), Table 2.
						0.01292	20		0.31008								Yang et al. (2014, Acta Ecol. Sinica), Table 3.
		485		0.168561													Harrison et al. (2015, Estuarine Coast. Shelf Sci.), Table 2.
Nitzschia ovalis		210.5		0.0782108							7.82108e-05	0.650191		1	1.09882		Haubois et al. (2005, Estuarine Coastal Shelf Sci.), table 2.
						0.02472	19		0.650191								Saks (1982, Marine Biol.), Tables 1-3.
Nitzschia palea		370.7		0.131636							7.10062e-05	1.83121		1	3.09474		Haubois et al. (2005, Estuarine Coastal Shelf Sci.), table 2.
		270		0.0983398													Bellinger (1974, British Phycol. J.), Table 1.
						0.036667	12		1.83121								Grover (1989, Limnol. Oceanogr.), Table 1.
		68		0.0276556													Grover (1989, Limnol. Oceanogr.), Table 1.
Nitzschia panduirformis		570		0.19556							0.00019556	0.21696		1	0.366662		Vilicic (1985, Internal Revue ges. Hydrobiol.), Table 2.
						0.00904	20		0.21696								Yang et al. (2014, Acta Ecol. Sinica), Table 3.
Nitzschia pellucida						0.0625	16		2.1638			2.1638		1	3.65682		Scholz (2014, J. Phycol.), Table 1.
Nitzschia phylleptica						0.052083	25		0.790679			0.790679		1	1.33625		Clavero et al. (2000, J. Phycol.), Figure 1.
Nitzschia pseudodelicatissima		227.82		0.0841123							8.41123e-05						Sarno et al. (1993, Hydrobiol.), Table 2.
Nitzschia recta		659.7		0.223704							0.000223704						Haubois et al. (2005, Estuarine Coastal Shelf Sci.), table 2.
Nitzschia rhopalodioides						0.0458333	25		0.695802			0.695802		1	1.1759		Clavero et al. (2000, J. Phycol.), Figure 1.
Nitzschia scalpelliformis						0.0325	25		0.493387			0.493387		1	0.833824		Clavero et al. (2000, J. Phycol.), Figure 1.
Nitzschia sigma		11064.7		2.99433							0.00135521	0.89712		2	1.16626		Haubois et al. (2005, Estuarine Coastal Shelf Sci.), table 2.
		18700		4.85254		0.031625	19.5		0.794571								Williams (1964, Ecology), Table 1 and 3.
		493.56		0.171296													Mitra et al. (2012, Natl. Acad. Sci. Letters), Table 2.
						0.03738	20		0.89712								Admiraal (1977, Marine Biol.), Table 1.
Nitzschia sigmoidea		5604.6		1.60153							0.00142199						Haubois et al. (2005, Estuarine Coastal Shelf Sci.), table 2.
		4328		1.26258													Bellinger (1974, British Phycol. J.), Table 1.
Nitzschia sinuata		336.1		0.120289							0.000120289						Haubois et al. (2005, Estuarine Coastal Shelf Sci.), table 2.
Nitzschia subfrustulum						0.05833	16		2.01943			2.01943		1	3.41284		Scholz (2014, J. Phycol.), Table 1.
Nitzschia thermaloides		940		0.309851		0.04025	19.5		1.01127		0.000309851	1.01127		1	1.70905		Williams (1964, Ecology), Table 1 and 3.
Nitzschia turgidula		21		7.8		0.088859	23		1.6202		0.0078	1.6202		1	2.73814		Shuter et al. (1982, Am. Nat).
Odontella aurita		2399		0.733673							0.00138147	0.679355		1	1.14811		Philippart et al. (2000, Limnol. Oceanogr.), table 1.
		2490		0.759239		0.040833	24		0.679355								Fields and Kociolek (2015, J. Appl. Phycol.), Table 2.
		18200		4.73304													Harrison et al. (2015, Estuarine Coast. Shelf Sci.), Table 2.
Paralia sulcata		1949.84		0.606282							0.00166824						Barton et al. (2013, Limnol. Oceanogr.), Table 1.
		20505		5.28184													Mitra et al. (2012, Natl. Acad. Sci. Letters), Table 2.
		5030		1.44983													Harrison et al. (2015, Estuarine Coast. Shelf Sci.), Table 2.
Phaeodactylum tricornutum		593.76		0.203047							4.30004e-05	1.97862		13	1.97862		Othman et al. (2012, J. Hazard. Mat.) -- 211 um^3; Larson and Rees (1996, J. Phycol.) -- 57 um^3; Allen et al. (2008, PNAS) -- 80 um^3
						0.05	20		1.2								Montagnes and Franklin (2001, Limnol. Oceanogr.)
		116		0.0452039		0.0776	19		2.04105								Hoogenhout and Amesz (1965, Arch. Mikrobiol.)
		80		0.0321157		0.0442	18		1.27408								Maranon et al. (2013, Ecol. Letters)
																	Shuter (1978, Limnol. Oceanogr.)
		93		0.0368875													Taguchi (1976, J. Phycol.)
		100		0.0394344		0.0875	21		1.91619								Fawley (1984, J. Phycol.)
		74		0.0298929													Shuter (1978, Limnol. Oceanogr.), Table 1 --Kuentzler reference.
						0.0613	20		1.4712								Thompson et al. (1992, J. Phycol.)
		100		0.0394344		0.056667	17.5		1.71								Thompson et al. (1991, J. Phycol.), Table 1.
																	Connolly et al. (2008, J. Phycol.), Table 1.
		45.05		0.0314		0.03875	20		0.93								van Bergeijk et al. (2016, Mar. Biol.), Table 2.
		61.261		0.0251237
		120		0.046636													Brown et al. (1998, Marine Biol.), Table 1.
						0.04974	21		1.08927								Sigaud and Aidar (1993, Bolm Inst oceanogr., Sao Paulo), Figure 1.
						0.04945	20		1.1868								Brand (1984, Estuar. Coast. Shelf Sci.), Table 2.
						0.03162	17		0.998889								Braek et al. (1976, J. Exp. Marine Biol. Ecol.), Table 5.
						0.05053	21		1.10657								Sigaud and Aidar (1993, Bolm Inst Oceanogr., Sao Paulo), Figure 1.
		123		0.0477076		0.046778	21.5		0.978545								Lourenco et al. (2002, Phycologia), Tables 1 and 2.
		115.56		0.0450462		0.0299552	20		0.718924								Barton and Yvon-Durocher (2019, Limnol. Oceanogr.), Supp. Table S3.
Pinnularia ambigua		829		0.276023							0.000274023	0.914858		1	1.54611		Scholz and Liebezeit (2013, J. Appl. Phycol.), Table 1.
		816		0.272038		0.02896	17		0.914858								Scholz (2014, Phycologia), Table 1 and 2.
Pinnularia nobilis						0.05417	16		1.87541			1.87541		1	3.16944		Scholz (2014, J. Phycol.), Table 1.
Plagiogrammopsis vanheurckii		611		0.208465							0.000189635						Philippart et al. (2000, Limnol. Oceanogr.), table 1.
		737		0.247711													Barnett et al. (2015, ISME J.), Tables 1, 3.
		372		0.132061													Harrison et al. (2015, Estuarine Coast. Shelf Sci.), Table 2.
Planktoniella sol		70794.6		16.5149							0.0165149						Barton et al. (2013, Limnol. Oceanogr.), Table 1.
Planothidium delicatulum		242		0.088917							8.8917e-05						Barnett et al. (2015, ISME J.), Tables 1, 3.
Pleurosigma angulatum		13324.6		3.55268							0.00529389	0.433402		1	0.73245		Haubois et al. (2005, Estuarine Coastal Shelf Sci.), table 2.
		41700		10.1485		0.01725	19.5		0.433402								Williams (1964, Ecology), Table 1 and 3.
		15632		4.11498													Scholz and Liebezeit (2013, J. Appl. Phycol.), Table 1.
Pleurosigma elongatum						0.010417	18		0.300273		0.0118775	0.300273		1	0.507462		Mizuno (1991, J. Phycol.), Table 1.
		49477		11.8775													Mitra et al. (2012, Natl. Acad. Sci. Letters), Table 2.
Pleurosigma normanii		1423.87		0.454012							0.000454012						Mitra et al. (2012, Natl. Acad. Sci. Letters), Table 2.
Pleurosigma salinarum		2167.4		0.66825							0.00066825						Haubois et al. (2005, Estuarine Coastal Shelf Sci.), table 2.
Pleurosigma strigosum						0.0308333	25		0.468085			0.468085		1	0.791063		Clavero et al. (2000, J. Phycol.), Figure 1.
Pleurosigma intermedium		75400		17.5007		0.021458	18		0.618534		0.0175007	0.618534		1	1.04532		Mizuno (1991, J. Phycol.), Table 1.
Pleurosira laevis		28894		7.24132		0.04542	24		0.755671		0.00724132	0.755671		1	1.27708		Fields and Kociolek (2015, J. Appl. Phycol.), Table 2.
Porosira glacialis		78900		18.2468							0.0182468						Harrison et al. (2015, Estuarine Coast. Shelf Sci.), Table 2.
Proboscia alata		18200		4.73304							0.00473304						Harrison et al. (2015, Estuarine Coast. Shelf Sci.), Table 2.
Pseudobalanion planctonicum		13450		3.58343							0.00358343	1.74388		1	2.94715		Muller (1991, J. Plankton Res.)
						0.0633333	18.5		1.74388								Muller and Geller (1993, Arch. Hydrobiol.)
Pseudonitzschia australis		1500		0.476298		0.0125	16		0.43276		0.000476298	0.43276		1	0.731364		Ayache et al. (2020, J. Phycol.), Figures 2 and 3.
Pseudonitzschia delicatissima		200		0.0746144							7.46144e-05						Harrison et al. (2015, Estuarine Coast. Shelf Sci.), Table 2.
Pseudonitzschia multiseries		1300		0.417544							0.000417544	0.330642		1	0.558785		Connolly et al. (2008, J. Phycol.), Table 1.
						0.01316	19.5		0.330642								Thessen et al. (2005, J. Phycol.), Figure 3.
Pseudonitzschia pungens		400		0.141179							0.000228559						Sommer (1995, Limnol. Oceanogr.), Table 2.
		1140		0.370022													Harrison et al. (2015, Estuarine Coast. Shelf Sci.), Table 2.
Pseudonitzschia seriata		1290		0.414589							0.000414589						Harrison et al. (2015, Estuarine Coast. Shelf Sci.), Table 2.
Pseudosolenia calcaravis		206000		44.1197							0.0441197						Harrison et al. (2015, Estuarine Coast. Shelf Sci.), Table 2.
Rhaphoneis amphiceros		3537		1.04862							0.00104862						Mitra et al. (2012, Natl. Acad. Sci. Letters), Table 2.
Rhizosolenia acuminata		8.51138e+06		1353.55							1.22323	0.491091		1	0.829944		Barton et al. (2013, Limnol. Oceanogr.), Table 1.
		6830000		1105.46		0.022425	21		0.491091								Moore and Villareal (1996, Marine Eco. Prog. Series), page 206.
Rhizosolenia alata		30290		7.56258							0.0112226	0.6959		4	0.737654		Vilicic (1985, Internal Revue ges. Hydrobiol.), Table 2.
						0.0131002	16		0.453539								Baars (1981, Hydrobiol. Bull.), Table 1.
						0.0289958	20		0.6959								Baars (1981, Hydrobiol. Bull.), Table 1.
						0.0181414	26		0.2513								Baars (1981, Hydrobiol. Bull.), Table 1.
						0.0102667	20		0.2464								Baars (1981, Hydrobiol. Bull.), Table 1.
		269622		56.5158													Barton et al. (2013, Limnol. Oceanogr.), Table 1.
		139000		30.7219													Hulbert (1981, Hydrobiol.), Table 4.
		4125.18		1.20804													Mitra et al. (2012, Natl. Acad. Sci. Letters), Table 2.
Rhizosolenia bergonii		467735		93.8156							0.0546008						Barton et al. (2013, Limnol. Oceanogr.), Table 1.
		144200		31.7777													Hulbert (1981, Hydrobiol.), Table 4.
Rhizosolenia calcar avis		467000		93.6799							0.0799762						Vilicic (1985, Internal Revue ges. Hydrobiol.), Table 2.
		331131		68.2771													Barton et al. (2013, Limnol. Oceanogr.), Table 1.
Rhizosolenia castracanei		7660000		1228.47		0.01092	21		0.23914		1.22847	0.23914		1	0.404147		Moore and Villareal (1996, Marine Eco. Prog. Series), Table 2.
Rhizosolenia crassipina		3872.38		1.13976							0.00113976						Mitra et al. (2012, Natl. Acad. Sci. Letters), Table 2.
Rhizosolenia delicatula		10000		2.72819							0.00272819						Barton et al. (2013, Limnol. Oceanogr.), Table 1.
Rhizosolenia formosa		9200000		1453.98		0.0414	21		0.90663		1.45398	0.90663		1	1.53221		Moore and Villareal (1996, Marine Eco. Prog. Series), Table 2.
Rhizosolenia fragillissima		593.76		14		0.0495071	23		0.902682		0.0065988	1.80158		3	2.07182		Shuter et al. (1982, Am. Nat).
																	Sommer (1995, Limnol. Oceanogr.)
						0.0346	25		0.525267								Ignatiades and Smayda (1970, J. Phycol.)
		5790		1.65021													Vilicic (1985, Internal Revue ges. Hydrobiol.), Table 2.
		80000		18.4807													Sommer (1995, Limnol. Oceanogr.), Table 2.
		16982.4		4.44094													Barton et al. (2013, Limnol. Oceanogr.), Table 1.
						0.0625	18		1.80158								Paasche (1980, Limnol. Oceanogr.), Table 1.
Rhizosolenia hebetata		73400		17.0732							0.0170732						Harrison et al. (2015, Estuarine Coast. Shelf Sci.), Table 2.
Rhizosolenia imbricata		83540		19.2317							0.0150367	0.676098		2	0.878927		Vilicic (1985, Internal Revue ges. Hydrobiol.), Table 2.
		8416		2.32794													Philippart et al. (2000, Limnol. Oceanogr.), table 1.
						0.0102363	20		0.245672								Baars (1981, Hydrobiol. Bull.), Table 1.
						0.0281707	20		0.676098								Baars (1981, Hydrobiol. Bull.), Table 1.
		563168		111.291													Hulbert (1981, Hydrobiol.), Table 4.
		42200		10.2604													Harrison et al. (2015, Estuarine Coast. Shelf Sci.), Table 2.
Rhizosolenia robusta		3936000		665.772							0.665772	0.608381		5	0.608381		Vilicic (1985, Internal Revue ges. Hydrobiol.), Table 2.
						0.0167391	16		0.579522								Baars (1981, Hydrobiol. Bull.), Table 1.
						0.0165	16		0.571243								Baars (1981, Hydrobiol. Bull.), Table 1.
						0.00917881	20		0.220291								Baars (1981, Hydrobiol. Bull.), Table 1.
						0.0265517	20		0.637241								Baars (1981, Hydrobiol. Bull.), Table 1.
						0.0152643	26		0.211446								Baars (1981, Hydrobiol. Bull.), Table 1.
Rhizosolenia setigera		374200		76.4065							0.0113304	0.632395		2	0.822114		Mullin et al. (1966, Limnol. Oceanogr.), Table 1.
		60000		14.1832													Sommer (1995, Limnol. Oceanogr.), Table 2.
						0.00921543	20		0.22117								Baars (1981, Hydrobiol. Bull.), Table 1.
						0.0263498	20		0.632395								Baars (1981, Hydrobiol. Bull.), Table 1.
		199526		42.8425													Barton et al. (2013, Limnol. Oceanogr.), Table 1.
		4742.81		1.3735													Mitra et al. (2012, Natl. Acad. Sci. Letters), Table 2.
		10800		2.92836													Harrison et al. (2015, Estuarine Coast. Shelf Sci.), Table 2.
Rhizosolenia stolterfothii		29120		7.29341							0.00639116	0.835965		4	0.886123		Vilicic (1985, Internal Revue ges. Hydrobiol.), Table 2.
						0.0241463	16		0.835965								Baars (1981, Hydrobiol. Bull.), Table 1.
						0.0210638	16		0.729246								Baars (1981, Hydrobiol. Bull.), Table 1.
						0.0100581	20		0.241393								Baars (1981, Hydrobiol. Bull.), Table 1.
						0.0294894	20		0.707745								Baars (1981, Hydrobiol. Bull.), Table 1.
		38018.9		9.32127													Barton et al. (2013, Limnol. Oceanogr.), Table 1.
		14500		3.84002													Hulbert (1981, Hydrobiol.), Table 4.
Rhizosolenia styliformis		501187		99.9712							0.0499716						Barton et al. (2013, Limnol. Oceanogr.), Table 1.
		111000		24.9788													Harrison et al. (2015, Estuarine Coast. Shelf Sci.), Table 2.
Rhoicosphaenia curvata		80000		18.4807							0.0184807						Snoeijs et al. (2002, J. Phycol.), Tables 1 and 2.
Rhopaloidea gibba		6216		1.76159							0.00176159						Snoeijs et al. (2002, J. Phycol.), Tables 1 and 2.
Rhopalodea musculus		6500		1.8355		0.01725	19.5		0.433402		0.0018355	0.433402		1	0.73245		Williams (1964, Ecology), Table 1 and 3.
Schroederella delicatula		20893		5.37372							0.00537372						Barton et al. (2013, Limnol. Oceanogr.), Table 1.
Seminavis robusta		1790		0.560402							0.000560402						Barnett et al. (2015, ISME J.), Tables 1, 3.
Skeletonema costatum		698		0.235625		0.154022	23		2.80835		0.000107501	4.2228		18	4.2228		Shuter et al. (1982, Am. Nat).
						0.0371	20		0.8904								Montagnes and Franklin (2001, Limnol. Oceanogr.)
		224		0.0828139													Eppley and Coatsworth (1966, Arch. Mikrobiol.)
		200		0.0746144		0.0383	18		1.10401								Maranon et al. (2013, Ecol. Letters)
		263		0.0959918													Taguchi (1976, J. Phycol.)
		242		0.088917													Sommer (1995, Limnol. Oceanogr.)
		140		0.0537419													Mitra et al. (2012, Natl. Acad. Sci. Letters)
		250		0.0916178													Volkman et al. (1989, J. Exp. Mar. Biol. Ecol.)
		1528.62		0.484651		0.0529	19		1.39139								Goldman and Carpenter (1974, Limnol. Oceanogr.)
		154		0.058667		0.1446	20		3.4704								Gallagher (1982, J. Phycol.)
						0.0563	20		1.3512								Langdon (1987, J. Plank. Res.)
						0.0583	18		1.68052								Mortain-Bertrand et al. (1989, Marine Biol.)
						0.0838	18		2.41556								Sakshaug and Andresen (1989, Limnol. Oceanogr.)
		236.5		0.0870562													Shuter (1978, Limnol. Oceanogr.), Table 1 --Harrison reference.
		1400		0.447005													Brown et al. (1998, Marine Biol.), Table 1.
						0.04888	13		2.22747								Myklestad (1977, J. Exp. Mar. Biol. Ecol.), Table 2.
		153.6		0.0585268													Harrison et al. (1977, Marine Biol.), Table 1.
						0.123	18		3.54551								Dortsch (1982, J. Exp. Mar. Biol. Ecol.), Table 3.
						0.0253	20		0.6072								Hyun et al. (2014, J. Environ. Sci. Internat.), Figure 2.
		312		0.11233													Mullin et al. (1966, Limnol. Oceanogr.), Table 1.
		1030		0.337043													Vilicic (1985, Internal Revue ges. Hydrobiol.), Table 2.
		145		0.0555052													Philippart et al. (2000, Limnol. Oceanogr.), table 1.
		250		0.0916178													Sommer (1995, Limnol. Oceanogr.), Table 2.
						0.021128	20		0.507073								Baars (1981, Hydrobiol. Bull.), Table 1.
		512.861		0.17745													Barton et al. (2013, Limnol. Oceanogr.), Table 1.
						0.075	18		2.1619								Paasche (1980, Limnol. Oceanogr.), Table 1.
		144		0.0551529		0.20417	20		4.90008								Finenko and Krupatkina-Atkinina (1974, Marine Biol.), Tables 1 and 3.
		1528.62		0.484651													Mitra et al. (2012, Natl. Acad. Sci. Letters), Table 2.
						0.05434	20		1.30416								Brand (1984, Estuar. Coast. Shelf Sci.), Table 2.
						0.03738	17		1.18085								Braek et al. (1976, J. Exp. Marine Biol. Ecol.), Table 4.
		200		0.0746144													Schmidt and Hansen (2001, Marine Ecol. Prog. Series), Table 1.
		96.9		0.0383083		0.04995	21.5		1.0449								Lourenco et al. (2002, Phycologia), Tables 1 and 2.
		215		0.0797477													Harrison et al. (2015, Estuarine Coast. Shelf Sci.), Table 2.
						0.053125	20		1.275								Suzuki and Takahashi (1995, J. Phycol.), Figure 3.
		169.24		0.0639879													Sarno et al. (1993, Hydrobiol.), Table 2.
Skeletonema elongata		1413.33		0.45092							0.00045092						Mullin et al. (1966, Limnol. Oceanogr.), Table 1.
Skeletonema japonicum		236.5		0.0870562							8.70562e-05						Connolly et al. (2008, J. Phycol.), Table 1.
Skeletonema tropicum						0.02935	20		0.7044			0.7044		1	1.19044		Brand (1984, Estuar. Coast. Shelf Sci.), Table 2.
Staurophora amphioxys						0.05	16		1.73104			1.73104		1	2.92546		Scholz (2014, J. Phycol.), Table 1.
[truncated: 170 more rows]

[truncated: 2 more sheets: SUMMARY, Sheet3]
