# Supplementary material for: Evolutionary scaling of maximum growth rate with organism size
Source: Sci Rep. 2022 Dec 30;12:22586. doi: 10.1038/s41598-022-23626-7 (PMC9803686; doi:10.1038/s41598-022-23626-7)
Supplement: Supplementary file 4 — Supplementary Table 3. [file 41598_2022_23626_MOESM4_ESM.xlsx]

## Sheet: Crustaceans
																										Penaeus latisulcatus	1554000	0.006705		6.19145	-2.1736				SUMMARY OUTPUT
																										Panulirus homarus	6.87971e+07	0.00714723		7.83757	-2.14586
Growth-rate statistics for invertebrates.																										Panulirus ornatus	181818000	0.00741221		8.25964	-2.13005				Regression Statistics
	Growth rates are in units of (days^-1): calculated as g = [ln(Bt) - ln(B0)]/t, where B is in units of weight.																									Cherax tenuimanus	1.05357e+07	0.00986207		7.02266	-2.00603				Multiple R	0.857967
		If doubling time is given (DT), g = ln(2)/DT																								Panulirus argus	50283000	0.00991312		7.70142	-2.00379				R Square	0.736107
		If growth is reported as proportional wt change per day (x), this equates to g = ln(1+x)																								Macrobrachium americanum	2.74667e+07	0.0121246		7.43881	-1.91633				Adjusted R Square	0.732965
		If growth is reported in length, this can be converted to weight-specific growth if the length-weight regression is known: W = aL^b; g = (b/t) * ln(Lt/L0)																								Orconectes rusticus	955509	0.0128956		5.98023	-1.88956				Standard Error	0.338633
																										Panulirus cygnus	133200000	0.0138251		8.1245	-1.85933				Observations	86
	Rates are maxima -- taken at saturating food levels, and the stage of development giving most rapid growth (generally juveniles), and not including investment in reproduction.																									Marsupenaeus japonicus	1.0041e+07	0.0139338		7.00178	-1.85593
																										Macrobrachium nipponense	917415	0.014		5.96257	-1.85387				ANOVA
	Dry weight is assumed to be 1/3rd of wet weight if not stated explicitly (Lynch, Chapter 2, in prep.).																									Macrobrachium rosenbergii	17775000	0.0155702		7.24981	-1.80771					df	SS	MS	F	Significance F
																										Orconectus virilis	8.13352e+06	0.0157613		6.91028	-1.80241				Regression	1	26.8689	26.8689	234.31	5.04942e-26
	When results in a paper were given for different temperatures, the one closest to 20 C was recorded, as this is the temperature to which all data are eventually normalized.																									Cherax quadricarinatus	12015000	0.0191704		7.07972	-1.71737				Residual	84	9.63246	0.114672
																										Cherax destructor	1.47425e+07	0.0197565		7.16857	-1.70429				Total	85	36.5013
	In final summaries, for each species the highest recorded 20 C normalized r value is used, except when the sample size exceeds 4, in which case the two highest are averaged.																									Jasus edwardsii	216450000	0.0198		8.33536	-1.70333
																										Astacus leptodactylus	45754500	0.0211271		7.66043	-1.67516					Coefficients	Standard Error	t Stat	P-value	Lower 95%	Upper 95%	Lower 95.0%	Upper 95.0%
																										Macrobrachium amazonicum	1.18427e+06	0.0217075		6.07345	-1.66339				Intercept	-0.179327	0.0581217	-3.08538	0.0027525	-0.294909	-0.063746	-0.294909	-0.063746
																										Farfantepenaeus brasiliensis	10223100	0.0262387		7.00958	-1.58106				X Variable 1	-0.18856	0.0123184	-15.3072	5.04942e-26	-0.213057	-0.164064	-0.213057	-0.164064
																										Astacus astacus	14319000	0.0285615		7.15591	-1.54422
																										Portunus trituberculatus	8.7787e+07	0.028861		7.94343	-1.53969
																										Talorchestia margaritae	4017.5	0.0306489		3.60396	-1.51358
												SUMMARY														Penaeus aztecus	185228	0.0323459		5.26771	-1.49018
							Maximum			Normalized																Penaeus vannamei	5.64389e+06	0.0397434		6.75158	-1.40073
CRUSTACEA		Dry Wt. at		Length-weight			Body Mass Growth			to 20 C		Dry weight	Max. Growth Rate													Pacifastacus leniusculus	17732250	0.0442974		7.24876	-1.35362
		Maturity			Regression (ug / mm)					Q10 = 2.5		at maturity	Q10 normalized		Sample-size											Gammarus aequicauda	11800	0.0471054		4.07188	-1.32693
	Species	(ug)		a	b		(days^-1)	Temp, C		(days^-1)		(ug)	20 C, (days^-1)		corrected max rate			Reference								Paralithoides camtschaticus	399600000	0.0472532		8.60163	-1.32557
																										Portunus pelagicus	4.12066e+07	0.0521771		7.61497	-1.28252
Cladocera																										Procambarus clarkii	9324000	0.0576704		6.9696	-1.23905
																										Gammarus pulex	15899	0.066		4.20137	-1.18046
	Bosmina longirostris	0.521					0.297989	20		0.297989		0.52	0.5066		3	0.58259		Kerfoot (1974, Ecology)								Gammarus roeseli	18666.7	0.0675		4.27107	-1.1707
				40.447	2.62													Kawabata and Urabe (1998, Freshwater Biol.)								Ranina ranina	66666666	0.0701139		7.82391	-1.1542
				17.737	2.229													Culver et al. (1985, Can. J. Fish. Aquatic Sci.)								Homarus gammarus	83250000	0.0756062		7.92038	-1.12144
				15.059	2.53													Bottrell et al. (1967, Norwegian J. Zool.)								Gammarus fossarum	15000	0.078		4.17609	-1.10791
				26.602	3.13													Dumont et al. (1975, Oecologia)								Homarus americanus	82500000	0.0882558		7.91645	-1.05426
							0.5066	20		0.5066								Urabe (1991, Freshwater Biol.)								Hyallela azteca	360.547	0.104842		2.55696	-0.979465
							0.3491	20		0.3491								Hanazato and Yasuno (1985, Jap. J. Limnol.)								Maja brachydactyla	1.99217e+08	0.1105		8.29933	-0.956638
																										Asellus aquaticus	3882.73	0.115421		3.58914	-0.937714
	Bosmina fatalis						0.3243	20		0.3243			0.3243		1	0.548067		Hanazato and Yasuno (1985, Jap. J. Limnol.)								Hemigrapsus sanguineus	469495	0.13		5.67163	-0.886057
																										Eriocheir sinensis	8358300	0.139294		6.92212	-0.856067
	Bosmina freyi	2.35					0.39	25		0.246694		2.35	0.246694		1	0.416912		Acharya et al. (2005, Freshwater Biol.)								Eudiaptomus graciloides	10.8	0.150605		1.03342	-0.822161
																										Leptodora kindtii	86.8	0.18659		1.93852	-0.729113
	Bosmina leideri						0.185	20		0.185			0.185		1	0.31265		Schulz and Sterner (1999, Limnol. Oceanogr.)								Microsetella norvegica	1.94	0.195		0.287802	-0.709965
																										Artemia salina	75	0.211602		1.87506	-0.674481
	Ceriodaphnia cornuta				2.18							0.43	0.2513		1	0.424697		Masundire (1994, Hydrobiol.), Figure 3								Neomysis intermedia	1500	0.22		3.17609	-0.657577
							0.2513	20		0.2513								Nandini and Rao (1998, Aquatic Ecol.), Figure 1.								Bosmina freyi	2.35	0.246694		0.371068	-0.607842
		0.4338																Lynch (1980, Quart. Rev. Biol.) and Masundire regression.								Ceriodaphnia cornuta	0.43	0.2513		-0.366532	-0.599808
																										Neomysis integer	3225	0.255317		3.50853	-0.592921
	Ceriodaphnia lacustris			4.022	1.976							1.7	0.5441		1	0.919529		Culver et al. (1985, Can. J. Fish. Aquatic Sci.)								Pseudodiaptomus coronatus	7.32	0.2975		0.864511	-0.526513
		1.7		6.234	2.14		0.5441	20		0.5441								Dudycha and Lynch (2005, Evolution)								Oithona similis	1.46	0.300373		0.164353	-0.52234
																										Daphnia cucullata	2.62	0.35		0.418301	-0.455932
	Ceriodaphnia quadrangula	2.959					0.5747	20		0.5747		3.12995	0.5747		1	0.971243		Lynch (1992, Ecology)								Daphnia hyalina	15.9689	0.35		1.20327	-0.455932
				12.962	3.34													Bottrell et al. (1967, Norwegian J. Zool.)								Pseudocalanus sp.	27.08	0.35005		1.43265	-0.45587
		3.8		7.7679	2.055													Dudycha and Lynch (2005, Evolution)								Pagurus bernhardus	109435	0.357915		5.03916	-0.446221
		2.727																Lynch (1980, Quart. Rev. Biol.)								Daphnia schoedleri	20.84	0.392		1.3189	-0.406714
																										Temora turbinata	147.06	0.4		2.16749	-0.39794
	Ceriodaphnia reticulata						0.375	20		0.375		1.51941	0.5412		2	0.70356		Gliwicz (1990, Nature)								Scapholebris kingi	2.47	0.443		0.392697	-0.353596
				16.945	3.15													Pace and Orcutt (1981, Limnol. Oceanogr.)								Pseudodiaptomus forbesi	6.77	0.457931		0.830589	-0.3392
		1.7		6.89	2.28		0.5412	20		0.5412								Dudycha and Lynch (2005, Evolution)								Centropages typicus	29.9186	0.469907		1.47594	-0.327988
		1.358																Lynch (1980, Quart. Rev. Biol.)								Penilia avirostris	1.72	0.47		0.235528	-0.327902
																										Diaphanosoma brachyurum	1.91	0.4784		0.281033	-0.320209
	Ceriodaphnia silvestrii			11.3	2.52													Santos et al. (2006, Acta Limnol. Brasil)								Calanus pacificus	126.412	0.495174		2.10179	-0.305242
																										Calanus helgolandicus	160.121	0.499416		2.20445	-0.301538
	Chydorus sphaericus			14.079	1.98													Culver et al. (1985, Can. J. Fish. Aquatic Sci.)								Centropages hamatus	20.7284	0.499567		1.31656	-0.301406
																										Bosmina longirostris	0.52	0.5066		-0.283997	-0.295335
	Daphnia ambigua	2.6					0.7088	20		0.7088		2.52389	0.7088		4	0.751328		Lynch (1992, Ecology)								Moina micrura	1.79	0.521		0.252853	-0.283162
							0.265	20		0.265								DeMott and Pape (2005, Oecologia)								Pseudocalanus elongatus	19.74	0.532715		1.29535	-0.273505
							0.4	20		0.4								Gliwicz (1990, Nature)								Ceriodaphnia reticulata	1.51941	0.5412		0.181674	-0.266642
				5.474	2.44													Dudycha and Lynch (2005, Evolution)								Ceriodaphnia lacustris	1.7	0.5441		0.230449	-0.264321
		2.45																Lynch (1980, Quart. Rev. Biol.)								Daphnia pulicaria	59.69	0.5576		1.7759	-0.253677
							0.2085	20		0.2085								Lei and Armitage (1980, Oikos)								Ceriodaphnia quadrangula	3.12995	0.5747		0.495538	-0.240559
				5.74	2.31													Lynch et al. (1989, Limnol. Oceanogr.)								Acartia clausi	5.95609	0.578613		0.774961	-0.237612
																										Acartia tonsa	7.73104	0.579158		0.888238	-0.237203
	Daphnia carinata			16.445	2.7		0.5067	20		0.5067		67.6404	0.591113		1	0.998982		Barry (1994, Oecologia)								Daphnia carinata	67.6404	0.591113		1.83021	-0.228329
		93.068					0.8527	24		0.591113								Chandini (1989, Env. Pollution)								Daphnia parvula	2.71601	0.5963		0.433931	-0.224535
		49.16																Lynch (1980, Quart. Rev. Biol.)								Calanus sinicus	235.733	0.5982		2.37242	-0.223154
																										Artemia franciscana	190	0.605659		2.27875	-0.217772
	Daphnia cucullata						0.35	20		0.35		2.62	0.35		1	0.5915		Gliwicz (1990, Nature)								Daphnia pulex	22.2361	0.65415		1.34706	-0.184323
				4.884	2.963													Michaloudi (2005, Belg. J. Zool.)								Daphnia galeata	7.40052	0.66145		0.869262	-0.179503
		2.615																Lynch (1980, Quart. Rev. Biol.)								Daphnia magna	163.394	0.6652		2.21324	-0.177048
																										Daphnia obtusa	9.87056	0.6793		0.994342	-0.167938
	Daphnia dentifera						0.28	20		0.28			0.28		1	0.4732		DeMott and Pape (2005, Oecologia)								Daphnia ambigua	2.52389	0.7088		0.40207	-0.149476
																										Temora longicornis	58.52	0.730496		1.7673	-0.136382
	Daphnia dubia						0.21	20		0.21			0.21		1	0.3549		DeMott and Pape (2005, Oecologia)								Acartia hudsonica	9.21	0.735691		0.96426	-0.133304
																										Daphnia longispina	4.05	0.7361		0.607455	-0.133063
	Daphnia galeata	8		5.48	2.2		0.3239	20		0.3239		7.40052	0.66145		5	0.7991		Lynch et al. (1989, Limnol. Oceanogr.)								Calanus finmarchicus	196.057	0.853169		2.29238	-0.0689651
				14.44	2.73													Kawabata and Urabe (1998, Freshwater Biol.)								Moina macrocopa	7.1	1.497		0.851258	0.175222
				10.932	1.53													Culver et al. (1985, Can. J. Fish. Aquatic Sci.)
							0.245	20		0.245								DeMott and Pape (2005, Oecologia)
							0.3	20		0.3								Gliwicz (1990, Nature)
							0.7991	20		0.7991								Vanni and Lampert (1992, Oecologia)
		5.2		5.641	2.19		0.5238	20		0.5238								Dudycha and Lynch (2005, Evolution)
				4.527	2.56													Dumont et al. (1975, Oecologia)
		9.743																Lynch (1980, Quart. Rev. Biol.)
	Daphnia hyalina						0.255	20		0.255		15.9689	0.35		2	0.455		Gliwicz (1990, Nature)
		20.545					0.35	20		0.35								Burns (1995, Oecologia)
				4.653	2.804													Jones et al. (1979, J. Plank. Res.)
		12.412																Lynch (1980, Quart. Rev. Biol.)
	Daphnia longispina			2.924	2.89							4.05	0.7361		1	1.24401		Bottrell et al. (1967, Norwegian J. Zool.)
							0.7361	20		0.7361								Munro and White (1978, Oecologia)
		4.052																Lynch (1980, Quart. Rev. Biol.)
	Daphnia magna	137.5					0.6386	20		0.6386		163.394	0.6652		6	0.6652		Glazier (1992, Ecology)
							0.355	20		0.355								Schulz and Sterner (1999, Limnol. Oceanogr.)
							0.32											DeMott and Pape (2005, Oecologia)
							0.3	20		0.3								Gliwicz (1990, Nature)
		194.165					0.5214	20		0.5214								Burns (1995, Oecologia)
							0.665	20		0.665								Lampert and Trubetskova (1996, Func. Ecol.)
							0.58	18.5		0.665426								DeMott and Gulati (1998, Limnol.Oceanogr.)
				10.034	2.58													Cauchie et al. (2000, Hydrobiol.)
				21.115	2.16													Kawabata and Urabe (1998, Freshwater Biol.)
		100.886																Lynch (1980, Quart. Rev. Biol.)
	Daphnia obtusa	6		6.959	2.28		0.6793	20		0.6793		9.87056	0.6793		1	1.14802		Dudycha and Lynch (2005, Evolution)
		16.238																Lynch (1980, Quart. Rev. Biol.)
	Daphnia parvula	2.4		4.74	2.19		0.3227	20		0.3227		2.71601	0.5963		3	0.685745		Lynch et al. (1989, Limnol. Oceanogr.)
				2.489	3.632													Rosen (1981, Freshwater Biol.)
							0.28	20		0.28								DeMott and Pape (2005, Oecologia)
		2		4.759	2.2		0.5963	20		0.5963								Dudycha and Lynch (2005, Evolution)
		4.174																Pace et al. (1984, Oecologia)
	Daphnia pulex	18		7.243	2.34		0.6931	20		0.6931		22.2361	0.65415		6	0.65415		Lynch (1989, Ecology)
							0.6152	20		0.6152								Lampert (1977, Arch. Hydrobiol.)
							0.5225	20		0.5225								Richman (1958, Ecology)
							0.29	20		0.29								DeMott and Pape (2005, Oecologia)
							0.39	20		0.39								Gliwicz (1990, Nature)
							0.613	20		0.613								Dudycha and Tessier (1979, Evolution)
		32.19																McCauley et al. (1990, Func. Ecology)
				10.674	2.11													Lynch et al. (1986, Limnol. Oceanogr.)
		18.975		8.9585	2.225													Lynch (1980, Quart. Rev. Biol.)
	Daphnia pulicaria						0.31	20		0.31		59.69	0.5576		4	0.591056		DeMott and Pape (2005, Oecologia)
							0.38	20		0.38								Gliwicz (1990, Nature)
							0.378	20		0.378								Dudycha and Tessier (1979, Evolution)
				6.994	2.72													O'Brien and deNoyelles (1974, Hydrobiol.)
		59.685					0.5576	20		0.5576								Burns (1995, Oecologia)
	Daphnia retrocurva			7.548	2.755													Culver et al. (1985, Can. J. Fish. Aquatic Sci.)
				4.188	3.129													Rosen (1981, Freshwater Biol.)
	Daphnia schoedleri	20.836					0.392	20		0.392		20.84	0.392		1	0.66248		Lei and Clifford (1974, Natl. Mus. Can. (Ottawa) Nat. Sci. Publ. Zool.); used the average pulex LW regression as these species are similar in morphology.
	Daphnia similis			10.278	2.24													Kawabata and Urabe (1998, Freshwater Biol.)
	Diaphanosoma brachyurum						0.2388	20		0.2388		1.91	0.4784		2	0.62192		Montu (1973, Physis B)
				3.631	3.039													Rosen (1981, Freshwater Biol.)
		1.9129					0.4784	20		0.4784								Hanazato and Yasuno (1985, Jap. J. Limnol.)
				5.073	3.05													Bottrell et al. (1967, Norwegian J. Zool.)
	Diaphanosoma leuchtenbergianum			5.071	1.046													Culver et al. (1985, Can. J. Fish. Aquatic Sci.)
	Leptodora kindtii			1.56	1.873							86.8	0.18659		1	0.315336		Culver et al. (1985, Can. J. Fish. Aquatic Sci.)
				0.44	2.67													Rosen (1981, Freshwater Biol.)
		86.8																Herzig and Auer (1990, Hydrobiol.), Page 111.
							0.1484	17.5		0.18659								Vijverberg and Koelewijn (2004, Freshwater Ecol.), Tables 3 and 4.
	Moina macrocopa	7.1										7.1	1.497		2	1.9461		Dumont et al. (1975, Oecologia), Table 3.
							1.497	20		1.497								Nandini and Rao (1998, Aquatic Ecol.), Figure 1.
				1.1	3													D'Abramo (1979, Biol. Bull.), Page 240.
							1.2776	25		0.808143								Benider et al. (2002, Hydrobiol.), Figure 1.
	Moina micrura			6.61	2.57							1.79	0.521		2	0.6773		Dumont et al. (1975, Oecologia), Table 2.
		1.794					0.3318	29		0.145494								Murugan (1975, Freshwater Biol.). Table 1.
							0.521	20		0.521								Hanazato and Yasuno (1985, Jap. J. Limnol.), Figure 1.
	Penilia avirostris						0.47	20		0.47		1.72	0.47		1	0.7943		Paffenhofer and Orcutt (1986, J. Plankton Res.), Page 752.
					4.99													Uye (1982, Journal of the Oceanographical Society of Japan), Table 1 (the intercepts given do not seem to on the correct scale).
					2.7													Atienza et al. (2006, Marine Ecol. Prog. Series), Figure 1, axis seems to be mislabeled as mg.
		1.72																Atienza et al. (2008, J. Plank. Res.), Table 1, applied to their 2006 regression.
	Polyphemus pediculus			16.106	2.152													Rosen (1981, Freshwater Biol.)
	Scapholebris kingi			17.66	3.079							2.47	0.443		2	0.5759		Rosen (1981, Freshwater Biol.)
		2.47					0.9334	29		0.409294								Murugan and Sivaramakrishnan (1976, Hydrobiol.), Table 1.
							0.443	20		0.443								Nandini and Rao (1998, Aquatic Ecol.), Figure 1.
	Scapholebris mucronata			8.671	2.01													Kawabata and Urabe (1998, Freshwater Biol.)
	Sida crystallina			7.798	2.189													Rosen (1981, Freshwater Biol.)
Copepods
	Acanthocyclops viridis	42.75						15				42.7317						Laybourn-Parry et al. (1988, Can. J. Zool.)
	Acartia clausi						0.565	20		0.565		5.95609	0.578613		3	0.665405		Uye (1988, Hydrobiol.)
		5.07																Sekiguchi et al. (1980, Marine Biol.)
		16.67					0.366	15		0.578613								Breteler et al. (1982, Neth. J. Sea Res.)
		2.5					0.35	20		0.35								Landry (1978, Internat. Rev. Gesamten Hydrobiol.)
	Acartia hudsonica	9.21					0.51	16		0.735691		9.21	0.735691		1	1.24332		Durbin and Durbin (1992, Limnol. Oceanogr.)
	Acartia tonsa	6						20				7.73104	0.579158		1	0.978776		Miller et al. (1977, Limnol. Oceanogr.)
		10.4					0.44	17		0.579158								Berggreen et al. (1988, Marine Biol.)
		7.607																Jonasdottir (1994, Marine Biol.)
		8.1																Durbin and Durbin (1981, Estuaries)
		7.183																Omori (1978, Internat. Rev. gesamten Hydrobiol.)
	Calanus finmarchicus						0.285	12		0.593056		196.057	0.853169		2	1.10912		Campbell et al. (2001, Marine Ecology Prog. Series)
							0.41	12		0.853169								Wagner et al. (2001, Marine Ecology Prog. Series)
		211.2																Runge (1984, J. Exp. Mar. Biol. Ecol.)
		182																Kattner and Krause (1987, Marine Biology)
	Calanus helgolandicus			1.3804	3.6		0.24	12		0.499416		160.121	0.499416		1	0.844013		Mullin and Brooks (1967, Limnol. Oceanogr.)
		265																Williams and Robins (1982, Marine Biol.)
		96.75																Bottell and Robins (1984, Marince Eco.)
	Calanus pacificus						0.3279	15.5		0.495174		126.412	0.495174		1	0.836844		Vidal (1980, Marine Biol.)
		94																Hakanson (1984, Limnol. Oceanogr.)
		170																Frost (1972, Limnol. Oceanogr.)
							0.2125	14.5		0.351687								Fernandez (1979, Marine Biol.), Table 2.
	Calanus sinicus						0.5982	20		0.5982		235.733	0.5982		1	1.01096		Uye (1988, Hydrobiol.)
		353.95																Omori (1978, Internat. Rev. gesamten Hydrobiol.)
		157																Zhang et al. (2005, J. Plankton Res.)
	Centropages hamatus	10					0.267	17		0.351443		20.7284	0.499567		2	0.649437		Fryd et al. (1991, J. Plank. Res.)
		37.5					0.316	15		0.499567								Breteler et al. (1982, Neth. J. Sea Res.)
		23.75
	Centropages typicus	21					0.357	17		0.469907		29.9186	0.469907		1	0.794144		Fryd et al. (1991, J. Plank. Res.)
		42.625																Bonnet and Carlotti (2001, Marine Eco. Prog. Series)
	Centropages velificatus						0.628	28		0.301793			0.301793		1	0.51003		Hopcroft et al. (1998, Marine Biol.)
	Eudiaptomus graciloides	10.8					0.091	14.5		0.150605		10.8	0.150605		1	0.254522		Hamburger and Boetius (1987, J. Plank. Res.)
	Eurytemora herdmani	2.5										2.5						McClaren and Corkett (1981, Can. J. Fish. Aquat. Sci.)
	Macrocyclops albidus	30.2252										30.2252						Laybourn-Parry et al. (1988, Can. J. Zool.)
	Microsetella norvegica						0.185	20		0.185		1.94	0.195		2	0.2535		Uye (1988, Hydrobiol.)
		1.94					0.195	20		0.195								Uye et al. (2002, J. Plank. Res.)
	Oithona similis	1.463					0.19	15		0.300373		1.46	0.300373		1	0.50763		Sabatini and Kiorboe (1994, J. Plankton Res.)
	Oithona davisae						0.325	20		0.325			0.325		1	0.54925		Almeda et al. (2010, J. Exp. Marine Biol. Ecol.)
	Oncaea mediterranea						0.26	20		0.26			0.26		1	0.4394		Paffenhofer et al. (1993, J. Plankton Res.)
	Paracalanus parvus						0.26	20		0.26			0.26		2	0.338		Paffenhofer et al. (1993, J. Plankton Res.)
							0.385	20		0.385			0.385					Uye (1988, Hydrobiol.)
	Paronychoramptus nanus	0.8										0.8						Herman et al. (1984, Hydrobiol.), Table 2.
	Pseudodiaptomus forbesi	6.765					0.55	22		0.457931		6.77	0.457931		1	0.773903		Kimmerer et al. (2018, Hydrobiol.), Table 2.
	Pseudodiaptomus coronatus	7.315					0.2975	20		0.2975		7.32	0.2975		1	0.502775		Paffenhofer and Knowles (1978, Bull. Marine Sci.)
	Pseudodiaptomus marinus						0.309	20		0.309			0.309		1	0.52221		Uye et al. (1983, Marine Biol.), tabale 1.
	Pseudocalanus sp.	27.083					0.186	17		0.244826		27.08	0.35005		2	0.455065		Breteler et al. (1982, Neth. J. Sea Res.)
							0.2318	15.5		0.35005								Vidal (1980, Marine Biol.)
	Pseudocalanus elongatus						0.268	12.5		0.532715		19.74	0.532715		1	0.900289		Paffenhofer and Harris (1976, J. Mar. Biol. Assoc. UK)
		19.736																Koski et al. (1978, Marine Ecol. Series)
	Temora longicornis	58.52					0.31	15		0.490082		58.52	0.730496		2	0.949644		Breteler et al. (1982, Neth. J. Sea Res.)
							0.3675	12.5		0.730496								Harris and Paffenhofer (1976, J. Mar. Biol. Assoc. UK)
	Temora turbinata						0.4	20		0.4		147.06	0.4		2	0.52		Paffenhofer et al. (1993, J. Plankton Res.)
		147.06					0.518	28		0.248931								Hopcroft et al. (1998, Marine Biol.)
	Tuchidius disripes	1.8										1.8						Herman et al. (1984, Hydrobiol.), Table 2.
Amphipods
	Crangonyx pseudogracilis						0.016	20		0.016			0.016		1	0.02704		Sutcliffe and Carrick (1981, Freshwater Biol.)
	Gammarus aequicauda	11800					0.03922	18		0.0471054		11800	0.0471054		1	0.0796081		Prato et al. (2006, Zool. Studies)
	Gammarus fossarum	15000					0.078	20		0.078		15000	0.078		1	0.13182		Pockl (1992, Freshwater Biol.)
	Gammarus lacustris						0.01	17.5		0.0125734			0.0125734		1	0.0212491		Yemelyanova et al. (2002, Aquatic Ecol.), Page 252.
	Gammarus pulex	15166.7					0.066	20		0.066		15899	0.066		2	0.0858		Sutcliffe et al. (1981, Freshwater Biol.)
		16666.7																Pockl (1992, Freshwater Biol.)
							0.0169	15		0.0267174								Willoughby and Sutcliffe (1976, Freshwater Biol.), Table 4.
	Gammarus roeseli	18666.7					0.0675	20		0.0675		18666.7	0.0675		1	0.114075		Pockl (1992, Freshwater Biol.)
	Gammarus tigrinus						0.09	25		0.0569293			0.0569293		1	0.0962105		Savage (1982, Hydrobiol.)
	Hyallela azteca	225.67					0.138	23		0.104842		360.547	0.104842		1	0.177183		Panov and McQueen (1998, Can. J. Zool.), Figures 3 and 5.
		166.65																Cooper (1965, Ecol. Monogr.), Page 392.
		1246.25																Nebeker et al. (1992, Environ. Toxicol. Chem.), Table 4.
	Talorchestia margaritae	4017.5					0.0766	30		0.0306489		4017.5	0.0306489		1	0.0517967		Venables (1981, Crustaceana), Figure 1, Table 1.
Shrimp
	Macrobrachium amazonicum	1700000										1.18427e+06	0.0217075		1	0.0366856		Guest (1979, Crustaceana).
		825000					0.0401	26.7		0.0217075						0		Marques et al. (2012, Aquaculture), Abstract, Figure 2.
	Macrobrachium americanum						0.021	28.75		0.00942176		2.74667e+07	0.0121246		2	0.015762		Méndez-Martínez et al. (2018, Aquacult.), Table 3.
		2.74667e+07					0.025	27.9		0.0121246								Ponce-Palafox et al. (2018, Span. J. Agricult. Res.), Figure 2.
	Macrobrachium nipponense						0.014	20		0.014		917415	0.014		1	0.02366		Wang et al. (2006, Aquaculture), Figure 1.
		917415																Zhang et al. (2013, Turkish J. Fish. Aquat. Sci.), Page 332.
	Macrobrachium rosenbergii	17775000					0.0201	27.6		0.0100198		17775000	0.0155702		3	0.0179057		Sampaio and Valenti (1996, J. World Aquacult. Soc.), Figure 2.
							0.0324	28		0.0155702								D'Abramo et al. (2000, Aquaculture), Table 1.
							0.0219	28.4		0.0101457								Prasad et al. (2013, Turkish J. Fish. Aquat. Sci.), Table 4.
	Marsupenaeus japonicus						0.0073	23		0.00554599		1.0041e+07	0.0139338		2	0.018114		Wang et al. (2018, Aquaculture), Table 3.
		2.66667e+07																Maeda et al. (2004, J. Virol. Methods), Page 90.
		4.55556e+06																Preston et al. (2004, Aquaculture), Page 79.
		8.33333e+06																Coman et al. (2008, Aquaculture), Figure 3.
							0.0201	24		0.0139338								Alam et al. (2004, Aquacult. Res.), Table 2.
	Palaemonetes sinensis						0.0121	17		0.0159268			0.0159268		1	0.0269164		Dong et al. (2018, Fish Shellfish Immunol.), Table 1.
	Penaeus aztecus						0.04666	24		0.0323459		185228	0.0323459		1	0.0546646		Fry and Arnold (1982, Oecologia)
		76800
		446738																Venkataramaiah et al. (1972, J. World Aquacult. Soc.), Table 2.
	Penaeus latisulcatus	1554000					0.0106	25		0.006705		1554000	0.006705		1	0.0113315		Sang et al. (2004, Aquaculture), Abstract, Figure 1, Table 1.
	Penaeus merguiensis						0.0851	28		0.0408958			0.0408958		1	0.0691139		Sedgwick (1979, Aquaculture).
	Penaeus monodon						0.0326	28		0.0156663			0.0156663		1	0.0264761		Catacutan (1995, Aquaculture), Table 3.
	Penaeus vannamei						0.0434	20		0.0434		5.64389e+06	0.0397434		6	0.0397434		Ponce-Palafox et al. (1997, Aquaculture)
							0.03969	26.5		0.0218828								Tacon et al. (2002, Aquaculture Nutrition)
		4933333																Araneda et al. (2008, Aquaculture)
		7179167																Chow and Sandifer (1991, Aquaculture)
		5076000					0.0475	23		0.0360869								Wyban et al. (1995, Aquaculture), Tables 2 and 3.
							0.0351	28		0.0168677								Zhou et al. (2007, World J. Aquacult. Soc.), Table 2.
							0.0185	26		0.0106778								Pakravan et al. (2017, Aquacult. Nutr.), Table 3.
		6.03333e+06																Arcos et al. (2005, Marine Biol.), Table 3.
Isopods:
	Asellus aquaticus						0.0579	15		0.0915346		3882.73	0.115421		2	0.150048		Marcus et al. (1978, Freshwater Biol.), Table 1.
		1516.67					0.0961	18		0.115421								Petridis (1990, Hydrobiol.), Pages 48 and 51.
		7711.11																Adams et al. (1985, Behav.), table 1.
		6120.67																Prus (1971, Freshwater Biol.), Table 15.
		3175																Adcock (1982, Freshwater Biol.), Figure 1.
	Idotea baltica	10000										10000						Strong and Daborn (1979, J. Exp. Marine Biol. Ecol.), Figure 2.
Crabs and lobsters
	Astacus astacus						0.0299	20.5		0.0285615		14319000	0.0285615		1	0.0482689		Plicar et al. (2004, Bull. Fr. Pêche Piscic.), Figure 2.
		14319000																Abrahamson (1971, Oikos), Figure 8, DW from WW/3.
	Astacus leptodactylus						0.0334	25		0.0211271		45754500	0.0211271		1	0.0357048		Harhaglu et al. (2009, Aquacult. Internat.), Table 5.
		45754500																Guner (2007, Environ. Monit. Assess.), Page 366.
							0.0152	25.9		0.00885388								Safari et al. (2014, Aquaculture), Abstract.
	Callinectes sapidus	838767662										838767662						Atar and Secer (2003, Turk. J. Vet. Anim. Sci.), Tables 1 and 2.
	Cancer pagurus	275000000										275000000						Bennett (1974, J. Mar. Assoc. UK), Figure 4, letting DW = WW/3..
	Cherax destructor						0.01705	26		0.00984093		1.47425e+07	0.0197565		2	0.0256835		Geddes et al. (1988, Austral. J. Mar. Freshw. Res.), Figure 5.
							0.0253	22.7		0.0197565								Jones et al. (1996, Aquaculture Internat.), Table 2.
		13320000																Geddes and Smallridge (1993, Aquaculture), Table 4.
		16317000																Jones (1996, Aquacult. Nutr.), Page 148.
	Cherax quadricarinatus						0.0364	27		0.0191704		12015000	0.0191704		3	0.022046		Cortes-Jacinto et al. (2003, Aquaculture Nutr.), Table 2.
		12015000																Curtis and Jones (1995, World J. Aquacult. Soc.), Table 1.
							0.0347	28.2		0.0163728								Naranjo-Paramo et al. (2002, Aquaculture), Table 4.
							0.0262	28.9		0.0115944								Hernandez-Vergara et al. (2003, Aquaculture), Table 2.
	Cherax tenuimanus						0.0124	22.5		0.00986207		1.05357e+07	0.00986207		2	0.0128207		Morrissy (1989, World J. Aquacult. Soc.), Figure 1.
		16650000																Kouba et al. (2010, Water Air Soil Pollut.), Page 7.
							0.0081	24		0.00561513								Jussila et al. (1996, Freshwater Crayfish), Table 1.
		6666666																Lawrence and Morrissy (2000, Aquacult. Res.), Figure 7.
	Eriocheir sinensis						0.00864	23		0.00656402		8358300	0.139294		3	0.160188		Wen et al. (2006, Aquaculture), Table 1.
		8358300																Zhang et al. (J. Freshwater Ecol.), Table 1, text states maturity in November.
							0.0192	22		0.015986								Yuan et al. (2018, Aquaculture), Table 3.
							0.1673	22		0.139294								Yang et al. (2018, Aquacult. Internat.), Table 1.
	Farfantepenaeus brasiliensis						0.0546	28		0.0262387		10223100	0.0262387		2	0.0341103		Brito et al. (2000, J. Exp. Marine Biol. Ecol.), Table 2.
		10223100					0.013	24.6		0.00853								Magana-Gallegos et al. (2018, Aquacult. Res.), Table 2, Page 1786.
	Hemigrapsus sanguineus						0.13	20		0.13		469495	0.13		1	0.2197		Epifanio et al. (1998, Marine Ecol. Prog. Series), Table 4.
		264776																McDermott (1997, ICES Journal of Marine Science), Figure 7, letting DW = WW/3.
		832500																Payne and Kraemer (2013, Northeast. Natur.), Figure 3, letting DW = WW/3.
	Homarus americanus						0.106	22		0.0882558		82500000	0.0882558		1	0.149152		Logan and Epifanio (1978, Marine Biol.), Figure 1, Equation 9.
		82500000																McLeese (1964, Helgoländer wissenschaftliche), Figure 4.
	Homarus gammarus						0.0659	18.5		0.0756062		83250000	0.0756062		1	0.127774		Daniels et al. (2010, Aquaculture), Table 3.
		83250000																Glass and Stark (1995, J. Crustacean Biology), Materials and Methods, crudely asumed to be half the minimum weight of old adults.
	Jasus edwardsii						0.0198	20		0.0198		216450000	0.0198		4	0.020988		Thomas et al. (2000, Aquacult.), Table 1.
							0.0108	18		0.0129714								Thomas et al. (2003, Aquacult.), Table 2.
							0.0132	18		0.0158539								Crear et al. (2000, Aquacult.), Table 2.
							0.0082	18		0.00984865								Ward et al. (2003, Aquacult.), Table 5.
		216450000																McDiarmid (1989, J. Exp. Mraine Ecol. Biol.), Figures 1 and 2, letting DW = WW/3
	Lithodes maja						0.058	9		0.158863			0.158863		1	0.268479		Anger (1996, Marine Biol.), Figures 7 and 8.
	Maja brachydactyla						0.1105	20		0.1105		1.99217e+08	0.1105		1	0.186745		Guerao and Rotllant (2009, Aquaculture), Table 1.
		189477000																Marques et al. (2010, Journal of Food Composition and Analysis), Page 231.
		209457000																Valverde et al. (2009, Aquaculture), Table 1.
	Mithrax spinosissimus						0.0374	26.25		0.0210978			0.0210978		1	0.0356554		Tunberg and Creswell (1991, J. Crust. Biol.), Figure 4.
	Orconectes propinquus						0.0066	20.5		0.00630454			0.00630454		1	0.0106547		Hill et al. (1993, Oecologia), Figure 2.
	Orconectes rusticus						0.0135	20.5		0.0128956		955509	0.0128956		1	0.0217936		Hill et al. (1993, Oecologia), Figure 2.
		462870																Mundahl and Benton (1990, Oecologia), Page 211.
		1972470																Anderson and Simon (2015, Fisheries and Aquaculture Journal), Table 1.
	Orconectus virilis						0.0165	20.5		0.0157613		8.13352e+06	0.0157613		1	0.0266367		Hill et al. (1993, Oecologia), Figure 2.
		6093900																Brown et al. (1990, Aquaculture), Abstract, assuming DW = WW/3.
		10855800																Brown et al. (1990, J. World Aquacult. Soc.), Page 54, assuming DW = WW/3..
	Pacifastacus leniusculus						0.0335	16.95		0.0442974		17732250	0.0442974		3	0.050942		Savolainen et al. (2003, Aquacult. Res.), Table 1.
							0.0382	22		0.0318054								Gonzalez et al. (2008, Aquacult.), Table 1.
							0.036	25		0.0227717								Harhaglu et al. (2009, Aquacult. Internat.), Table 4.
		17732250																Abrahamson (1971, Oikos), Figure 8, DW from WW/3.
	Pagurus bernhardus						0.172	12		0.357915		109435	0.357915		1	0.604876		Anger (1989, Marine Biol.), Figure 1.
		71928																Lancaster (1990, J. Mar. Biol. Assoc. UK), Page 138.
		166500																Doake et al. (2010, Anim. Behav.), Figure 1.
	Panulirus argus						0.0143	24		0.00991312		50283000	0.00991312		1	0.0167532		Lellis and Russell (1990, Aquacult.), Table 1.
		50283000																http://animaldiversity.org/accounts/Panulirus_argus/; assuming DW = WW/3.
	Panulirus cygnus						0.0125	18.9		0.0138251		133200000	0.0138251		1	0.0233645		Johnston et al. (2006, Aquacult.), Table 2.
		133200000																BJ Creer, Ph. D. Thesis, U. Tasmania, Page 58.
	Panulirus homarus						0.0177	29.9		0.00714723		6.87971e+07	0.00714723		1	0.0120788		Vijayakumaran and Rhadhakrishnan (1984, Indian J. Fish.), Table 2.
		141991200																Vijayakumaran and Rhadhakrishnan (2010, NZ J. Marine Freswater Res.), Page 327.
		33333333																DS Jayakody, 1991, Ph. D. Thesis, U. Stirling, Figure 3.13, assuming DW = WW/3
	Panulirus ornatus						0.011	28		0.00528618		181818000	0.00741221		2	0.00963587		Smith et al. (2003, Aquacult. Nutrition), Table 4.
							0.0144	27.25		0.00741221								Sang and Fotedar (2010, Fish & Shellfish Immunology), Table 1.
		181818000																Musbir et al. (2018, AACL Bioflux), table 1.
	Paralithoides camtschaticus	399600000					0.0149	7.4		0.0472532		399600000	0.0472532		1	0.079858		Zhou et al. (1998, J. Crust. Biol.), Figures 3 and 5; converted to WW as DW/3.
	Paranephrops zealandicus						0.0052	20		0.0052			0.0052		1	0.008788		Hammond et al. (2006, Aquaculture), Figure 2.
	Portunus pelagicus						0.0904	26		0.0521771		4.12066e+07	0.0521771		1	0.0881793		Romano and Zeng (2006, Aquaculture), Table 4.
		29137500																Sukumaran and Neelakantan (1997, Indian J. Marine Sci.), Figure 1.
		58275000																Josileen (2011, Crustaceana), Figures 14 and 15.
	Portunus trituberculatus						0.0548	27		0.028861		8.7787e+07	0.028861		1	0.048775		Jin et al. (2013, Aquaculture), Figure 1.
		71208720																Meng et al. (2014, Aquacult.), Page 12.
		108225000																Xie et al. (2015, Biol. Bull.), Page 119.
	Procambarus clarkii						0.1046	26.5		0.0576704		9324000	0.0576704		2	0.0749715		McLain et al. (1992, Aquacult.), Table 4.
							0.063	22		0.0524539								Oliveira and Fabio (1998, Aquacult. Res.), Figure 1.
		9324000																Devi and Fingerman (1995, Bull. Environ. Contain. Toxicol.), Page 747.
	Ranina ranina						0.1459	28		0.0701139		66666666	0.0701139		1	0.118493		Minagawa et al. (1993, Marine Biol.), Figure 1.
		66666666																Minagawa et al. (1993,Nippon Suisan Gakkaishi), Figure 3, assuming DW = WW/3..
	Rhithropanopeus harrisii	187479										187479						Turoboyski (1973, Marine Biol.), Tables 1 and 2.
Anostrocans
	Artemia franciscana	190					1.15	27		0.605659		190	0.605659		1	1.02356		Evjemoa and Olsen (1999, J. Exp. Mar. Biol. Ecol.), Figure 3.
	Artemia salina	75					0.2319	21		0.211602		75	0.211602		1	0.357607		Dagg and Littlepage (1972, Marine Biol.)
Mysids
	Mysis mixta	6380										6380						Gorokhova and Hansson (2000, J. Exp. Mar. Biol. Ecol.), Table 1.
	Neomysis integer						0.1615	15		0.255317		3225	0.255317		1	0.431485		Winkler and Greve (2002, Mar. Ecol. Prog. Series), Figure 3.
		3225																Fockedey and Mees (1979, J. Mar. Syst.), Figure 7.
	Neomysis intermedia	1500					0.22	20		0.22		1500	0.22		1	0.3718		Toda et al. (1984, J. Plank. Res.), Figures 7 and 9.
	Praunus flexulosus						0.1906	15		0.301321								Winkler and Greve (2002, Mar. Ecol. Prog. Series), Figure 4.

## Sheet: Rotifers
Note that the rotifer are data are mostly for r\sb(max), the maximum population growth rate, as stage-specific rates are not available.																											Rotaria rotatoria	0.211329	0.181348		-0.675041	-0.741488				SUMMARY OUTPUT
																											Brachionus rotundiformis	0.2	0.197991		-0.69897	-0.703354
Length - weight regressions of form Dry Weight = a * L^b, where DW is in units of ug, and L in units of um.																											Keratella crassa	0.09	0.263022		-1.04576	-0.580007				Regression Statistics
																											Brachionus quadridentatus	0.37	0.306598		-0.431798	-0.51343				Multiple R	0.179683
DW = .00001655V^0.642, r^2 = 0.78, obtained from 11 species for which joint data were obtained in the same studies, and used to obtain DW in remaining species with just V data.																											Keratella cochlearis	0.0281432	0.306859		-1.55063	-0.513061				R Square	0.0322859
																											Synchaeta oblonga	0.0392428	0.306859		-1.40624	-0.513061				Adjusted R Square	-0.00355538
There are seven species for which data are available on population and body-weight growth rates (exponential), but the ratio of the former to the latter is 1.79 with a very large SE = 0.91, so the two are treated as equivalent.																											Fillinia terminalis	0.0663938	0.314601		-1.17787	-0.50224				Standard Error	0.268124
																											Keratella earlinae	0.06	0.317819		-1.22185	-0.497821				Observations	29
																											Proales similis	0.0399	0.33525		-1.39903	-0.474631
																											Philodina vorax	0.1296	0.370508		-0.887395	-0.431203				ANOVA
																											Macrotrachela quadricornifera	0.209631	0.411222		-0.678545	-0.385924					df	SS	MS	F	Significance F
																											Brachionus patulus	0.0573	0.416301		-1.24185	-0.380593				Regression	1	0.0647592	0.0647592	0.900802	0.350985
																											Polyarthra remata	0.04	0.427411		-1.39794	-0.369154				Residual	27	1.94105	0.0718906
																											Keratella quadrata	0.115922	0.480422		-0.935834	-0.318377				Total	28	2.00581
																SUMMARY											Anuraeopsis fissa	0.0323005	0.56613		-1.49079	-0.247084
			Female					Population Growth			Body Mass Growth			Normalized													Asplanchna sieboldi	3.69213	0.601971		0.567277	-0.220424					Coefficients	Standard Error	t Stat	P-value	Lower 95%	Upper 95%	Lower 95.0%	Upper 95.0%
			Dry Wt. at		Length-weight									to 20 C		Dry weight	Max. Growth Rate										Asplanchna priodonta	0.754143	0.624678		-0.122546	-0.204344				Intercept	-0.179886	0.0917688	-1.96021	0.060366	-0.36818	0.00840793	-0.36818	0.00840793
		Volume	Maturity		Regression (ug / mm)			r			g			Q10 = 2.5		at maturity	Q10 normalized		Sample-size								Asplanchna brightwelli	0.919511	0.734271		-0.0364432	-0.134144				X Variable 1	0.0857825	0.0903824	0.949106	0.350985	-0.0996669	0.271232	-0.0996669	0.271232
Species		(um^3)	(ug)		a	b		(days^-1)	Temp in C		(days^-1)	Temp in C		(days^-1)		(ug)	20 C, (days^-1)		corrected max rate				Reference				Ascomorpha ecaudis	0.035	0.778108		-1.45593	-0.10896
																											Synchaeta pectinata	0.217264	0.876741		-0.663012	-0.0571286
Adineta vaga								0.141	23					0.107121			0.107121		1	0.181035			Ricci (1984, Hydrobiologia), Table 2.				Asplanchna silvestri	1.47	0.876741		0.167317	-0.0571286
																											Synchaeta cecilia	0.049	1		-1.3098	0
Anuraeopsis fissa			0.07													0.0323005	0.56613		2	0.735969			Bottrell et al. (1976, Norwegian J. Zool.), Table 8.				Asplanchna girodi	0.692285	1.04677		-0.159715	0.0198514
								0.895	25					0.56613									Dumont et al. (1985, Freshwater Biol.), Figure 3.				Euchlanis dilatata	0.303094	1.16564		-0.518422	0.0665653
		40000	0.0149046																				Galindo et al. (1993, Hydrobiol.), Figure 3.				Brachionus plicatilis	0.30252	1.23332		-0.519246	0.0910767
								0.3	24					0.207968									Sarma et al. (2007, Russian J. Ecol.), Figure 6.				Brachionus calyciflorus	0.156634	1.24725		-0.805114	0.095952
																											Brachionus rubens	0.144914	1.28		-0.83889	0.10721
Ascomorpha ecaudis			0.035													0.035	0.778108		1	1.315			Pauli (1989, Hydrobiol.), Table 2.				Philodina roseola	0.022	1.3		-1.65758	0.113943
								0.71	19					0.778108									Stemberger (1987, Hydrobiol.), Figure 2.				Brachionus angularis	0.0720011	1.31975		-1.14266	0.120491
Ascomorpha ovalis			0.025													0.025							Pauli (1989, Hydrobiol.), Table 2.
Asplanchna brightwelli			0.89													0.919511	0.734271		1	1.24092			Dumont et al. (1985, Oecologia), Table 8.
			0.95					0.67	19					0.734271									Stemberger and Gilbert (1984, Oecologia), Figure 1.
Asplanchna girodi		9050000	0.484135								0.5014	20		0.5014		0.692285	1.04677		3	1.20379			Robertson and Salt (1981, Ecology), Figures 7 and 10. Used b = 1.676 as LW exponent to calculate g (based on averages from other rotifer species).
								1.51	24					1.04677									Dumont and Sarma (1995, Hydrobiol.), Figure 6.
			0.99					0.81	19					0.8877									Stemberger and Gilbert (1984, Oecologia), Figure 1.
Asplanchna intermedia								0.68	26					0.392483			0.392483		1	0.663296			Iyer and Rao (1996, Freshwater Biol.), Table 4.
Asplanchna priodonta			0.35					0.57	19					0.624678		0.754143	0.624678		2	0.812081			Stemberger and Gilbert (1985, Ecology), Table 1.
		27270000	1.94																				Pauli (1989, Hydrobiol.), Tables 1 and 2.
			0.44																				Bottrell et al. (1976, Norwegian J. Zool.), Table 8.
			2.268																				Michaloudi (2005, Belg. J. Zool.), Table 3.
			0.36					0.46	19					0.504126									Stemberger and Gilbert (1984, Oecologia), Figure 1.
Asplanchna sieboldi			2.14					0.6027	22					0.501809		3.69213	0.601971		4	0.638089			Gilbert (1976, Ecology), Tables 1, 5, results given for saccate and campanulate morphs. Body growth based on sizes in Abstract and generation time in Table 5.
			6.37					0.723	22					0.601971
											0.4176	22		0.347694
											0.3109	22		0.258856
Asplanchna silvestri			1.47					0.8	19					0.876741		1.47	0.876741		1	1.48169			Stemberger and Gilbert (1984, Oecologia), Figure 2.
Brachionus angularis		852000	0.1													0.0720011	1.31975		3	1.51771			Pauli (1989, Hydrobiol.), Tables 1 and 2.
			0.46																				Dumont et al. (1985, Oecologia), Table 8.
			0.05																				Bottrell et al. (1976, Norwegian J. Zool.), Table 8.
			0.026																				Michaloudi (2005, Belg. J. Zool.), Table 3.
		290000	0.0531689																				Galindo et al. (1993, Hydrobiol.), Figure 3.
								0.37	25					0.234043									Gama-Flores et al. (2004, Aquatic Ecol.), Figure 3.
								0.648	25					0.409891									Kim et al. (2006, J. Fish. Sci. Tech.), Table 5.
								2.0864	25					1.31975									Hu and Xi (2008, Limnologica), Table 1, average of three strains.
		214578	0.0438203																				Nandini et al. (2007, J. Freshwater Ecol.), Table 1.
Brachionus calyciflorus			0.2					0.82	19					0.89866		0.156634	1.24725		8	1.24725			Stemberger and Gilbert (1985, Ecology), Table 1.
								1.28	20					1.28									Guisande and Mazuelos (1991, J. Plank. Res.), Figure 3.
								0.79	20					0.79									Rothhaupt (1990, Freshwater Biol.), Figure 1.
		160000	0.0362947					1.296	25					0.819782									Boraas (1983, Limnol. Oceanogr.), Page 552, Figure 3.
								1.92	25					1.21449									Boraas and Bennett (1988, Aquaculture), Abstract.
			0.215																				Pauli (1989, Hydrobiol.), Table 2.
			0.29		8.83e-05	1.44																	Dumont et al. (1985, Oecologia), Table 8, Figure 7.
			0.245																				Bottrell et al. (1976, Norwegian J. Zool.), Table 8.
		1700000	0.16548																				Galindo et al. (1993, Hydrobiol.), Figure 3.
								0.513	20					0.513									Park (1998, J. Korean Fish. Soc.), Table 1.
								0.42	22					0.349693									Fernandez-Araiza et al. (2005, Hydrobiol.), Figure 7.
								1.15	25					0.72743									Flores-Burgos et al. (2005, Acta Hydrochim. Hydrobiol.), Table 1.
		1112729	0.126061																				Nandini et al. (2007, J. Freshwater Ecol.), Table 1.
Brachionus diversicornis			0.15													0.167929							Bottrell et al. (1976, Norwegian J. Zool.), Table 8.
			0.188																				Michaloudi (2005, Belg. J. Zool.), Table 3.
Brachionus forficula			0.018													0.018							Michaloudi (2005, Belg. J. Zool.), Table 3.
Brachionus patulus								0.5	22					0.416301		0.0573	0.416301		2	0.541191			Fernandez-Araiza et al. (2005, Hydrobiol.), Figure 7.
								0.47	25					0.297297									Flores-Burgos et al. (2005, Acta Hydrochim. Hydrobiol.), Table 1.
		325412	0.0572506																				Nandini et al. (2007, J. Freshwater Ecol.), Table 1.
Brachionus plicatilis			0.158					1.692	20					1.692		0.30252	1.23332		6	1.23332			Doohan (1973, Oecologia), Tables 4 and 5.
								0.49	15					0.774645									Hansen et al. (1997, J. Exp. Mar. Biol. Ecol.).
								0.743	23					0.564475									Planas et al. (2004, Aquaculture), Table 2.
											0.5011	20		0.5011									Korstad (1989, Hydrobiol.), Table 1. Lengths converted to mass using B. plicatis regression, applied to size at birth to first egg.
								0.56	25					0.354227									Tinh et al. (2006, J. Appl. Microbiol.), Table 6.
			0.31																				Yufera and Pascual (1998, Hydrobiol.), Figure 2.
			0.38																				Yufera et al. (2005, Rotifera X), Figure 2.
								0.64	25					0.40483									Rebolledo et al. (2018, Chemosphere), Figure 4.
			0.45																				Yufer et al. (2000, Aquaculture Nutrition), Page 145.
Brachionus quadridentatus			0.37													0.37	0.306598		1	0.518151			Dumont et al. (1985, Oecologia), Table 8.
								0.638	28					0.306598									Ajah (2010, African J. Food Sci.), Table 1.
Brachionus rotundiformis								0.412	28					0.197991		0.2	0.197991		2	0.257389			Le et al. (2017, Aquaculture), Table 2.
			0.2																				Yufera et al. (2000, Aquaculture Nutrition), Page 145.
								0.425	29					0.186362									Zhang e tal. (2005, Aquaculture), Figure 1.
Brachionus rubens								1.28	20					1.28		0.144914	1.28		4	1.3568			Rothhaupt (1995, Limnol. Oceanogr.), Figure 2.
								0.8	20					0.8									Rothhaupt (1990, Freshwater Biol.), Figure 1.
			0.15																				Bottrell et al. (1976, Norwegian J. Zool.), Table 8.
			0.14								0.3507	20		0.3507									Duncan (1989, Hydrobiol.), Table 4. Using period of optimal growth.
								0.5	22					0.416301									Fernandez-Araiza et al. (2005, Hydrobiol.), Figure 7.
Brachionus urceolaris			0.173													0.173165							Dumont et al. (1985, Oecologia), Table 8.
			0.17333																				Bottrell et al. (1976, Norwegian J. Zool.), Table 8.
Collotheca cornuta			0.1													0.1							Bottrell et al. (1976, Norwegian J. Zool.), Table 8.
Colurella dicentra								0.4	26					0.230872			0.230872		1	0.390174			Suchar and Chigbu (2006, J. Exp. Marine Biol. Ecol.), Text.
Conochilus unicornis			0.045													0.045							Pauli (1989, Hydrobiol.), Table 2.
Conochilus hippocrepis			0.015													0.0253969							Bottrell et al. (1976, Norwegian J. Zool.), Table 8.
			0.043																				Michaloudi (2005, Belg. J. Zool.), Table 3.
Dicranophorus caudatus			0.45													0.45							Dumont et al. (1985, Oecologia), Table 8.
Elosa worallii								0.95	25					0.60092			0.60092		1	1.01555			Weithoff (2007, Oecologia), Discussion.
Embata laticeps								0.194	23					0.147386			0.147386		1	0.249083			Ricci (1984, Hydrobiologia), Table 2.
Euchlanis dilatata								1.4	22					1.16564		0.303094	1.16564		2	1.51533			King (1966, Ecology), Figure 8.
			0.65		5.11e-06	2.07																	Dumont et al. (1985, Oecologia), Table 8, Figure 7.
			0.5																				Bottrell et al. (1976, Norwegian J. Zool.), Table 8.
		609716	0.0856742																				Nandini et al. (2007, J. Freshwater Ecol.), Table 1.
								0.6	20					0.6									Wenji et al. (2019, Zool. Sci.), Table 2.
Euchlanis incisa			0.3													0.3							Bottrell et al. (1976, Norwegian J. Zool.), Table 8.
Filinia longiseta			0.46													0.105071							Dumont et al. (1985, Oecologia), Table 8.
			0.024																				Michaloudi (2005, Belg. J. Zool.), Table 3.
Fillinia terminalis								0.199	15					0.314601		0.0663938	0.314601		1	0.531676			Sanoamuang 1995, Freshwater Biol.), Table 1.
		443000	0.04																				Pauli (1989, Hydrobiol.), Tables 1 and 2.
		902500	0.110203																				Ruttner-Kolisko (1989, Hydrobiol.), Figure 3.
Floscularia ringens			1.1													1.1							Dumont et al. (1985, Oecologia), Table 8.
Gastropus hyptopus			0.345		0.000187	1.52										0.345							Dumont et al. (1985, Oecologia), Table 8, Figure 7.
Gastropus stylifer			0.03													0.03							Pauli (1989, Hydrobiol.), Table 2.
Habrotrocha elusa vegeta								0.249	23					0.189171			0.189171		1	0.319699			Ricci (1984, Hydrobiologia), Table 2.
Hexarthra fennica			0.6													0.6							Dumont et al. (1985, Oecologia), Table 8.
Hexarthra mira			0.945													0.434741							Dumont et al. (1985, Oecologia), Table 8.
			0.2																				Bottrell et al. (1976, Norwegian J. Zool.), Table 8.
Kellicottia longispina		99700	0.06													0.06							Pauli (1989, Hydrobiol.), Tables 1 and 2.
Keratella cochlearis			0.02					0.28	19					0.306859		0.0281432	0.306859		1	0.518592			Stemberger and Gilbert (1985, Ecology), Table 1.
		87500	0.03																				Pauli (1989, Hydrobiol.), Tables 1 and 2.
			0.11																				Dumont et al. (1985, Oecologia), Table 8.
			0.0535																				Bottrell et al. (1976, Norwegian J. Zool.), Table 8.
			0.005																				Michaloudi (2005, Belg. J. Zool.), Table 3.
Keratella crassa			0.09					0.24	19					0.263022		0.09	0.263022		1	0.444508			Stemberger and Gilbert (1985, Ecology), Table 1.
Keratella earlinae			0.06					0.29	19					0.317819		0.06	0.317819		1	0.537114			Stemberger and Gilbert (1985, Ecology), Table 1.
Keratella hiemalis		350200	0.04													0.04							Pauli (1989, Hydrobiol.), Tables 1 and 2.
Keratella quadrata		733700	0.07													0.115922	0.480422		1	0.811913			Pauli (1989, Hydrobiol.), Tables 1 and 2.
			0.335																				Dumont et al. (1985, Oecologia), Table 8.
			0.07																				Bottrell et al. (1976, Norwegian J. Zool.), Table 8.
		900000	0.110007																				Galindo et al. (1993, Hydrobiol.), Figure 3.
								0.4	18					0.480422									Boechat and Adrian (2006, J. Plank. Res.), Figure 1.
Keratella valga			0.07													0.07							Bottrell et al. (1976, Norwegian J. Zool.), Table 8.
Lepadella ovalis			0.31													0.31							Dumont et al. (1985, Oecologia), Table 8.
Lepadella patella			0.15													0.0661358							Dumont et al. (1985, Oecologia), Table 8.
		113776	0.0291597																				Nandini et al. (2007, J. Freshwater Ecol.), Table 1.
Macrotrachela quadricornifera		375000	0.17													0.209631	0.411222		3	0.472905			Ricci et al. (2008, J. Morphol.), Tables 1 and 3.
								0.19	20					0.19									Ricci (1991, Hydrobiol.), Table 2.
		3406000	0.258523					0.3488	22					0.290411									Ricci and Fascio (1995, Hydrobiol.), Table 1, Figure 2.
											0.4939	22		0.411222
Mytilina mucronata			0.5													0.5							Dumont et al. (1985, Oecologia), Table 8.
Notholca caudata			0.065													0.065							Pauli (1989, Hydrobiol.), Table 2.
Philodina erythrophthalma								0.5	20					0.5			0.5		1	0.845			Inamori (1990, Appl. Microbiol. Biotech.), table 1.
Philodina proterva								0.116	23					0.088128			0.088128		1	0.148936			Ricci (1984, Hydrobiologia), Table 2.
Philodina roseola								0.147	23					0.111679		0.022	1.3		3	1.495			Ricci (1984, Hydrobiologia), Table 2.
			0.022					0.2557	20					0.2557									Lebadeva and Gerasimova (1985, Internat. Rev. ges. Hydrobiol.), Figures 4 and 6, Table 1.
											1.3	20		1.3
Philodina vorax		1162000	0.129617					0.2801	22					0.233212		0.1296	0.370508		2	0.48166			Ricci and Fascio (1995, Hydrobiol.), Table 1, Figure 3.
											0.445	22		0.370508
Ploesoma truncata			0.1													0.1							Bottrell et al. (1976, Norwegian J. Zool.), Table 8.
Polyarthra dolychoptera		407800	0.045													0.045							Pauli (1989, Hydrobiol.), Tables 1 and 2.
Polyarthra major		826000	0.075													0.075							Pauli (1989, Hydrobiol.), Tables 1 and 2.
Polyarthra remata			0.04					0.39	19					0.427411		0.04	0.427411		1	0.722325			Stemberger and Gilbert (1985, Ecology), Table 1.
Polyarthra trigla			0.2													0.2							Bottrell et al. (1976, Norwegian J. Zool.), Table 8.
Polyarthra vulgaris		443200	0.04													0.0414729							Pauli (1989, Hydrobiol.), Tables 1 and 2.
			0.043																				Bottrell et al. (1976, Norwegian J. Zool.), Table 8.
Pompholyx sulcata		85600	0.025													0.025							Pauli (1989, Hydrobiol.), Tables 1 and 2.
Proales similis			0.0399					0.51	25					0.322599		0.0399	0.33525		4	0.355365			Reyes et al. (2017, Turk. J. Fish. Aquat. Sci.), Abstract, Page 770.
								0.42	25					0.26567									Hagiwara et al. (2014, Aquaculture), Abstract.
								0.479	28					0.230189									Le et al. (2017, Aquaculture), Table 2.
								0.53	25					0.33525									Rebolledo et al. (2018, Chemosphere), Figure 4.
Rotarla neptunia			0.74													0.74							Dumont et al. (1985, Oecologia), Table 8.
Rotaria rotatoria			0.2233													0.211329	0.181348		1	0.306478			Dumont et al. (1985, Oecologia), Table 8.
			0.2																				Bottrell et al. (1976, Norwegian J. Zool.), Table 8.
								0.2616	24					0.181348									Xiang et al. (2016, J. Freshwater Ecol.), Table 2.
Stephanoceros fimbriatus			1.1													1.1							Dumont et al. (1985, Oecologia), Table 8.
Synchaeta baltica		8040485	0.448734													0.4487							Rougier et al. (2000, Hydrobiol.), Figure 5.
Synchaeta cecilia								0.604	20					0.604		0.049	1		2	1.3			Egloff (1988, Hydrobiol.), Table 3.
								1	20					1									Olta et al. (2000, Marine Ecol. Prog. Series), Page 130.
		255250	0.0489858																				Rougier et al. (2000, Hydrobiol.), Figure 5.
Synchaeta littoralis								0.76	20					0.76			0.76		1	1.2844			Bosque et al. (2001, J. Exp. Mar. Biol. Ecol.), Table 1.
Synchaeta oblonga			0.07					0.28	19					0.306859		0.0392428	0.306859		1	0.518592			Stemberger and Gilbert (1985, Ecology), Table 1.
			0.022																				Bottrell et al. (1976, Norwegian J. Zool.), Table 8.
Synchaeta neopolitana		344552	0.0593903													0.0594							Rougier et al. (2000, Hydrobiol.), Figure 5.
Synchaeta pectinata			0.23					0.8	19					0.876741		0.217264	0.876741		1	1.48169			Stemberger and Gilbert (1985, Ecology), Table 1.
		2338000	0.13																				Pauli (1989, Hydrobiol.), Tables 1 and 2.
			0.343																				Michaloudi (2005, Belg. J. Zool.), Table 3.
Synchaeta stylata			0.105													0.144914							Pauli (1989, Hydrobiol.), Table 2.
			0.2																				Bottrell et al. (1976, Norwegian J. Zool.), Table 8.
Synchaeta vorax		4000000	0.286629													0.2866							Rougier et al. (2000, Hydrobiol.), Figure 5.
Testudinella patina			1.1667													0.241526							Dumont et al. (1985, Oecologia), Table 8.
			0.05																				Bottrell et al. (1976, Norwegian J. Zool.), Table 8.
Trichocerca birostris			0.035													0.035							Pauli (1989, Hydrobiol.), Table 2.
Trichocerca capucina			0.065													0.0463141							Pauli (1989, Hydrobiol.), Table 2.
			0.033																				Michaloudi (2005, Belg. J. Zool.), Table 3.
Trichocerca cylindrica			0.012													0.012							Michaloudi (2005, Belg. J. Zool.), Table 3.
Trichocerca inermis			0.1													0.1							Bottrell et al. (1976, Norwegian J. Zool.), Table 8.
Trichocerca longiseta			0.4525													0.4525							Dumont et al. (1985, Oecologia), Table 8.
Trichocerca porcellus			0.04													0.04							Pauli (1989, Hydrobiol.), Table 2.
Trichocerca pusilla			0.02													0.02							Pauli (1989, Hydrobiol.), Table 2.
Trichocerca rattus			0.1													0.1							Dumont et al. (1985, Oecologia), Table 8.
Trichocerca similis			0.017													0.017							Michaloudi (2005, Belg. J. Zool.), Table 3.

## Sheet: Nematodes
																											Caenorhabditis briggsae	0.102	0.19625		-0.9914	-0.70719				SUMMARY OUTPUT
Growth rates are in units of (days^-1): calculated as g = [ln(Bt) - ln(B0)]/t, where B is in units of weight.																											Poikilolaimus sp.	0.3839	0.262		-0.415782	-0.581699
	If doubling time is given (DT), g = ln(2)/DT																										Aphelenchus avenae	0.181374	0.386365		-0.741424	-0.413003				Regression Statistics
	If growth is reported as proportional wt change per day (x), this equates to g = ln(1+x)																										Plectus palustris	0.3809	0.408		-0.419189	-0.38934				Multiple R	0.0390262
	If growth is reported in length, this can be converted to weight-specific growth if the length-weight regression is known: W = aL^b; g = (b/t) * ln(Lt/L0)																										Acrobeloides nanus	0.0525634	0.446654		-1.27932	-0.350029				R Square	0.00152304
																											Chromadorita tenuis	0.2717	0.555608		-0.56591	-0.255232				Adjusted R Square	-0.123287
Where only individual volumes are given, dry weight is assumed to be 20% of wet weight, as suggested by Woombs and Laybourn-Parry (1985, Oecologia).																											Panagrolaimus sp.	0.3059	0.5567		-0.514421	-0.254379				Standard Error	0.258301
																											Monhystera disjuncta	0.1297	0.802923		-0.88706	-0.095326				Observations	10
Volume to wet weight in invertebrates generally assumes a specific gravity of 1.1.																											Dolichorhabditis dolichura	0.2373	0.8959		-0.624702	-0.0477405
1 um^3 of H20 = 10^-6 ug.																											Caenorhabditis elegans	0.178686	1.2464		-0.74791	0.0956574				ANOVA
Therefore, ug of nematode = um^3 x 1.1 x .000001 x 0.25 = um^3 x .000000275																																					df	SS	MS	F	Significance F
																																				Regression	1	0.000814171	0.000814171	0.0122029	0.91476
																																				Residual	8	0.533754	0.0667193
																																				Total	9	0.534569
														Body mass growth:			SUMMARY																				Coefficients	Standard Error	t Stat	P-value	Lower 95%	Upper 95%	Lower 95.0%	Upper 95.0%
																																				Intercept	-0.274844	0.240466	-1.14296	0.286103	-0.82936	0.279672	-0.82936	0.279672
			Female											Normalized			Dry weight	Max. Growth Rate																		X Variable 1	0.0347624	0.314686	0.110467	0.91476	-0.690904	0.760429	-0.690904	0.760429
			Dry Wt. at		Length-weight									to 20 C			at maturity	Q10 normalized		Sample-size
		Volume	Maturity			Regression (ug / mm)		Population Growth, r			Body Mass Growth, g			Q10 = 2.5			(ug)	20 C, (days^-1)		corrected max rate
Species		(um^3)	(ug)		a	b		(days^-1)	Temp in C		(days^-1)	Temp in C		(days^-1)									Reference
Achromadora dubia			0.03999														0.04						Klekowski et al. (1972, Nematol.), Table 2, assuming DW = 0.2 * WW.
Acrobeles ciliatus			0.0899775														0.09						Klekowski et al. (1972, Nematol.), Table 2, assuming DW = 0.2 * WW.
Acrobeles complexus		1670000	0.45925														0.240645						Yeates and Boage (2003, Nematology), Table 1.
			0.126097																				http://nemaplex.ucdavis.edu/Ecology/nematode_weights.htm
Acrobeloides bodenheimeri			0.254136														0.369704						Ferris et al. (1985, Soil Biol. Biochem.), Table 2, assuming DW = 0.2 * WW.
								0.2231	20.2														Venette and Ferris (1998, Soil Biol. Biochem.), Figure 2.
			0.537825																				Ferris et al. (1997, Soil Biol. Biochem.), Table 3.
Acrobeloides buetschlii			0.128568														0.124675						Ferris et al. (1985, Soil Biol. Biochem.), Table 2, assuming DW = 0.2 * WW.
								0.5306	20.2														Venette and Ferris (1998, Soil Biol. Biochem.), Figure 2.
			0.1209																				Ferris et al. (1997, Soil Biol. Biochem.), Table 3.
Acrobeloides nanus			0.055986														0.0525634	0.446654		1	0.754845		Klekowski et al. (1972, Nematol.), Table 2, assuming DW = 0.2 * WW.
								0.5	20														Alvarez et al. (2006, Environ. Tox. Chem.), Figure 5.
											0.4895	21		0.446654									Solhenius (1973, Oikos), Table 2, assuming a length-weight power of 2.7 based on the one study with this info.
			0.04935					0.259	20														Ilieva-Makulec (2009, Pol. J. Ecol.), Table 2, DW uses 0.2 conversion from WW.
Anaplectus granulosus			0.218945														0.2189						Klekowski et al. (1972, Nematol.), Table 2, assuming DW = 0.2 * WW.
Anatonchus amicae		3395000	0.933625																				Yeates and Boage (2003, Nematology), Table 1.
Anguina tritici		61800000	16.995														16.5221						Yeates and Boage (2003, Nematology), Table 1.
			16.0623																				http://nemaplex.ucdavis.edu/Ecology/nematode_weights.htm
Anticoma litoris			1.245														1.245						Wieser and Kansisher (1961, Limnol. Oceanogr.), Table 3.
Aphelenchus avenae			0.514138								0.6694	26		0.386365			0.181374	0.386365		1	0.652956		de Soyza (1973, Proc. Helminth. Soc. Wash.), Table 1, Figure 1, using the 0.2 conversion factor to DW.
			0.063984																				Klekowski et al. (1972, Nematol.), Table 2, assuming DW = 0.2 * WW.
Aphelenchoides bicaudatus		50400	0.01386														0.0138043						Yeates and Boage (2003, Nematology), Table 1.
			0.0137488																				http://nemaplex.ucdavis.edu/Ecology/nematode_weights.htm
Aphelenchoides parietinus			0.07998														0.08						Klekowski et al. (1972, Nematol.), Table 2, assuming DW = 0.2 * WW.
Aporcelaimus regius			11.1972														11.1972						Klekowski et al. (1972, Nematol.), Table 2, assuming DW = 0.2 * WW.
Atrochromadora microlaima		441000	0.121275														0.121275						Wawrick and Price (1979, Estuarine Coast. Mar. Sci.), Table 4.
Axonolaimus spinosus			0.3999														0.3999						Klekowski et al. (1972, Nematol.), Table 2, assuming DW = 0.2 * WW.
Bathylaimus kanwisheri			0.75														0.75						Wieser and Kansisher (1961, Limnol. Oceanogr.), Table 3.
Bolbella tenuidens			3.15														3.15						Wieser and Kansisher (1961, Limnol. Oceanogr.), Table 3.
Boleodorus thylactus			0.019995														0.02						Klekowski et al. (1972, Nematol.), Table 2, assuming DW = 0.2 * WW.
Bursaphelencus lignicolas								0.86	21														Fukai (1980, Appl. Ent. Zool.), table 2.
Bursaphelencus murcronatus								0.6	21														Fukai (1980, Appl. Ent. Zool.), table 2.
Bursilla labiata								0.6931	20.2								0.107495						Venette and Ferris 9198, Soil Biol. Biochem.), Figure 2.
			0.0955761																				Ferris et al. (1985, Soil Biol. Biochem.), Table 2, assuming DW = 0.2 * WW.
			0.1209																				Ferris et al. (1997, Soil Biol. Biochem.), Table 3.
Caenorhabditis briggsae								1.136	20								0.102	0.19625		1	0.331663		Schiemer (1982, Oecologia), Table 1.
			0.102								0.19625	20		0.19625									Schiemer (1983, Oikos), Table 1.
					0.5699	2.8705																	Muschiol and Traunspurger 2007, Nematology), Figure 5.
Caenorhabditis elegans								1.4175	20								0.178686	1.2464		1	2.10642		Muschiol et al. (2009, BMC Ecology), Table 1.
			0.124369																				Ferris et al. (1985, Soil Biol. Biochem.), Table 2, assuming DW = 0.2 * WW.
								2.5063	20.2														Venette and Ferris 9198, Soil Biol. Biochem.), Figure 2.
								1.7733	20														Knight et al. (2002, Evol. Devel.), Figure 4.
			0.256725																				Ferris et al. (1997, Soil Biol. Biochem.), Table 3.
											1.2464	20		1.2464									Byerly et al. (1976, Devel. Biol.), Figure 4, using C. briggsae L-W regression to convert growth in L to biomass
								1.35	20														Vassilieva and Lynch (1999, Genetics), Table 1.
Cephalobus persegnis								0.5306	20.2								0.0841818						Venette and Ferris 9198, Soil Biol. Biochem.), Figure 2.
			0.108906																				Klekowski et al. (1972, Nematol.), Table 2, assuming DW = 0.2 * WW.
			0.0949762																				Ferris et al. (1985, Soil Biol. Biochem.), Table 2, assuming DW = 0.2 * WW.
			0.057675																				Ferris et al. (1997, Soil Biol. Biochem.), Table 3.
Chromadorita tenuis			0.271665								0.4626	18		0.555608			0.2717	0.555608		1	0.938977		Jensen (1984, Marine Biology), Table 1, assuming dw = 0.2*ww.
Chromodora nudicapitata								0.135	12														Vranken and Heip (1986, Ophelia), Table 3.
Cooperia oncophora		13800000	3.795														3.795						Yeates and Boage (2003, Nematology), Table 1.
Cruznema tripartitum			1.2339														1.37902						Ferris et al. (1997, Soil Biol. Biochem.), Table 3.
			1.54121																				Ferris et al. (1985, Soil Biol. Biochem.), Table 2, assuming DW = 0.2 * WW.
Cylindrotheristus normandicus		579000	0.159225														0.159225						Wawrick and Price (1979, Estuarine Coast. Mar. Sci.), Table 4.
Desmodora schulzi		1900000	0.5225														0.5225						Yeates and Boage (2003, Nematology), Table 1.
Dichromadora cephalata		1482000	0.40755														0.40755						Wawrick and Price (1979, Estuarine Coast. Mar. Sci.), Table 4.
Diplogasteritus nudicapitatus			0.1365														0.1365						Woombs and Layborn-Parry (1985, Oecologia), Table 1, assuming DW = .1978*WW as discussed in text.
Diplolaimeiloides bruciei								0.228	20														Warwick (1981, Oecologia), Figure 2.
Diplolatmella dievengatensis								0.238	20														Vranken and Heip (1986, Ophelia), Table 3.
Discolaimus major			0.523869														0.5239						Klekowski et al. (1972, Nematol.), Table 2, assuming DW = 0.2 * WW.
Dolichorhabditis dolichura			0.237274					0.622	20		0.8959	20		0.8959			0.2373	0.8959		1	1.51407		Ilieva-Makulec (2009, Pol. J. Ecol.), Table 2, DW uses 0.2 conversion from WW.
Ditylenchtts intermedius			0.035991														0.036						Klekowski et al. (1972, Nematol.), Table 2, assuming DW = 0.2 * WW.
Enoplus communis			13.9965														13.9965						Klekowski et al. (1972, Nematol.), Table 2, assuming DW = 0.2 * WW.
Ettdorylaimtts tritici			2.59935														2.5994						Klekowski et al. (1972, Nematol.), Table 2, assuming DW = 0.2 * WW.
Eucephalobus striatus			0.059985														0.06						Klekowski et al. (1972, Nematol.), Table 2, assuming DW = 0.2 * WW.
Eudorylaimus ettersbergensis			0.059985														0.06						Klekowski et al. (1972, Nematol.), Table 2, assuming DW = 0.2 * WW.
Eudorylaimus intennedius			0.449887														0.4499						Klekowski et al. (1972, Nematol.), Table 2, assuming DW = 0.2 * WW.
Eudorylaimus carteri			0.3999														0.3999						Klekowski et al. (1972, Nematol.), Table 2, assuming DW = 0.2 * WW.
Eudorylaimus obtusicaudatus			1.9995														1.9995						Klekowski et al. (1972, Nematol.), Table 2, assuming DW = 0.2 * WW.
Halichoanolaimus longicauda			7.35816														7.3582						Klekowski et al. (1972, Nematol.), Table 2, assuming DW = 0.2 * WW.
Helicotylenchus canadensis			0.0899775														0.09						Klekowski et al. (1972, Nematol.), Table 2, assuming DW = 0.2 * WW.
Helicotylenchus vulgaris			0.0739815														0.074						Klekowski et al. (1972, Nematol.), Table 2, assuming DW = 0.2 * WW.
Heterocephalobus elongatus			0.15996														0.16						Klekowski et al. (1972, Nematol.), Table 2, assuming DW = 0.2 * WW.
Hoplolaimus tylenchiformis			0.3999														0.3999						Klekowski et al. (1972, Nematol.), Table 2, assuming DW = 0.2 * WW.
Innocuonema tentabundum		347000	0.095425														0.095425						Wawrick and Price (1979, Estuarine Coast. Mar. Sci.), Table 4.
Labronema ferox		7440000	2.046														2.73912						Yeates and Boage (2003, Nematology), Table 1.
			3.66704																				http://nemaplex.ucdavis.edu/Ecology/nematode_weights.htm
Labronema vulvapapillatum								0.084	25														Vranken and Heip (1983, Nematologia), Table 3.
Meloidogyne naasi		38800000	10.67														6.72216						Yeates and Boage (2003, Nematology), Table 1.
			4.235																				http://nemaplex.ucdavis.edu/Ecology/nematode_weights.htm
Mesodiplogaster lheritieri								1.447	25								0.38						Vranken and Heip (1983, Nematologia), Table 3.
			0.38																				Anderson et al. (1978, Microb. Ecol.), Page 363.
Mesodorylaimus bastiani			0.423894														0.4239						Klekowski et al. (1972, Nematol.), Table 2, assuming DW = 0.2 * WW.
Mesorhabditis monhystera			0.11997														0.12						Klekowski et al. (1972, Nematol.), Table 2, assuming DW = 0.2 * WW.
Metoncholaimus pristiurus			3.18														3.18						Wieser and Kansisher (1961, Limnol. Oceanogr.), Table 3.
Monhystera disjuncta			0.12969								0.61	17		0.802923			0.1297	0.802923		1	1.35694		Herman and Vranken (1988, Oecologia), Figure 2.
								0.175	12														Vranken and Heip (1986, Ophelia), Table 3.
Monhystera parva								0.156	12														Vranken and Heip (1986, Ophelia), Table 3.
Monhystera vulgaris			0.0429892														0.043						Klekowski et al. (1972, Nematol.), Table 2, assuming DW = 0.2 * WW.
Monhystrella paralegantula								0.307	30														Vranken and Heip (1986, Ophelia), Table 3.
Mononchus papillatus			1.02174														1.0217						Klekowski et al. (1972, Nematol.), Table 2, assuming DW = 0.2 * WW.
Mononchus truncaltts			0.99975														0.9998						Klekowski et al. (1972, Nematol.), Table 2, assuming DW = 0.2 * WW.
Monoposthia costata Nudora lineata			0.495														0.495						Wieser and Kansisher (1961, Limnol. Oceanogr.), Table 3.
Mylonchulus brachyuris			0.99975														0.9998						Klekowski et al. (1972, Nematol.), Table 2, assuming DW = 0.2 * WW.
Mylonchulus parabrachyurus			0.143964														0.144						Klekowski et al. (1972, Nematol.), Table 2, assuming DW = 0.2 * WW.
Nematospiroides dubius			0.055														0.055						Bryant (1973, Parasitol.), Figure 1.
Neotylenchus linfordi		212000	0.0583														0.0583						Yeates and Boage (2003, Nematology), Table 1.
Odontophora papusi			0.63														0.63						Wieser and Kansisher (1961, Limnol. Oceanogr.), Table 3.
Odontophora setosu		2097000																					Wawrick and Price (1979, Estuarine Coast. Mar. Sci.), Table 4.
Oesophagostomum venulosum		923500000	253.963														253.963						Yeates and Boage (2003, Nematology), Table 1.
Oncholaimus oxyuris			3.5					0.022	20								3.5						Heip et al. (1978, Marine Biol.), Page 278, Table 4.
Oncholaimus paralangrunensis			0.855														0.855						Wieser and Kansisher (1961, Limnol. Oceanogr.), Table 3.
Ophidascaris moreliae		27300000000	7507.5														7507.5						Yeates and Boage (2003, Nematology), Table 1.
Panagrellus redivivm			0.249937														0.2499						Klekowski et al. (1972, Nematol.), Table 2, assuming DW = 0.2 * WW.
Panagrolaimus sp.			0.305924		0.2085	4.0915		0.309	20		0.5567	20		0.5567			0.3059	0.5567		1	0.940823		Muschiol and Traunspurger 2007, Nematology), Page 278, Figure 5, DW based on 0.15 * WW.
Panagrolaimus detritophagus			0.332117														0.315966						Ferris et al. (1985, Soil Biol. Biochem.), Table 2, assuming DW = 0.2 * WW.
			0.3006																				Ferris et al. (1997, Soil Biol. Biochem.), Table 3.
Panagrolaimus rigidus			0.11797														0.118						Klekowski et al. (1972, Nematol.), Table 2, assuming DW = 0.2 * WW.
Pantonema vulgare			79.98														79.98						Klekowski et al. (1972, Nematol.), Table 2, assuming DW = 0.2 * WW.
Paracanthonchus caecus			0.66														0.66						Wieser and Kansisher (1961, Limnol. Oceanogr.), Table 3.
Paralongidorus maximus		61587000	16.9364														16.9364						Yeates and Boage (2003, Nematology), Page 654.
Paroigoliamella bernensis			0.1424														0.1424						Woombs and Layborn-Parry (1985, Oecologia), Table 2, assuming DW = .1978*WW as discussed in text.
Paratylenchus curvitatus			0.0139965														0.014						Klekowski et al. (1972, Nematol.), Table 2, assuming DW = 0.2 * WW.
Pellioditis marinus								0.914	25														Vranken and Heip (1986, Ophelia), Table 3.
																							Aka Rhabditis marina.
Plectus palustris			0.380905		0.02745	2.709	(wet)				0.408	20		0.408			0.3809	0.408					Schiemer et al. (1980, Oecologia), Page 206; dry weight assumed to be 0.2 of wet weight (page 209).
								0.28	20														Schiemer (1983, Oikos), Table 1.
Plectus parvus			0.099975														0.1						Klekowski et al. (1972, Nematol.), Table 2, assuming DW = 0.2 * WW.
Plectus rhizophilus			0.19995														0.2						Klekowski et al. (1972, Nematol.), Table 2, assuming DW = 0.2 * WW.
Poikilolaimus sp.			0.383904		1.6439	2.7672		0.165	20		0.262	20		0.262			0.3839	0.262		1	0.44278		Muschiol and Traunspurger 2007, Nematology), Page 278, Figure 5, DW based on 0.2 * WW.
Pratylenchtts penetrans			0.027993														0.028						Klekowski et al. (1972, Nematol.), Table 2, assuming DW = 0.2 * WW.
Prismatolaimus doliclmrus			0.059985														0.06						Klekowski et al. (1972, Nematol.), Table 2, assuming DW = 0.2 * WW.
Ptycholaimellus ponticus		509000	0.139975																				Wawrick and Price (1979, Estuarine Coast. Mar. Sci.), Table 4.
Radopholus similis		210000	0.05775														0.0534121						Yeates and Boag (2003, Nematology), Table 1.
			0.0494																				http://nemaplex.ucdavis.edu/Ecology/nematode_weights.htm
Rhabdias ranae		355000000	97.625														97.625						Yeates and Boag (2003, Nematology), Table 1.
Rhabditis cucumeris								1.5369	20.2								0.8544						Venette and Ferris 9198, Soil Biol. Biochem.), Figure 2.
			0.854386																				Ferris et al. (1985, Soil Biol. Biochem.), Table 2, assuming DW = 0.2 * WW.
Rhabditis curvicaudata			0.8802														0.692626						Woombs and Layborn-Parry (1985, Oecologia), Table 3, assuming DW = .1978*WW as discussed in text.
			0.545025																				Ferris et al. (1997, Soil Biol. Biochem.), Table 3.
Sabatieria pulchra		830000	0.22825														0.22825						Wawrick and Price (1979, Estuarine Coast. Mar. Sci.), Table 4.
Sphaerolaimus balticus		6845000	1.88238														1.88238						Wawrick and Price (1979, Estuarine Coast. Mar. Sci.), Table 4.
Spirynia parasitifera			1.17971														1.1797						Klekowski et al. (1972, Nematol.), Table 2, assuming DW = 0.2 * WW.
Steineria ericia		1820000	0.5005														0.5005						Yeates and Boage (2003, Nematology), Table 1.
Strongyloides thylacis		2860000	0.7865														0.7865						Yeates and Boage (2003, Nematology), Table 1.
Terschellingia communis		1.029e+06	0.282975														0.282975						Wawrick and Price (1979, Estuarine Coast. Mar. Sci.), Table 4.
Terschellingia longicaudata		778000	0.21395														0.21395						Wawrick and Price (1979, Estuarine Coast. Mar. Sci.), Table 4.
Theristus setosus			0.975														0.975						Wieser and Kansisher (1961, Limnol. Oceanogr.), Table 3.
Trichodorus christiei			0.223944														0.2239						Klekowski et al. (1972, Nematol.), Table 2, assuming DW = 0.2 * WW.
Tripyla setifera			0.59985														0.5999						Klekowski et al. (1972, Nematol.), Table 2, assuming DW = 0.2 * WW.
Tripyloides gracilis																							Wieser and Kansisher (1961, Limnol. Oceanogr.), Table 3.
Tylencholaimus mirabilis			0.19995														0.2						Klekowski et al. (1972, Nematol.), Table 2, assuming DW = 0.2 * WW.
Tylenchorhynchus dubius			0.055986														0.056						Klekowski et al. (1972, Nematol.), Table 2, assuming DW = 0.2 * WW.
Tylenchorhynchus icarus			0.689827														0.6898						Klekowski et al. (1972, Nematol.), Table 2, assuming DW = 0.2 * WW.
Tylenchorhynchus macrurus			0.255936														0.2559						Klekowski et al. (1972, Nematol.), Table 2, assuming DW = 0.2 * WW.
Tylenchorhynchus martini			0.179955														0.18						Klekowski et al. (1972, Nematol.), Table 2, assuming DW = 0.2 * WW.
Tylenchus davainei			0.075981														0.076						Klekowski et al. (1972, Nematol.), Table 2, assuming DW = 0.2 * WW.
Tylenchus filiformis			0.099975														0.1						Klekowski et al. (1972, Nematol.), Table 2, assuming DW = 0.2 * WW.
Viscosia viscosa		739000	0.203225														0.203225						Wawrick and Price (1979, Estuarine Coast. Mar. Sci.), Table 4.

## Sheet: Molluscs
Growth rates are in units of (days^-1): calculated as g = [ln(Bt) - ln(B0)]/t, where B is in units of weight.																										Octopus cyanea	529530000	0.00784324		8.72389	-2.1055				SUMMARY OUTPUT
	If doubling time is given (DT), g = ln(2)/DT																									Pomacea bridgesi	22000	0.05		4.34242	-1.30103
	If growth is reported as proportional wt change per day (x), this equates to g = ln(1+x)																									Enteroctopus megalocyathus	1.52768e+08	0.019532		8.18403	-1.70925				Regression Statistics
	If growth is reported in length, this can be converted to weight-specific growth if the length-weight regression is known: W = aL^b; g = (b/t) * ln(Lt/L0)																									Ostrea edulis	292375	0.0231463		5.46594	-1.63552				Multiple R	0.450571
																										Sinonovacula constricta	5555555	0.0247279		6.74473	-1.60681				R Square	0.203014
Sprung (1984, Marine Ecol. Prog. Series), Table 1: averaged over several stages DW = 0.19 * WW.																										Haliotis midae	4921652	0.0277679		6.69211	-1.55646				Adjusted R Square	0.172361
																										Octopus pallidus	16150000	0.0288506		7.20817	-1.53984				Standard Error	0.351265
Weights do not include shells.																										Octopus maya	619780000	0.0315		8.79224	-1.50169				Observations	28
																										Haliotis taberculuta	15642632	0.0323084		7.19431	-1.49068
																										Crassostrea gigas	907225	0.034		5.95771	-1.46852				ANOVA
																										Loligo pealii	21850000	0.045		7.33945	-1.34679					df	SS	MS	F	Significance F
																										Octopus bimaculoides	7.68268e+07	0.0479221		7.88551	-1.31946				Regression	1	0.817182	0.817182	6.62291	0.0161206
																										Octopus joubini	3834200	0.0510466		6.58367	-1.29203				Residual	26	3.20806	0.123387
									SUMMARY																	Sepia pharaonis	2.06081e+07	0.0601663		7.31404	-1.22065				Total	27	4.02525
				Body Mass Growth			Normalized																			Octopus vulgaris	2.39519e+08	0.0606696		8.37934	-1.21703
		Dry Wt. at					to 20 C		Dry weight	Max. Growth Rate																Euprymna scolopes	507300	0.0638168		5.70526	-1.19506					Coefficients	Standard Error	t Stat	P-value	Lower 95%	Upper 95%	Lower 95.0%	Upper 95.0%
		Maturity		g			Q10 = 2.5		at maturity	Q10 normalized		Sample-size														llyanassa obsoleta	107000	0.0660572		5.02938	-1.18008				Intercept	-0.285801	0.368518	-0.775542	0.445017	-1.0433	0.471698	-1.0433	0.471698
Species		(ug)		(days^-1)	Temp in C		(days^-1)		(ug)	20 C, (days^-1)		corrected max rate			Reference											Sepioteuthis lessoniana	23313000	0.0768226		7.3676	-1.11451				X Variable 1	-0.139043	0.0540286	-2.5735	0.0161206	-0.2501	-0.0279853	-0.2501	-0.0279853
																										Loligo forbesi	4.26223e+07	0.0839305		7.62964	-1.07608
Bivalve:																										Lymnaea stagnalis	139000	0.09		5.14301	-1.04576
																										Loligo opalescens	4028000	0.102997		6.60509	-0.987176
Crassostrea gigas				0.034	20		0.034		907225	0.034		1	0.05746		Malouf and Breese (1977, Aquaculture), Figure 5.											Mercenaria mercenaria	12730000	0.111452		7.10483	-0.952914
		1900000													Paul and Davies (1986, Aquaculture), Figure 10, assuming 19% DW.											Crassostrea virginica	1036666	0.115884		6.01564	-0.935978
		703779													Gerdes (1983, Aquaculture), Table 1.											Pecten maximus	7500000	0.128994		6.87506	-0.88943
		558412													Mann (1979, J. Exp. Marine Biol. Assoc. UK), Table 1, assuming maturity between weeks 3 and 9 based on description in paper.											Biomphalaria glabrata	142500	0.129173		5.15381	-0.888828
																										Sepia officinalis	1.38817e+08	0.138		8.14244	-0.860121
Crassostrea virginica				0.175	24.5		0.115884		1036666	0.115884		3	0.133266		Dame (1975, Marine Biol.), Figures 2, 3, and 4.											Mytilus edulis	648577	0.311433		5.81196	-0.506635
				0.1303	25		0.0824209								Urban and Langdon (1984, Aquaculture), Figure 1.											Clione limacina	29294	0.662401		4.46678	-0.178879
				0.0137	20		0.0137								Flaak and Epifanio (1978, Marine Biol.), Table 2.
		1036666													Wright and Hetzel (1985, Marine Biol.), Table 2.
Dreissena polymorpha		25000							25000						Mackie (1991, Hydrobiol.), Figure 9.
Haliotis fulgens				0.0263	21		0.023998			0.023998		1	0.0405566		Viana et al. (1993, Aquaculture), Figure 3.
Haliotis laevigata				0.0325	16.9		0.0431723			0.0431723		1	0.0729613		Harris et al. (1998, Aquaculture), Figure 1.
Haliotis midae				0.0189	15.8		0.0277679		4921652	0.0277679		1	0.0469278		Knauer et al. (1996, Aquaculture), Table 3.
		4921652													Sales and Britz (2001, Aquaculture Res.), Table 4.
Haliotis taberculuta		15642632		0.0269	18		0.0323084		15642632	0.0323084		1	0.0546011		Peck et al. (1987, J. Exp. Marine Biol. Ecol.), Figures 2 and 7.
Mercenaria mercenaria				0.0405	20		0.0405		12730000	0.111452		2	0.144887		Bricelj et al. (1984, Marine Biol.), table 4.
				0.1467	23		0.111452								Coutteau et al. (1994, Aquaculture), Table 3.
		12730000													Rolton et al. (2018, Aquatic Toxicol.), Page 155.
Mytilus edulis				0.2593	18		0.311433		648577	0.311433		1	0.526323		Sprung (1984, Marine Ecol. Prog. Series), Table 3.
				0.0382											Pechenik et al. (1990, J. Exp. Mar. Biol. Ecol.), Figure 2, using b = 2.76 from Hansen and Ockelmann (1991).
		550000													Bayne et al. (1983, Oecologia), Table 3.
		550000													Cossa et al. (1979, Marine Poll. Bull.), Figure 1.
		901900													Widdows et al. (1979, Marine Biol.), Table 1.
Mytilus galloprovinciales				0.0254	18		0.0305068			0.0305068		1	0.0515565		Michaelidis et al. (2005, Marine Ecol. Prog. Series), Figures 2 and 3.
Ostrea edulis		292375							292375	0.0231463		1	0.03904		Mann (1979, J. Exp. Marine Biol. Assoc. UK), Table 1, assuming maturity at week 5 based on description in paper.
				0.0278	22		0.0231463								Enright et al. (1986, J. Exp.Mar. Biol. Ecol.), Figure 1.
Pecten maximus				0.098	17		0.128994		7500000	0.128994		1	0.218		Liang and Psimopoulous (1998, Aquaculture), Figure 2.
		7500000													Comely (1974, J. Cons. Int. Explor. Mer). Figure 4.
Sinonovacula constricta				0.0271	21		0.0247279		5555555	0.0247279		1	0.0417902		Maoxiao et al. (2019, Sci. Reports), Figure 2,Table 1.
		5555555													Niu et al. (2015, Gene), Page 298.
Cephalopod:
Bathypolypus arcticus		13300000							13300000						Wood and O'Dor (2000, Marine Biol.), Table 1.
Enteroctopus megalocyathus		228000000		0.0084	13		0.0159496		1.52768e+08	0.019532		3	0.0258842		Martínez-Montaño et al. (2017, Aquacult. Nutr.), Figure 1, Table 2.
		102360000		0.0136	14.5		0.022508								Perez. et al. (2006, Aquacult. Res.), Table 2.
				0.0101	12.8		0.019532								Gutierrez et al. (2015, Aquacult. Res.), Table 3.
Euprymna scolopes		507300							507300	0.0638168		2	0.0829619		Wood and O'Dor (2000, Marine Biol.), Table 1.
				0.084	23		0.0638168								Hanlon et al. (1997, Biol. Bull.), Page 369.
				0.0742	23		0.0563715								Claes and Dunlap (2000), Page 284.
Idiosepius pygmaeus		33250							33250						Wood and O'Dor (2000, Marine Biol.), Table 1.
Illex illecebrosus		76000000							76000000						Wood and O'Dor (2000, Marine Biol.), Table 1.
Loligo opalescens		4028000							4028000	0.102997		1	0.174065		Wood and O'Dor (2000, Marine Biol.), Table 1.
				0.0714	16		0.102997								Vidal et al. (2002, Bull. Marine Sci.), Table 4.
Loligo forbesi		172900000							4.26223e+07	0.0839305		2	0.10911		Wood and O'Dor (2000, Marine Biol.), Table 1.
				0.0447667	14		0.0775609								Forsythe and Hanlon (1989, Aquacult. Fish. Manage.), Figure 1.
				0.078	19.2		0.0839305								Villaneuva (2000, Marine Biol.), Page 452.
		10507000													Hanlon et al. (1989, Aquacult. Fish. Manage.), Table 4, assuming DW = 0.19 * WW..
Loligo pealii				0.045	20		0.045		21850000	0.045		1	0.07605		Hatfield et al. (2001, Can. J. Fish. Aquat. Sci.), Figure 3.
		21850000													Bourne (1982, Comp. Biochem. Physiol.), Figure 1.
Loligo vulgaris		84930000							7.51521e+07						Wood and O'Dor (2000, Marine Biol.), Table 1.
		66500000													Trueman and Packard (1968, J. Exp. Biol.), Table 1, assuming DW = 0.19 * WW.
Nautilus belauensis		219830000							219830000						Wood and O'Dor (2000, Marine Biol.), Table 1.
Octopus bimaculoides		103550000							7.68268e+07	0.0479221		2	0.0622987		Wood and O'Dor (2000, Marine Biol.), Table 1.
				0.0405	21		0.036955								Solorzano et al. (2009, Aquaculture), Table 1.
		57000000		0.0399	18		0.0479221								Forsythe and Hanlon (1988, Marine Biol.), Table 1, Figure 3.
Octopus cyanea		529530000		0.0131	25.6		0.00784324		529530000	0.00784324		1	0.0132551		van Heukelem (1973, J. Zool.), Figure 1 and Table 3; conversion to dry weight assumes = 0.19*WW.
Octopus dofieini		3097000000							3097000000						Wood and O'Dor (2000, Marine Biol.), Table 1.
Octopus joubini		3834200		0.0807	25		0.0510466		3834200	0.0510466		1	0.0862687		Forsythe (1984, J. Zool.), wetweights in text converted to DW by using 0.19 conversion; Table 1.
Octopus maya		619780000							619780000	0.0315		1	0.053235		Wood and O'Dor (2000, Marine Biol.), Table 1.
				0.0315	20		0.0315								van Heukelem (1976, U. Hawaii, Ph. D. Thesis), Figure 21.
Octopus pallidus				0.02	16		0.0288506		16150000	0.0288506		2	0.0375058		Leporati et al. (2007, Marine Biol.), Figure 2.
				0.012	17		0.0157952								Andre et al. (2008, J. Exp. Marine Biol. Ecol.), Figure 2.
		16150000													Doubleday and Semmens (2011, J. Exp. Marine Biol. Ecol.), Figure 3.
Octopus vulgaris				0.0836	23.5		0.0606696		2.39519e+08	0.0606696		1	0.102532		van Heukelem (1973, J. Zool.), Table 2 -- Nixon reference.
		124925000													Mangold and von Beletzky (1973, Marine Biol.), Table 2.
		459230000													Wood and O'Dor (2000, Marine Biol.), Table 1.
Sepia officinalis		228000000							1.38817e+08	0.138		3	0.1587		Wood and O'Dor (2000, Marine Biol.), Table 1.
		247000000		0.04712	22		0.0392322								Forsythe et al. (1994, J. Zool.), Figures 1 and 2, assuming 19% WW = DW.
		47500000													Trueman and Packard (1968, J. Exp. Biol.), Table 1, assuming DW = 0.19 * WW.
				0.138	20		0.138								Koueta et al. (2002, Aquacultyure), Figure 5.
				0.124	27.5		0.0623823								Domingues et al. (2001, Aquacult. Res.), Table 1.
Sepia pharaonis		15979000							2.06081e+07	0.0601663		1	0.101681		Wood and O'Dor (2000, Marine Biol.), Table 1.
		26578150		0.1252	28		0.0601663								Nabhitabhata and Nilaphat (1999, Plunkett Marine Biol. Center Special Publ.), Table 2, adult size median over adult growth phase.
Sepiella inermis		6954000							6954000						Wood and O'Dor (2000, Marine Biol.), Table 1.
Sepioteuthis lessoniana		23313000							23313000	0.0768226		2	0.0998694		Wood and O'Dor (2000, Marine Biol.), Table 1.
				0.1187	24.75		0.0768226								Segawa (1990, Nippon Suisan Gakkasihi), Figure 5.
				0.057	20.4		0.0549493								Forsythe et al. (2001, Marine Biol.), Table 2.
Thysanoteuthis rhombus		1703540000							1703540000						Wood and O'Dor (2000, Marine Biol.), Table 1.
Clionidae:
Clione limacina		29294		0.419	15		0.662401		29294	0.662401		1	1.11946		Conover and Lalli (1974, J. Exp. Mar. Bio. Ecol.), Tables 2 and 4; weights exclude three earliest values.
Gastropods:
Biomphalaria glabrata		142500		0.2238	26		0.129173		142500	0.129173		1	0.218302		Thomas and Benjamin (1974, J. Appl. Ecol.), Figure 1, Table 4.
Crepidula adunca		22371							22371						Collin (2000, Veliger), Figure 2.
Crepidula fornicata				0.1531	19.5		0.160275			0.160275		1	0.270865		Pechenik (1980, J. Mar. Biol. Ecol.), Figure 6.
Crepidula plana				0.218	20		0.218			0.218		1	0.36842		Lima and Pechenik (1985, J. Exp. Mar. Biol. Ecol.), Figures 1 and 2.
llyanassa obsoleta				0.0631	19.5		0.0660572		107000	0.0660572		1	0.111637		Pechenik (1980, J. Mar. Biol. Ecol.), Figure 6.
		107000													Connor and Edgar (1982, Oecologia), Page 284.
Lymnaea stagnalis				0.09	20		0.09		139000	0.09		1	0.1521		De Schamphelaere et al. (2008, Ecotox. Environ. Safety), Figure 1.
		139000													Koene and Ter Maat (2004, Belgian J. Zool.), Figure 2.
Marisa cornuarietis				0.0535	22		0.0445442			0.0445442		1	0.0752797		Selck et al. (2006, Invert. Zool.), Figure 1.
Philine aperta				0.0353	12.5		0.0701673			0.0701673		1	0.118583		Hansen and Ockelmann (1991, Marine Biol.), Figures 1 and 2, using b in the latter.
Pomacea bridgesi		22000		0.0949	27		0.04998		22000	0.04998		2	0.0649741		Mendoza et al. (1999, Veliger), Table 4.
				0.01754	28.4		0.0081258								Alves et al. (2006, Thalassas), Table 2, Figure 2.
Potamopyrgus antipodarum				0.064	17		0.0842411			0.0842411		1	0.142367		Tibbetts et al. (2010, Physiol. Ecol.), Page 553.
Turbo sarmaticus				0.0026	20		0.0026			0.0026		1	0.004394		Foster et al. (1999, Marine Biol.), Figure 2.

## Sheet: Annelids
																								Lumbricus rubellus	219480	0.0568811		5.34139	-1.24503				SUMMARY OUTPUT
																								Lumbricus terrestris	288000	0.0952908		5.45939	-1.02095
From Nielsen et al. (1995) for Nereis, DW = 0.12 * WW, and this is used for species with only WWs reported.																								Dendrobaena octaedra	30991.6	0.102443		4.49124	-0.989518				Regression Statistics
																								Limnodrilus hoffmeisteri	1320	0.136757		3.12057	-0.864051				Multiple R	0.651246
																								Tubifex tubifex	448	0.158137		2.65128	-0.800967				R Square	0.424121
																								Capitella capitata	7680	0.25		3.88536	-0.60206				Adjusted R Square	0.308946
									SUMMARY															Branchiura sowerbyi	3600	0.328861		3.5563	-0.482987				Standard Error	0.215463
																																	Observations	7
				Body Mass Growth			Normalized
		Dry Wt. at					to 20 C		Dry weight	Max. Growth Rate																							ANOVA
		Maturity		g			Q10 = 2.5		at maturity	Q10 normalized		Sample-size																						df	SS	MS	F	Significance F
Species		(ug)		(days^-1)	Temp in C		(days^-1)		(ug)	20 C, (days^-1)		corrected max rate			Reference																		Regression	1	0.170952	0.170952	3.68238	0.11308
																																	Residual	5	0.232121	0.0464242
																																	Total	6	0.403073
Aporrectodea tuberculata				0.0187	18		0.0224597			0.0224597		1	0.0379569		Whalen and Parmelee (1999, Pedobiol.), Table 1.
																																		Coefficients	Standard Error	t Stat	P-value	Lower 95%	Upper 95%	Lower 95.0%	Upper 95.0%
Branchiura sowerbyi		3600		0.5199	25		0.328861		3600	0.328861		1	0.555776		Lobo and Alves (2001, Zoologia), Figure 2.																		Intercept	-0.218645	0.342956	-0.63753	0.551826	-1.10024	0.662952	-1.10024	0.662952
																																	X Variable 1	-0.156989	0.0818096	-1.91895	0.11308	-0.367287	0.0533094	-0.367287	0.0533094
Capitella capitata				0.1906	20		0.1906		7680	0.25		3	0.2875		Tenore and Chesney (1985, Limnol. Oceanogr.), Figure 6.
				0.0941	20		0.0941								Marsh et al. (1989, Marine Biol.), Figure 1.
				0.25	20		0.25								Tenore (1982, Neth. J. Sea Res.), Figure 1.
		7680													Gamenick et al. (1998, Marine Biol.), Page 450.
Dendrobaena octaedra		34800		0.0648	15		0.102443		30991.6	0.102443		2	0.133176		Widarto et al. (2004, Ecotox. Environ. Safety), Figure 1.
		27600		0.0514	15		0.0812587								Bindesbol et al. (2007, Appl. Soil. Ecol.), Figure 1.
Limnodrilus hoffmeisteri		1320		0.2162	25		0.136757		1320	0.136757		1	0.231119		Lobo and Alves (2011, Zoologia), Figure 3.
Lumbricus rubellus		219480		0.03598	15		0.0568811		219480	0.0568811		2	0.07397		Klok (2007, Soil Biol. Biochem.), Page 2402, Figure 2.
				0.0135	15		0.0213423								Spurgeon et al. (2004, Ecotox. Environ. Safety), Table 2.
Lumbricus terrestris				0.055	14		0.0952908		288000	0.0952908		3	0.109584		Mosleh et al. (2002, Enviorn. Toxicol.), Figure 2.
		288000		0.049	20		0.049								Daniel et al. (1996, Soil Biol.Biochem.), Figure 1, Table 1.
				0.0119	18		0.0142925								Whalen and Parmelee (1999, Pedobiol.), Table 2.
Mediomastus fragile				0.055	11		0.125428			0.125428		1	0.211974		Hansen (1993, J. Exp. Mar. Biol. Ecol.), Table 1.
Neanthes arenaceodentata		34500							34500						Pesch et al. (1991, Environ. Tox. Chem.), Figure 2.
Nereis diversicolor				0.067	15		0.105921			0.105921		1	0.179006		Nielsen et al. (1995, Marine Ecol. Prog. Series), Table 3, Figure 3.
Nerieis succinea				0.055	20		0.055			0.055		1	0.09295		Tenore (1982, Neth. J. Sea Res.), Figure 1.
Nereis virens				0.059	15		0.0932736			0.0932736		2	0.121256		Nielsen et al. (1995, Marine Ecol. Prog. Series), Table 3, Figure 3.
				0.016	18		0.0192169								Olivier et al. (1996, Marine Biol.), Table 2.
Polydora ciliata				0.218	16		0.314472			0.314472		1	0.531458		Almeda et al. (2009, J. Exp. Marine Biol. Ecol.), Table 4.
Sagitta nagae		764.75							764.75						Omori (1978, Internat. Rev. gesamten Hydrobiol.)
Tubifex tubifex				0.25	25		0.158137		448	0.158137		1	0.267251		Reynoldson et al. (1996, Hydrobiol.), Figure 2.
		448													Stevens et al. (2001, J. Parasitol.), Figure 3.

## Sheet: Cnidarians
Omori et al. (1995, ICES J. Mar. Sci.), page 601 -- DW of Aurelia bells = 0.024*WW.
Moller and Riisgard (2007, Marine Ecol. Prog. Series), page 170 -- Sarsia, 1 mg DW = 0.067 mg C for ephyra, 0.070 for medusae.
									SUMMARY
				Body Mass Growth			Normalized
		Dry Wt. at					to 20 C		Dry weight	Max. Growth Rate
		Maturity		g			Q10 = 2.5		at maturity	Q10 normalized		Sample-size
Species		(ug)		(days^-1)	Temp in C		(days^-1)		(ug)	20 C, (days^-1)		corrected max rate			Reference
Cnidarian:
Aequorea vitrina		3300		0.17	15		0.268755		12845.2	0.268755		1	0.454195		Moller and Riisgard (2007, Marine Ecol. Prog. Series), Figure 1, Page 169.
		50000													Moller and Riisgard (2007, Marine Ecol. Prog. Series), Figure 1.
Aurelia aurita				0.24	15		0.379418		229969	0.379418		3	0.436331		Frandsen and Riisgard (1997, Sarsia), Table 1.
		410880		0.15	16.5		0.206693								Hanson (1997, Marine Ecol. Prog. Series), Abstract.
		92500		0.14	15		0.221327								Moller and Riisgard (2007, Marine Ecol. Prog. Series), Figure 1, Table 3.
		320000													Moller and Riisgard (2007, Marine Ecol. Prog. Series), Figure 1.
Chrysaora quinquecirrha				0.66	21		0.60223			0.60223		1	1.01777		Olesen et al. (1996, Marine Ecol. Prog. Series).
Craspedacusta sowerbii		860							860						Jankowski (2000, J. Plankton Res.), Table 2.
Hydra pseudoligactis		39		0.2	20		0.2		69.9607	0.2		1	0.338		Schroeder and Callaghan (1982, Oecologia), Tables 3 and 4.
		125.5													Bisbee (1973, J. Embryol. Exp. Morph.), Table 3.
Sarsia tubulosa				0.32	15		0.505891		1300	0.505891		1	0.854956		Moller and Riisgard (2007, Marine Ecol. Prog. Series), Figure 2.
		1300													Moller and Riisgard (2007, Marine Ecol. Prog. Series), Figure 1.
Ctenophore:
Pleurobrachia pileus		6233		0.09	15		0.142282		6233	0.142282		1	0.240456		Moller et al. (2010, Hydrobiol.), Figure 3, Table 3, with conversion factors in paper.

## Sheet: Larval Fish
Growth rates are in units of (days^-1): calculated as g = [ln(Bt) - ln(B0)]/t, where B is in units of weight.
	If doubling time is given (DT), g = ln(2)/DT
	If growth is reported as proportional wt change per day (x), this equates to g = ln(1+x)																				Danio rerio	157965		0.054289	0.0624324			5.19856	-1.20459			SUMMARY OUTPUT
	If growth is reported in length, this can be converted to weight-specific growth if the length-weight regression is known: W = aL^b; g = (b/t) * ln(Lt/L0)																				Anchoa mitchilli	494975		0.132322	0.172019			5.69458	-0.764424
																					Blennius pavo	1500000		0.131713	0.222595			6.17609	-0.652485			Regression Statistics
Dry weight assumed to be 1/3 of wet weight.																					Misgurnus anguillicaudatus	2.46306e+06		0.131	0.1703			6.39148	-0.768785			Multiple R	0.0254857
	Wuenschel et al. (2006, Transactions of the American Fisheries Society) -- DW is approx. 25% of wet weight in adult spotted sea trout; 30% in gray snapper.																				Engraulis mordax	5.05343e+06		0.3641	0.615328			6.70359	-0.210893			R Square	0.000649521
	Bernard et al. (2010, Internet Journal of Food Safety) -- DW is approx. 42% of wet weight in adult Oreochromis.																				Gobio gobio	5.25849e+06		0.4	0.676			6.72086	-0.170053			Adjusted R Square	-0.0144922
																					Achirus lineatus	6166666		0.117738	0.198977			6.79005	-0.701198			Standard Error	0.218115
Normalization to 20 C uses r20 =robs * exp(0.0916(20 - Tobs)) where T is temperature in degrees C, and r refers to a rate, which assumes Q10 = 2.5. More generally, with a particular Q10 value, this expression becomes r20 = robs * exp(0.1 * ln(Q10) * (20-Tobs)).																					Anabas testudineus	8.16497e+06		0.118891	0.118891			6.91195	-0.924851			Observations	68															Aeromonas salmonicida	5.66864e-07
																					Carassius auratus	8.25088e+06		0.14835	0.170603			6.9165	-0.768014
																					Leuciscus leuciscus	9766666		0.09931	0.167834			6.98975	-0.775121			ANOVA
																					Squalius lucumonis	13200000		0.164304	0.277675			7.12057	-0.556464				df	SS	MS	F	Significance F
																					Clarias batrachus	2.27303e+07		0.130999	0.170299			7.35661	-0.768789			Regression	1	0.00204075	0.00204075	0.0428962	0.836558
									SUMMARY												Cichlasoma managuense	33333333		0.118378	0.200059			7.52288	-0.698841			Residual	66	3.13989	0.0475741
																					Horabagrus brachysoma	34293333		0.0953885	0.161207			7.53521	-0.792617			Total	67	3.14193
		Dry Wt. at					Normalized		Dry Wt. at		Max. Growth Rate										Clupea harengus	3.43511e+07		0.141597	0.239299			7.53594	-0.621058
		Maturity			Body mass growth		to 20 C		Maturity		Q10 normalized		Sample-size								Pelteobagrus vachelli	35483333		0.0816323	0.137959			7.55002	-0.860251				Coefficients	Standard Error	t Stat	P-value	Lower 95%	Upper 95%	Lower 95.0%	Upper 95.0%
		(ug)					Q10 = 2.5		(ug)		20 C, (days^-1)		corrected max rate								Tinca tinca	36223333		0.192531	0.325378			7.55899	-0.487612			Intercept	-0.710818	0.219036	-3.24521	0.00184446	-1.14814	-0.273499	-1.14814	-0.273499
Species				(days^-1)	Temp in C		(days^-1)										Reference				Oreochromis niloticus	3.72167e+07		0.168	0.168			7.57074	-0.774691			X Variable 1	0.00553891	0.0267433	0.207114	0.836558	-0.0478558	0.0589336	-0.0478558	0.0589336
																					Channa striata	50000000		0.103315	0.13431			7.69897	-0.871892
Achirus lineatus				0.245	28		0.117738		6166666		0.117738		1	0.198977			Houde et al. (1989, Fish. Bull.), Table 2.				Dicentrarchus labrax	5.63718e+07		0.172244	0.223918			7.75106	-0.649912
		6166666															de Oliveira and Fávaro (2010, Zoologia), Figure 15.				Coregonus lavaretus	5.95865e+07		0.269754	0.285939			7.77515	-0.543727
																					Morone americana	65833333		0.138208	0.233572			7.81845	-0.63158
Acipenser baeri				0.1908	18.3		0.22295		1408333333		0.238895		3	0.274729			Gisbert and Williot (1997, Aquacult.), Table 3.				Pseudosciaena crocea	66666666		0.0653363	0.110418			7.82391	-0.956959
				0.108	18		0.129714										Gisbert et al. (2000, Aquaculture), Table 3.				Odontesthes argentinensis	71066666		0.1655	0.190325			7.85167	-0.720504
				0.19	17.5		0.238895										Dabrowski et al. (1985, Aquaculture), Table 2.				Archosargus rhomboidalis	80031699		0.178926	0.302385			7.90326	-0.51944
		1408333333															Hamlin et al. (2008, Aquaculture), Page 120.				Carassius carassius	8.44156e+07		0.289372	0.376184			7.92642	-0.4246
																					Merluccius productus	9.04311e+07		0.113925	0.192534			7.95632	-0.715492
Acipenser guldenstaedti				0.0988	19.95		0.0992535		3.11508e+09		0.0992535		1	0.167738			Dediu et al. (2011, Bulletin UASVM Animal Science and Biotechnologies), Table 2.				Scomber scombrus	100000000		0.221327	0.374043			8	-0.427078
		3500000000															Hurvitz et al. (2007, Aquaculture), Figure 3.				Siganus guttatus	1.19292e+08		0.1464	0.19032			8.07661	-0.720516
		2772500000															Hurvitz et al. (2007, Aquaculture), Table 1.				Solea solea	133333333		0.186163	0.314616			8.12494	-0.502219
																					Theragra chalcogramma	142333333		0.246728	0.416971			8.15331	-0.379894
Acipenser medirostris				0.0953	19		0.104442		6816666666		0.104442		2	0.135774			Allen et al. (2006, Transactions of the American Fisheries Society), Figure 1.				Scomber japonicus	143750000		0.355934	0.601529			8.15761	-0.220744
				0.0228	20		0.0228										Nguyen and Crocker (2006, Environ. Biol. Fish), Table 2.				Clarias gariepinus	1.44943e+08		0.27729	0.293928			8.1612	-0.53176
		6816666666															Nakamoto et al. (1995, USFWS Project # 93-FP-13), Page 7.				Scardinius erythrophthalmus	1.45306e+08		0.135555	0.229088			8.16228	-0.639998
																					Siniperca scherzeri	150000000		0.0584988	0.0988629			8.17609	-1.00497
																					Leuciscus idus	166666666		0.2357	0.271055			8.22185	-0.566943
																					Solea senegalensis	1.68312e+08		0.1796	0.2335			8.22611	-0.631713
Acipenser oxyrinchus		20666666666							1.28582e+10		0.140822		3	0.161946			Van Eenennaam and Doroshov (1998, J. Fish. Biol.), Page 632.				Cyprinus carpio	1.74666e+08		0.309	0.309			8.24221	-0.510042
				0.112	17.5		0.140822										Mohler et al.(2000, North American Journal of Aquaculture), Figure 3.				Melanogrammus aeglefinus	1.76214e+08		0.2411	0.31343			8.24604	-0.503859
				0.121	21.5		0.105466										Bardi and Chapman (1998, Progressive Fish-Culturist), Table 2.				Barbus grypus	2.00102e+08		0.0442783	0.0748304			8.30125	-1.12592
				0.104	18.6		0.11823										Piotrowska (2013, Arch. Pol. Fish.),Table 2.				Aspius aspius	2.26901e+08		0.12107	0.15739			8.35584	-0.803022
		8000000000															Flowers et al. (2010, Open Fish Science Journal), Table 1.				Pagrus major	2.29202e+08		0.195	0.22425			8.36022	-0.649268
																					Paralichthys dentatus	234333333		0.0841	0.10933			8.36983	-0.961261
Acipenser persicus				0.14	20		0.14		9.03235e+09		0.235		5	0.235			Agh et al. (2013, Aquaculture Research), Figure 2.				Barbus barbus	2.65363e+08		0.148838	0.171164			8.42384	-0.766587
				0.0709	27.2		0.0366624										Shakourian et al. (2011, J. Appl. Ichtyol.), Table 1.				Miichthys miiuy	266666666		0.0762548	0.128871			8.42597	-0.889846
				0.235	20		0.235										Noori et al. (2012, Aquaculture Research), Figure 1.				Brycon cephalus	2.66668e+08		0.248306	0.419637			8.42597	-0.377126
				0.079	22.2		0.0645815										Fashtomi and Mohseni (2006, J. Appl. Ichthyol.), Table 2.				Sparus aurata	2.72804e+08		0.2073	0.238395			8.43585	-0.622703
				0.1026	19		0.112442										Kennari et al. (2007, Iranian J. Fish. Sci.), Table 3.				Cynoscion nebulosus	2.78956e+08		0.332713	0.38262			8.44554	-0.417232
		7416666666															Viayeh et al. (2006, J. Appl. Ichthyol.), Table 2.				Chondrostoma nasus	333333333		0.131551	0.171016			8.52288	-0.766962
		11000000000															Yousefian et al. (2010, World Journal of Fish and Marine Sciences), Abstract.				Gadus morhua	3.61265e+08		0.4586	0.4586			8.55783	-0.338566
																					Salmo salar	4.27038e+08		0.147479	0.24924			8.63047	-0.603383
Acipenser sinensis				0.0451	15.9		0.0656569		15000000000		0.0656569		1	0.11096			Xiao et al. (1999, North American Journal of Aquaculture), Table 2.				Colossoma macropomum	4.54362e+08		0.149166	0.193916			8.6574	-0.712386
		15000000000															Du et al. (2017, General and Comparative Endocrinology), Page 37.				Paralichthys olivaceus	4.86407e+08		0.1553	0.20189			8.687	-0.694885
																					Oncorhynchus mykiss	5.60952e+08		0.19746	0.333707			8.74893	-0.476634
																					Alosa sapidissima	7.36938e+08		0.121	0.1573			8.86743	-0.803271
Acipenser transmontanus				0.13	18.5		0.149147		6.41309e+09		0.149147		3	0.171519			Deng et al. (2003, Aquaculture), Figure 1.				Morone saxatilis	9.57427e+08		0.2007	0.26091			8.98111	-0.583509
				0.089	16.2		0.126055										Gawlicka et al. (2002, J. Appl. Ichthyol.), Table 2.				Scophthalmus maximus	1083333333		0.6773	0.6773			9.03476	-0.169219
		11216666666															van Poorten and McAdam (2010, Open Fish Sci. J.), Page 135.				Chanos chanos	1.10823e+09		0.0763657	0.129058			9.04463	-0.889215
				0.0544	17.5		0.0683994										Boucher et al. (2014, Aquaculture), Page 171.				Acipenser baeri	1408333333		0.238895	0.274729			9.14871	-0.561095
		3666666666															Doroshov et al. (1997, Environmental Biology of Fishes), Page 272.				Hypophthalmythys nobilis	2001333333		0.0525014	0.0887274			9.30132	-1.05194
																					Hippoglossus hippoglossus	2.86502e+09		0.331991	0.331991			9.45713	-0.478874
Alosa sapidissima				0.1202	20		0.1202		7.36938e+08		0.121		2	0.1573			Johnson and Dropkin (1995, Journal of Fish Biology), Table 2.				Acipenser guldenstaedti	3.11508e+09		0.0992535	0.167738			9.49347	-0.775367
				0.121	20		0.121										Leach and Houde (1999, Journal of Fish Biology), Table 3.				Huso huso	4066666666		0.2055	0.26715			9.60924	-0.573245
		678000000															Carscadden and Leggett (1975, J. Fish Biol.), Table 2.				Acipenser transmontanus	6.41309e+09		0.149147	0.171519			9.80707	-0.765687
		801000000															Rose (2005, Can. J. Fish. Aquat. Sci.), Table 2.				Acipenser medirostris	6816666666		0.104442	0.135774			9.83357	-0.867182
																					Acipenser persicus	9.03235e+09		0.235	0.235			9.9558	-0.628932
Anabas testudineus				0.1361	28		0.0654044		8.16497e+06		0.118891		5	0.118891			Mahmood et al. (2004, Pakistan J. Zool.), Table 2.				Acipenser oxyrinchus	1.28582e+10		0.140822	0.161946			10.1092	-0.790631
		10000000															Munshi and Hughes (1986, Jap. J. Ichthyol.), Abstract.				Acipenser sinensis	15000000000		0.0656569	0.11096			10.1761	-0.954833
		6666666															Choudhury et al. (1993, Environmental Biology of Fishes), Page 320.
				0.0143	29.3		0.00610055										Alam et al. (2010, Nature and Science), Table 4.
				0.0357	27.75		0.0175535										Hossain et al. (2012, Turkish Journal of Fisheries and Aquatic Sciences), Table 3.
				0.2474	28		0.118891										Trieu and Long (2001 ), Table 3.
				0.0558	27		0.0293876										Putra et al. (2016, AACL Bioflux), Table 1.
Anchoa lamprotaenia				0.21	26		0.121208										Houde et al. (1989, Fish. Bull.), Table 2.
Anchoa mitchilli				0.25	27		0.131665		494975		0.132322		2	0.172019			Houde et al. (1989, Fish. Bull.), Table 2.
		350000															Wang and Houde (1994, Marine Biol.), Figure 3.
		700000															Luo and Brandt (1993, Mar. Ecol. Prog. Series), Table 3.
				0.24	26.5		0.132322										Cowan and Houde (1993, Mar. Ecol. Prog. Series), Table 3.
Archosargus rhomboidalis				0.31	26		0.178926		80031699		0.178926		1	0.302385			Houde et al. (1989, Fish. Bull.), Table 2.
		80031699															Vaslet et al. (2008, J. Appl. Ichthyol.), Table 1.
Aspius aspius				0.17	25		0.107533		2.26901e+08		0.12107		2	0.15739			Kupren et al. (2011, Italian Journal of Animal Science), Table 1.
		133666666															Krpo-Cetkovic et al. (2010, J. Appl. Ichthyol.), Page 515.
		385166666															Koponen et al. (2003, Boreal Environ. Res.), Table 1.
				0.1914	25		0.12107										Wolnicki (2009, Czech. J. Anim. Sci.), Table 4.
Barbus barbus				0.2353	25		0.148838		2.65363e+08		0.148838		3	0.171164			Zarski et al. (2011, J. Appl. Ichthyol.), Table 1.
		301666666															Lucas and Batley (1996, J. Appl. Ecol.), Page 1347.
		233428600															Baras (1995, Journal of Fish Biology), Table 1.
				0.136	21		0.124096										Policar et al. (2011, Czech. J. Anim. Sci.), Tables 1 and 2.
				0.1213	25		0.076728										Wolnicki (2009, Czech. J. Anim. Sci.), Table 4.
Barbus grypus				0.07	25		0.0442783		2.00102e+08		0.0442783		1	0.0748304			Anvari et al. (2018, Turkish Journal of Fisheries and Aquatic Sciences), Figure 1.
		307833333															Dorostghoal et al. (2009, Iranian Journal of Veterinary Research, Shiraz University), Abstract.
		130073333															Banaee and Naderi (2014, Int. J. Aquat. Biol.), Table 2.
Blennius pavo				0.19	24		0.131713		1500000		0.131713		1	0.222595			Klumpp and von Westernhagen (1986, Marine Biol.), Page 193.
		1500000															Laumen et al. (1974, J. Exp. Zool.), Page 48.
Brycon cephalus				0.5167	28		0.248306		2.66668e+08		0.248306		1	0.419637			Gomes et al. (2000, Aquacult.), Table 3.
		292000000															Figueiredo-Garutti et al. (2002, Comparative Biochemistry and Physiology Part A), Page 468.
		243533333															Figueiredo-Garutti et al. (J. Comp. Physiol. B), Page 92.
Carassius auratus				0.145	20		0.145		8.25088e+06		0.14835		3	0.170603			Kestemont (1995, Aquacult.), Figure 1.
				0.214	24		0.14835										Abi-Ayad and Kestemont (1994, Aquacult.), Table 3.
				0.112	26.1		0.0640548										Imanpoor et al. (2011, Iranian Journal of Fisheries Sciences), Table 1.
		5971666															Rosenblum et al. (1994, Gen. Comp. Endocrinol.), Page 370.
		11400000															Snellgrove and Alexander (2011, British Journal of Nutrition).
Carassius carassius				0.2006	16		0.289372		8.44156e+07		0.289372		2	0.376184			Zarski et al. (2011, Aquacult. Internat.), Table 2.
				0.094	27		0.049506										Łazczyn_x0001_ska et al. (2016, J. Appl. Ichthyol.), Table 2.
		60000000															Ke et al. (2007, Environmental Toxicology and Chemistry), Page 1259.
		118766666															Sasi (2008, Turkish Journal of Fisheries and Aquatic Sciences), Table 3.
Channa striata				0.179	26		0.103315		50000000		0.103315		2	0.13431			Abol-Munafi et al. (2004, Korean J Biol Sci.), Table 1.
		50000000															Ali (1999, Hydrobiologia), Table 2.
				0.04906	29		0.0215127										Marimuthu et al. (2008, E.U. Journal of Fisheries & Aquatic Sciences), Table 1.
Chanos chanos				0.145	27		0.0763657		1.10823e+09		0.0763657		1	0.129058			Houde et al. (1989, Fish. Bull.), Table 2.
		1250000000															Emata and Marte (1993, Aquaculture and Fisheries Management), Page 384.
		466666666															Lee et al. (1986, J. Fish. Biol.), Page 568.
		2333333333															Gandhi et al. (1986, J. Mar. Biol. Ass. India), Text.
Chondrostoma nasus				0.158	22		0.131551		333333333		0.131551		2	0.171016			Keckeis et al. (2001, J. Fish. Biol.), Page 49.
		333333333															Wikipedia, April 2019
				0.1638	25		0.103611										Wolnicki (2009, Czech. J. Anim. Sci.), Table 4.
Cichlasoma managuense				0.2486	28.1		0.118378		33333333		0.118378		1	0.200059			Gunther et al. (1992, Aquacult.), Table 2.
		33333333															Nonell and Abarca (1994, Unisciencia), Figure 1.
Clarias batrachus				0.192	26.65		0.104413		2.27303e+07		0.130999		2	0.170299			Yasmin et al. (1998, Bangladesh J. Fish. Res.), Table 3.
		25833333															Tripathi and Verma (2004, Biomed. Environ. Sci.), Page 48.
		20000000															Kirubagaran and Joy (1992, J. Fish. Biol.), Page 306.
				0.2376	26.5		0.130999										Sahoo et al. (2004, J. Appl. Ichthyol.), Table 1.
Clarias gariepinus				0.34	30		0.13604		1.44943e+08		0.27729		4	0.293928			Haylor (1992, Aquacult. Fish. Manage.), Table 2.
		140055555		0.0358	26		0.0206631										Akinwole and Faturoti (2007, Aquacult. Eng.), Tables 5 and 6.
		150000000															Adeyemo (2005, African J. Biomed. Res.), Abstract.
				0.143	27.5		0.0719409										Agadjihouèdé et al. (2012, Journal of Agricultural Science and Technology B), Table 1.
				0.4	24		0.27729										Appelbaum and McGeer (1998, Aquaculture Nutrition), Table 2.
Clupea harengus				0.065	11.5		0.141597		3.43511e+07		0.141597		1	0.239299			Houde et al. (1989, Fish. Bull.), Table 2.
		35400000															Ware (1985, Can. J. Fish. Aquatic Sci.), Table 1.
		33333333															Megrey et al. (2007, Ecol. Modelling), Table 2.
Colossoma macropomum				0.3104	28		0.149166		4.54362e+08		0.149166		2	0.193916			Sevilla and Gunther (2000, J. World Aquacult. Soc.), Table 1.
		154833333															Peralta and Teichert-Coddington (1989, J. World Aquacult. Soc.), Table 1.
				0.0632	29.73		0.0259206										Silva et al. (2007, Aquaculture), Table 1.
		1333333333															Campos-Baca and Kohler (2005, Amer. Fish. Soc. Symp.), Page 544.
Coregonus lavaretus				0.161	15		0.254526		5.95865e+07		0.269754		4	0.285939			Huuskonen et al. (1998, J. Fish. Biol.), Table 1.
				0.187	16		0.269754										Troschel and Rosch (1991, J. Fish. Biol.), Table 2.
				0.061	18		0.0732643										Dostatni et al. (1999, Arch. Pol. Fish.), Table 1.
				0.1388	14		0.240479										Rosch and Applebaum (1985, Aquacult.), Table 3.
		34583333															Bagenal (1970, J. Fish Biol.), Table 5.
		102666666															Brenner et al. (1987, Schweiz. Z. Hydrol.), Table 3.
Coregonus schinzi				0.134	18		0.160941				0.160941		1	0.271991			Dabrowski and Kaushik (1985, Aquacult.), Table 2.
Ctenopharyngodon idella				0.3099	23		0.235438				0.235438		1	0.397891			Korwin-Kossakowski (2008, Arch. Pol. Fish.), Table 10.
Cynoscion nebulosus				0.365	28		0.175405		2.78956e+08		0.332713		3	0.38262			Houde et al. (1989, Fish. Bull.), Table 2.
		667000000															Thomas and Boyd (1989, Aquacult.), Page 364.
		116666666															Lowerre-Barbieri et al. (2009, Mar. Ecol. Prog. Series), Figure 11.
				0.072	28		0.0346004										Manley et al. (2015, Aquacult.), Figure 2.
				0.29	18.5		0.332713										Duffy and Epifanio (1994, Mar. Ecol. Prog. Series), Table 1.
Cynoscion regalis				0.025	24		0.0173306										Lankford and Targett (1994, Mar. Biol.), Table 2.
				0.037	20		0.037										Stierhoff et al. (2009, J. Exp. Mar. Biol. Ecol.), Figure 2.
Cyprinus carpio				0.3516	23		0.267119		1.74666e+08		0.309		6	0.309			Korwin-Kossakowski (2008, Arch. Pol. Fish.), Table 9.
				0.0879	23		0.0667797										Kucharczyk et al. (2013, The Experiment), Table 1.
				0.1293	19.65		0.133513										Velisek et al. (2015, Pesticide Biochemistry and Physiology), Table 2.
				0.0284	25.2		0.0176382										Hoseinifar et al. (2016, Aquacult. Res.), Table 2.
		100000000															Degani et al. (1998, Comparative Biochemistry and Physiology), Page 435.
		305083333															Smith (2009, SARDI Aquatic Sciences Publ.), Table 9.
				0.506	24		0.350772										Bryant and Matty (1980, Aquaculture), Table 1.
				0.2151	25		0.136061										Wolnicki (2009, Czech. J. Anim. Sci.), Table 4.
Danio rerio				0.11297	28		0.054289		157965		0.054289		3	0.0624324			Gonzalez (2012, Journal of the American Association for Laboratory Animal Science), Table 1.
		213333		0.048	26.7		0.025984										Lawrence et al. (2012, Aquaculture), Figures 1 and 2.
		160667															Carlsson et al. (2000, Marine Environmental Research), Table 1.
				0.028	23		0.0212723										Voslarova et al. (2008, Acta Vet. Brno), Figure 2.
		115000															Dong et al. (2018, Chemosphere), Page 649.
Dicentrarchus labrax				0.125	16.5		0.172244		5.63718e+07		0.172244		2	0.223918
				0.0876	23		0.0665518										Hatziathanasiou et al. (2002, Aquacult.), Table 1.
		86666666															Paspatis et al. (1999, Aquacult.), Page 299.
		36666666															Khouadja et al. (2013, International Aquatic Research), Abstract.
Engraulis mordax				0.22	14.5		0.3641		5.05343e+06		0.3641		1	0.615328			Houde et al. (1989, Fish. Bull.), Table 2.
		5616666															Hunter and Leong (1981, Fish. Bull.), Table 1.
		4546666															Cotero-Altamirano and Green-Ruiz (1997, California Cooperative Oceanic Fish. Report), Table 2.
Gadus morhua				0.07	7.5		0.219971		3.61265e+08		0.4586		6	0.4586			Houde et al. (1989, Fish. Bull.), Table 2.
				0.103	7.5		0.323671										Baskerville-Bridges and Kling (2000, Aquacult.), Table 1.
				0.108	8		0.32419										Puvanendran and Brown (2002, Aquacult.), Figure 2.
				0.187	7.4		0.593044										Busch et al. (2011, Aquacult. Nutr.), Table
		246250000															Lambert and Dutil (2001, Aquacult.), Tables 1-4.
		530000000															Hutchings (2011, Can. J.Fish. Aquatic Sci.), Page 827.
				0.0625	7.5		0.196403										Martinsdottir and Steinarsson (1988, J. Fish. Biol.), Figure 7.
				0.038	10		0.0949724										Laurence (1978, Marine Biology), Figure 1.
Gobio gobio				0.4	20		0.4		5.25849e+06		0.4		1	0.676			Kestemont and Awaiss (1989, Aquacult.), Figure 3
		4700000															Sanchez et al. (2014, Environmental Research), Page 98.
		5883333															van Aerle et al. (2001, Environmental Toxicology and Chemistry), Page 2843.
Hemiramphus sajori				0.0415	23.15		0.0310983										Yamagishi (1969, Res. Pop. Ecol.), Figure 7.
Herichthys cyanoguttatus				0.0206	19.5		0.0215654										Montajami et al. (2012, Global Veterin.), Table 2.
Heterobranchus longifilis				0.172	27.5		0.0865303										Agadjihouèdé et al. (2012, Journal of Agricultural Science and Technology B), Table 1.
Hippoglossus hippoglossus				0.031	16		0.0447185		2.86502e+09		0.331991		5	0.331991			Jonnasen et al. (1999, J. Fish. Biol.), Figure 2.
		3283333333															Jakupsstovu and Haug (1988, Fish. Res.), Abstract.
		2500000000															Bjornnson (1994, Aquacult.), Page 262.
				0.015	11		0.0342077										Simensen et al. (2000, Aquacult.), Table 3.
				0.21	15		0.331991										Skjermo et al. (1997, Aquaculture International), Table 1.
				0.116	12.7		0.226392										Steinarsson and Bjornsson(1999, Journal of Fish Biology), Figure 1.
				0.0728	12		0.151489										Olsen et al. (1999, Aquaculture), Figure 2.
Horabagrus brachysoma				0.194	27.75		0.0953885		34293333		0.0953885		1	0.161207			Sahoo et al. (2010, J. Appl. Ichthyol.), Table 1.
		34293333															Prasad and Suneesha (2013, Journal of Aquatic Biology & Fisheries), Page 84.
Hypophthalmythys nobilis				0.083	25		0.0525014		2001333333		0.0525014		1	0.0887274			Sun et al. (2012, Journal of Hazardous Materials), Figure 1.
		2001333333															Hogue and Pegg (2009, J. Freshwater Ecol.), Page 537.
Huso huso				0.159	17.2		0.205487		4066666666		0.2055		2	0.26715			Mohseni et al. (2012, Iranian Journal of Fisheries Sciences), Table 3.
				0.165	20		0.165										Agh et al. (2013, Aquaculture Research), Figure 1.
		4066666666															Falahatkar and Poursaeid (2013, Aquacult. Int.), Abstract.
											0.1361		3	0.156515
Leuciscus cephalus				0.1966	25		0.124359		11666666								Kupren et al. (2011, Italian Journal of Animal Science), Table 1.
				0.2151	25		0.136061										Wolnicki (2009, Czech. J. Anim. Sci.), Table 4.
		11666666															Turkmen et al. (1999. Turk. J. Zool.), Figure 4.
				0.0518	16.5		0.071378										Calta (1999, J. Appl. Ichthyol.), Table 3.
Leuciscus leuciscus				0.157	25		0.09931		9766666		0.09931		1	0.167834			Wolnicki (2009, Czech. J. Anim. Sci.), Table 4.
		9766666															Mann (1974, J. Fish Biol.), Table 4.
Leuciscus idus				0.2044	25		0.129293		166666666		0.2357		3	0.271055			Kupren et al. (2011, Italian Journal of Animal Science), Table 1.
				0.34	24		0.235697										Hamackov et al. (2007, Aquacult. Internat.), Figure 2.
				0.1553	25		0.0982346										Wolnicki (2009, Czech. J. Anim. Sci.), Table 4.
		166666666															Wikipedia, April 2019.
Lophiosilurus alexandri				0.206	27		0.108492										dos Santos and Luz (2009, Aquacult.), Table 3.
Lota lota				0.189	20		0.189										Barron et al. (2012, Aquacult.), Table 1.
Melanogrammus aeglefinus				0.07	6.5		0.241072		1.76214e+08		0.2411		2	0.31343			Houde et al. (1989, Fish. Bull.), Table 2.
		204733333															Hislop et al. (1978, J. Fish. Biol.), Table 1.
				0.058	9		0.158863										Laurence (1978, Marine Biology), Figure 2.
		151666666															Heath and Gallego (1998, Fish. Oceanogr.), Table 1.
Menidia peninsulae				0.165	25		0.10437										Houde et al. (1989, Fish. Bull.), Table 2.
				0.128	20		0.128										McMullen and Middaugh (1985, Estuaries), Table 4.
Merluccius productus				0.06	13		0.113925		9.04311e+07		0.113925		1	0.192534			Houde et al. (1989, Fish. Bull.), Table 2.
		66666666															Cutshall et al. (1977, Marine Biol.), Figure 2.
		122666666															King and McFarlane (2006, CalCOFI Rep.), Page 115.
Miichthys miiuy				0.11	24		0.0762548		266666666		0.0762548		1	0.128871			Shan et al. (2004, Aquacult.), Figure 2.
		266666666															Xu et al. (2011, Aquacult.), Page 26.
Misgurnus anguillicaudatus				0.2488	27		0.131033		2.46306e+06		0.131		2	0.1703			Wang et al. (2008, Aquacult. Int.), Table 2.
		3466666															Ogata et al. (1979, Bulletin of the Japanese Society of Scientific Fisheries), Page 929.
		1750000															Xia et al. (2016, Environmental Toxicology and Pharmacology), Page 133.
				0.087	24.7		0.0565649										Gao et al. (2014, Aquacult.), Table 4.
Morone americana				0.105	17		0.138208		65833333		0.138208		1	0.233572			Houde et al. (1989, Fish. Bull.), Table 2.
		65833333															King et al. (1995, Fish Physiology and Biochemistry), Page 490.
Morone saxatilis				0.14	17		0.184277		9.57427e+08		0.2007		2	0.26091			Houde et al. (1989, Fish. Bull.), Table 2.
				0.22	21		0.200743										Brown et al. (1998, Transactions of the American Fisheries Society), Figure 3.
		1100000000															Tao et al. (1993, Fish Physiology and Biochemistry), Page 32.
		833333333															Blythe et al. (1994, Aquaculture), Page 177.
Odontesthes argentinensis				0.1605	23		0.121936		71066666		0.1655		3	0.190325			Freitas et al. (2009, Aquacult. Res.), Figure 2.
		71066666															Diaz et al. (2009, Tissue and Cell), Page 194.
				0.183	21.1		0.165459										Tesser and Sampaio (2001, Atlantico, Rio Grande), Table 1.
				0.1731	23		0.131508										Fuhre et al. (2016, Aquacult.), Table 3.
Ompok pabda				0.0639	26.75		0.0344331										Banik and Malla (2015, Proc. Zool. Soc.), Figure 5.
Oncorhynchus mykiss				0.0741	9.3		0.19746		5.60952e+08		0.19746		1	0.333707			Akbary et al. (2010, Iranian Journal of Fisheries Sciences), Table 4.
		786666666															Crandell and Gall (1993, Aquaculture), Table 1.
		400000000															Dumas et al. (2007, Aquaculture), Page 143.
Oreochromis niloticus				0.0688	27		0.0362342		3.72167e+07		0.168		5	0.168			El-Sayed and Kawanna (2004, Aquacult.), Table 1.
				0.168	20		0.168										Rana (1990, Aquacult.), Table 2.
				0.1033	23.5		0.0749662										Gonzalez et al. (2007, Journal of Applied Aquaculture), Table 3.
				0.04098	26.5		0.022594										Abdel-Tawwab et al. (2008, Aquacult.), Table 1.
				0.1526	27		0.0803683										Omitoyin et al. (2013, International Journal of Aquaculture), Table 1.
		82500000															Hulata (1986, Aquaculture), Table 1.
		16788888															Kolding (2008, Can. J. Fish. Aquat. Sci.), Table 6.
Pagrus major				0.195	20		0.195		2.29202e+08		0.195		3	0.22425			Houde et al. (1989, Fish. Bull.), Table 2.
		500000000															Biswas et al. (2010, Aquacult. Res.), Page 519.
		105066666															Matsuura et al. (1987, Mar. Biol.), Table 3.
				0.0404	17		0.0531772										Löpez-Alvarado and Kanazawa (1995, ICES mar. Sci. Symp.), Table 2.
				0.059	18		0.0708622										Huang et al. (2011, Bull. Environ. Contam. Toxicol.), Figure 3.
Paralichthys dentatus				0.07	18		0.0840738		234333333		0.0841		2	0.10933			Houde et al. (1989, Fish. Bull.), Table 2.
		234333333															Morse (1981, J. Fish. Biol.), Table 4.
				0.037	18		0.044439										Malloy and Targett (1991, Mar. Ecol. Prog. Series), Figure 2.
Paralichthys olivaceus				0.118	17		0.15532		4.86407e+08		0.1553		2	0.20189			Sumule et al. (2003, Aquaculture Research), Table 2.
				0.094	20		0.094										Liu and Xu (2009, Journal of Ocean University of China), Table 2.
		228333333															Ding et al. (2012, General and Comparative Endocrinology), Page 108.
		1036166666															Pham et al. (2006, Fish. Sci.), Table 1.
Pelteobagrus vachelli				0.155	27		0.0816323		35483333		0.0816323		1	0.137959			Zheng et al. (2010, Aquaculture), Table 3.
		35483333															Junhui and Xiaojun (2003, Acta Ecologica Sinica), Abstract.
Perca fluviatilis				0.203	16		0.292834										Mandiki et al. (2011, Aquacult. Res.), Table 3.
Prochilodus costatus				0.38	27		0.200131										dos Santos and Luz (2009, Aquacult.), Table 2.
Pseudoplatystoma corruscans				0.381	27		0.200657										dos Santos and Luz (2009, Aquacult.), Table 1.
Pseudosciaena crocea				0.086	23		0.0653363		66666666		0.0653363		1	0.110418			Xie et al. (2011, Aquacult.), Table 3.
		66666666															Yang et al. (2007, General and Comparative Endocrinology), Page 167.
Rhamdia quelen				0.2195	25		0.138844		1.26711e+08				3	0			Lopes et al. (2001, Aquaculture International), Table 4.
		96333333															Silva et al. (2016, General and Comparative Endocrinology), Page 49.
		166666666															Soso et al. (2007, Environmental Toxicology and Pharmacology), Page 309.
				0.0916	23		0.0695907										Townsend et al. (2003, Aquacult.), Table 1.
				0.14	22		0.116564										Carneiro et al. (2003, Sci. Agricola), Figure 4.
Salmo salar				0.0677	11.5		0.147479		4.27038e+08		0.147479		1	0.24924			Czerniawski et al. (2010, Elect. H. Pol. Agric. Univs.), Table 1.
		372166666															Lucas (1994, J. Fish Biol.), Abstract.
		490000000															Youngson et al. (1988, Aquaculture) 145-157), Page 149.
Salmo trutta				0.0408	11.5		0.0888795										Czerniawski et al. (2010, Elect. H. Pol. Agric. Univs.), Table 1.
Scardinius erythrophthalmus				0.2143	25		0.135555		1.45306e+08		0.135555		1	0.229088			Wolnicki (2009, Czech. J. Anim. Sci.), Table 4.
		143833333															Popovic et al. (2001, J. Appl. Ichthyol.), Page 43.
		146793333															Tomec et al. (2003, Czech. J. Anim. Sci.), Page 29.
Scomber japonicus				0.34	19.5		0.355934		143750000		0.355934		1	0.601529			Houde et al. (1989, Fish. Bull.), Table 2.
		143750000															Selvaraj et al. (2012, Aquacult.), Table 1.
Scomber scombrus				0.14	15		0.221327		100000000		0.221327		1	0.374043			Houde et al. (1989, Fish. Bull.), Table 2.
		100000000															Agnalt (1989, J. Fish. Biol.), Figure 2.
Scophthalmus maximus				0.175	15.5		0.264274		1083333333		0.6773		5	0.6773			Houde et al. (1989, Fish. Bull.), Table 2.
		1083333333															DeVauchelle et al. (1988, Aquacult.), Page 164.
				0.4	14.25		0.677334										van der Meeren (1991, Aquacult.), Figure 5.
				0.29	17.5		0.364629										Oie et al. (1997, Aquaculture), Table 7.
				0.25	18		0.300264										Reitan et al. (1993, Aquaculture), Table 2.
				0.133	18		0.15974										Estevez et al. (1999, Aquaculture), Table 4.
Siganus guttatus				0.078	26.5		0.0430047		1.19292e+08		0.1464		2	0.19032			Parazo (1991, Proceedings of the Fourth Asian Fish Nutrition Workshop. Asian Fish. Soc. Spec. Publ. 5), Table 2.
		90833333															Ayson (1989, Aquaculture), Page 242.
		156666666															Rahman et al. (2000, Fish. Sci.), Figure 1.
				0.278	27		0.146411										Nelson and Wilkins (1994, J. Fish. Biol.), Table 1.
Siniperca scherzeri				0.077	23		0.0584988		150000000		0.0584988		1	0.0988629			Zhang et al. (2009, Journal of Fish Biology), Figure 3.
		150000000															Chu et al. (2013, Turk. J. Biochem.), Page 351.
Solea senegalensis				0.0424	17.75		0.0521043		1.68312e+08		0.1796		2	0.2335			Ribeiro et al. (1999, Aquacult.), Page 295.
		106233333															Ambrosio et al. (2008, Aquacult. Int.), Page 335.
		266666666															Arellano et al. (2004, J. Appl. Ichthyol.), Page 453.
				0.188	20.5		0.179584										Canavate and Fernandez-Dıaz (1999, Aquaculture), Table 2.
Solea solea				0.155	18		0.186163		133333333		0.186163		1	0.314616			Houde et al. (1989, Fish. Bull.), Table 2.
		133333333															MacDonald and Stark (1987, Aquacult.), Page 232.
		133333333															Clark et al. (1987, Aquaculture), Page 232.
Sparus aurata				0.12	17.5		0.150881		2.72804e+08		0.2073		3	0.238395			Houde et al. (1989, Fish. Bull.), Table 2.
				0.198	19.5		0.207279										Parra and Yufera (2000, J. Exp. Mar. Biol. Ecol.), Table 2.
		566666666															Rowlerson et al. (1995, Journal of Muscle Research and Cell Motility), Page 225.
		131333333															Gines et al. (2003, Aquacult. Res.), Page 74.
				0.169	19		0.185212										Tandler and Helps (1993, Aquacult.), Table 3.
Squalius lucumonis				0.122	16.75		0.164304		13200000		0.164304		1	0.277675			Tancioni et al. (2019, Aquacult.), Figure 3.
		13200000															Tancioni et al. (2019, Aquacult.), Page 181.
Synchiropus splendidus				0.0442	27		0.0232784										Zeng et al. (2018, Aquacult.), Table 1.
Theragra chalcogramma				0.075	7		0.246728		142333333		0.246728		1	0.416971			Houde et al. (1989, Fish. Bull.), Table 2.
		142333333															Dwyer et al. (1987, Can. J. Fish. Aquat. Sci.), Page 1978.
Tilapia nilotica		124166666							124166666								Peralta and Teichert-Coddington (1989, J. World Aquacult. Soc.), Table 1.
Tinca tinca				0.211	21		0.192531		36223333		0.192531		1	0.325378			Mamcarz et al. (2011, Italian Journal of Animal Science), Table 1.
		36223333															Buchtova et al. (2003, Aquaculture Research), Table 1.
				0.1749	22.5		0.139103										Celada et al. (Aquacult. Int.), Table 3.
Vimba vimba				0.1939	25		0.122651										Wolnicki (2009, Czech. J. Anim. Sci.), Table 4.
Zebrias zebra				0.0348	23.15		0.0260776										Yamagishi (1969, Res. Pop. Ecol.), Figure 10.
[truncated: 5 more columns]

## Sheet: SUMMARY
Full data set, uncorrected for sample size:															Corrected for sample size:
		Log10 Regression Parameters (growth rate (y, days^-1, 20 C normalized), dry weight (x, ug)):															Log10 Regression Parameters (growth rate (y, days^-1, 20 C normalized), dry weight (x, ug)):
		Intercept	SE		Slope	SE		r^2	P	n							Intercept	SE		Slope	SE		r^2	P	n
Crustaceans		-0.179	0.058		-0.189	0.012		0.7361	0	86					Crustaceans		-0.013	0.058		-0.188	0.012		0.7332	0	86
Rotifers		-0.18	0.092		0.086	0.09		0.0323	0.351	29					Rotifers		-0.058	0.081		0.064	0.08		0.0228	0.4344	29
Nematodes		-0.275	0.24		0.035	0.315		0.0015	0.9148	9					Nematodes		0.008	0.286		0.093	0.36		0.0094	0.8042	9
Molluscs		-0.286	0.368		-0.139	0.054		0.203	0.0161	28					Molluscs		-0.053	0.363		-0.146	0.053		0.2258	0.0106	28
Annelids		-0.219	0.343		-0.157	0.082		0.4241	0.1131	7					Annelids		0.16	0.326		-0.214	0.078		0.6009	0.0406	7
