# Supplementary material for: Evolutionary scaling of maximum growth rate with organism size
Source: Sci Rep. 2022 Dec 30;12:22586. doi: 10.1038/s41598-022-23626-7 (PMC9803686; doi:10.1038/s41598-022-23626-7)
Supplement: Supplementary file 5 — Supplementary Table 4. [file 41598_2022_23626_MOESM5_ESM.xlsx]

## Sheet: Herbaceous
Normalization to 20 C uses R20 = Robs * exp(0.0693(20 - Tobs)) where T is temperature in degrees C, and R refers to a rate.
Where ever possible, attempts were made not to include flowering structures in the weights, but roots are always included.
												SUMMARY
													Maximum
						Maximum			Normalized to 20 C				exponential
		Dry Weight		Size at Max.		Growth Rate	Temp.					Dry weight	growth rate
Species		Adult (g)		Growth (g)		(days^-1)	C		(days^-1)			per adult (ug)	(days^-1; 20 C)		Reference
Achillea millefolium						0.14	27.5		0.0832537			40660000	0.0832537		Levang-Brils and Biondini (2002, Plant Ecol.), Appendix 2.
		40.66													Hiesey (1953, Evolution), Table 1.
Agrostis capillaris						0.2436	21		0.22729			8250000	0.416207		Hunt and Cornelissen (1997, New Phytol.), Table 1.
		8													Bowler and Press (1996, New Phytol.), Figure 1.
		8.5				0.35	17.5		0.416207						Bowler and Press (1993, New Phytol.), Figure 1.
Allium stellatum						0.06	27.5		0.0356802				0.0356802		Levang-Brils and Biondini (2002, Plant Ecol.), Appendix 2.
Amaranthus retroflexus						0.41	25		0.289935			700000000	0.289935		Sage and Pearcy (1987, Plant Physiol.), Table 1.
		700													Sellers et al. (2003, Weed Science), Figure 1.
Anaphalis margaritacea						0.15	27.5		0.0892004				0.204672		Levang-Brils and Biondini (2002, Plant Ecol.), Appendix 2.
						0.2351	22		0.204672						Chapin (1995, Amer. Midl. Natur.), Figure 2, Page 82.
Andropogon gerardii		1.7										6070000	0.02824		Hetrick et al. (1986, Can. J. Bot.), Table 1.
		12				0.0428	26		0.02824						Miller et al. (2002, New Phytol.), Figure 1.
		7.2													Wilson et al. (2012, Mycorrhiza), Figure 1.
		3.38													Hetrick et al. (1988, Can. J. Bot.), Table 1.
Anisantha sterilis						0.1687	21		0.157405				0.157405		Hunt and Cornelissen (1997, New Phytol.), Table 1.
Anthoxanthum odoratum						0.22	21		0.20527			6.50716e+06	0.20527		Hunt and Cornelissen (1997, New Phytol.), Table 1.
		20.086													Davies and Snaydon (1973, J. Appl. Ecol.), Figure 1.
		3.32													Davies and Snaydon (1974, J. Appl. Ecol.), Figure 1.
		2.55				0.044	17.5		0.0523232						Fransen et al. (1998, Oecologia), Figure 4.
		4.46979													Hunt et al. (1993, Func. Ecol.), Table 2, average over CO2 concentrations.
		2.11													Nagase and Dunnett (2012, Landscape Urban Plan.), Figures 5 and 6.
Anthriscus sylvestris						0.1379	21		0.128667			7.80991e+06	0.239		Hunt and Cornelissen (1997, New Phytol.), Table 1.
						0.214305	20		0.214305						Poorter and Remkes (1990, Oecologia), Table 2.
		7.80991													Hunt et al. (1993, Func. Ecol.), Table 2, average over CO2 concentrations.
						0.239	20		0.239						den Dubbelden and Verburg (1996, Plant and Soil), Table 1.
Arabidopsis thaliana		0.026				0.229	21.5		0.206391			44000	0.248937		Li et al. (1998, Oecologia), Figure 3 -- 21 mg DW per total plant at maturity; Page 297.
						0.2668	21		0.248937						Hunt and Cornelissen (1997, New Phytol.), Table 1.
		0.062													Langridge (1957, Austral. J. Biol. Sci.), Page 245.
Armeria maritima		1.19										1190000			Nagase and Dunnett (2012, Landscape Urban Plan.), Figures 5 and 6.
Arrhenatherum elatius						0.2142	21		0.199859			5.75153e+06	0.199859		Hunt and Cornelissen (1997, New Phytol.), Table 1.
		9.28459													Hunt et al. (1993, Func. Ecol.), Table 2, average over CO2 concentrations.
		4.87													Schlapfer and Ryser (1996, Oikos), Table 1.
		3.1													Ryser (1996, Func. Ecol.), Figure 1.
Artemisia dracunculus						0.13	27.5		0.077307			155200000	0.077307		Levang-Brils and Biondini (2002, Plant Ecol.), Appendix 2.
		155.2													Chauhan et al. (2010, Industrial Crops Products), Page 547 (total for 13.9 shoots per plant).
Artemisia tridentata						0.12	27.5		0.0713603				0.0713603		Levang-Brils and Biondini (2002, Plant Ecol.), Appendix 2.
Asclepias verticillata						0.09	27.5		0.0535202				0.0535202		Levang-Brils and Biondini (2002, Plant Ecol.), Appendix 2.
Aster ericoides						0.12	27.5		0.0713603				0.0713603		Levang-Brils and Biondini (2002, Plant Ecol.), Appendix 2.
Aster lateriflorus		1.2										1200000			Gross et al. (1983, Bull. Torrey Bot. Gardens), Table 1.
Aster pilosus		3.8										3800000			Gross et al. (1983, Bull. Torrey Bot. Gardens), Table 1.
Astragalus canadensis						0.13	27.5		0.077307				0.077307		Levang-Brils and Biondini (2002, Plant Ecol.), Appendix 2.
Bothriochloa caucasica						0.155	24.9		0.110372				0.110372		Coyne and Bradford (1985, J. Range Manage.), Table 4.
Bothriochloa intermedia						0.132	24.9		0.0939941				0.0939941		Coyne and Bradford (1985, J. Range Manage.), Table 4.
Bothriochloa ischaemum						0.128	24.9		0.0911458				0.0911458		Coyne and Bradford (1985, J. Range Manage.), Table 4.
Brachypodium pinnatum		8.41827										8.41827e+06	0.160417		Hunt et al. (1993, Func. Ecol.), Table 2, average over CO2 concentrations.
						0.160417	20		0.160417						Poorter and Remkes (1990, Oecologia), Table 2.
						0.162	21		0.151154						Hunt and Cornelissen (1997, New Phytol.), Table 1.
						0.139762	20		0.139762						Poorter et al. (1991, Physiol. Plantarum), Table 1.
Briza media		4.79012										4.79012e+06	0.147328		Hunt et al. (1993, Func. Ecol.), Table 2, average over CO2 concentrations.
						0.14583	20		0.14583						Poorter and Remkes (1990, Oecologia), Table 2.
						0.1579	21		0.147328						Hunt and Cornelissen (1997, New Phytol.), Table 1.
						0.107059	20		0.107059						Poorter et al. (1991, Physiol. Plantarum), Table 1.
Bromus erectus						0.1747	21		0.163003			3800000	0.163003		Hunt and Cornelissen (1997, New Phytol.), Table 1.
		3.8													Schlapfer and Ryser (1996, Oikos), Table 1.
Bryonia cretica						0.222	20		0.222				0.222		den Dubbelden and Verburg (1996, Plant and Soil), Table 1.
Calystegia sepium						0.204	20		0.204				0.204		den Dubbelden and Verburg (1996, Plant and Soil), Table 1.
Campanula rotundifolia						0.1137	21		0.106087				0.106087		Hunt and Cornelissen (1997, New Phytol.), Table 1.
Carex acutiformis						0.121332	20		0.121332				0.121332		Poorter et al. (1991, Physiol. Plantarum), Table 1.
Carex diandra						0.138021	20		0.138021				0.138021		Poorter et al. (1991, Physiol. Plantarum), Table 1.
Carex flacca						0.1238	21		0.115511			2481500	0.115511		Hunt and Cornelissen (1997, New Phytol.), Table 1.
		3.63													Heathcote et al. (1997, New Phytol.), Figure 2.
		1.333													Dong et al. (1996, Vegetatio), Figure 2 (weight per ramet).
						0.0989399	20		0.0989399						Poorter et al. (1991, Physiol. Plantarum), Table 1.
Carex hirta		1.196										1196000			Dong et al. (1996, Vegetatio), Figure 2 (weight per ramet).
Carex lumidicarpa						0.0788112	20		0.0788112				0.0788112		Poorter et al. (1991, Physiol. Plantarum), Table 1.
Carpobrotus modestus		12.67										12670000			Farrell et al. (2013, Ecol. Eng.), Table 3.
Catapodium rigidum						0.2143	21		0.199952			2910000	0.199952		Hunt and Cornelissen (1997, New Phytol.), Table 1.
		2.91													Hafsi et al. (2011, Plant Prod. Sci.), Table 1.
Centaurea scabiosa		6.28491										6.28491e+06	0.110006		Hunt et al. (1993, Func. Ecol.), Table 2, average over CO2 concentrations.
						0.1179	21		0.110006						Hunt and Cornelissen (1997, New Phytol.), Table 1.
Cerastium fontanum						0.2361	21		0.220292				0.220292		Hunt and Cornelissen (1997, New Phytol.), Table 1.
Chamaenerion angustifolium						0.3072	21		0.286632			6.40653e+06	0.286632		Hunt and Cornelissen (1997, New Phytol.), Table 1.
		8.96959													Hunt et al. (1993, Func. Ecol.), Table 2, average over CO2 concentrations.
		4													Van Andel and Jager (1981, J. Ecol.), Figure 1.
		6.25													Etherington (1984, J. Ecol.), Figure 2.
Chenopodium album						0.2472	21		0.230649			9500000	0.289935		Hunt and Cornelissen (1997, New Phytol.), Table 1.
						0.13	27.5		0.077307						Levang-Brils and Biondini (2002, Plant Ecol.), Appendix 2.
		9.5													Ziska et al. (1999, Plant Sci.), Figure 3.
						0.41	25		0.289935						Sage and Pearcy (1987, Plant Physiol.), Table 1.
Chrysopsis villosa						0.09	27.5		0.0535202				0.0535202		Levang-Brils and Biondini (2002, Plant Ecol.), Appendix 2.
Cirsium arvense						0.11	27.5		0.0654136				0.0654136		Levang-Brils and Biondini (2002, Plant Ecol.), Appendix 2.
Conyza canadensis						0.2097	21		0.19566				0.19566		Hunt and Cornelissen (1997, New Phytol.), Table 1.
						0.16	27.5		0.0951471						Levang-Brils and Biondini (2002, Plant Ecol.), Appendix 2.
Coreopsis lanceolata						0.11	27.5		0.0654136				0.0654136		Levang-Brils and Biondini (2002, Plant Ecol.), Appendix 2.
Corynephorus canescens						0.107059	20		0.107059				0.107059		Poorter and Remkes (1990, Oecologia), Table 2.
Cynosurus cristatus						0.162119	20		0.162119				0.162119		Poorter and Remkes (1990, Oecologia), Table 2.
Dactylis glomerata		9.29466										9.29466e+06	0.2062		Hunt et al. (1993, Func. Ecol.), Table 2, average over CO2 concentrations.
						0.2214	25		0.156565						Caloin and Yu (1984, Ann. Botany), Figure 1.
						0.2062	20		0.2062						Poorter and Remkes (1990, Oecologia), Table 2.
						0.196389	20		0.196389						Poorter et al. (1991, Physiol. Plantarum), Table 1.
Dalea purpurea						0.09	27.5		0.0535202			880000	0.0535202		Levang-Brils and Biondini (2002, Plant Ecol.), Appendix 2.
		0.88													Hetrick et al. (1988, Can. J. Bot.), Table 1.
Daucus carota		4										4000000			Gross (1981, Oecologia), Figure 1.
Deschampsia flexuosa						0.126633	20		0.126633			57200000	0.161324		Poorter and Remkes (1990, Oecologia), Table 2.
						0.1729	21		0.161324						Hunt and Cornelissen (1997, New Phytol.), Table 1.
		57.2													Woolhouse (1996, New Phytol.), Table 2.
						0.126633	20		0.126633						Poorter et al. (1991, Physiol. Plantarum), Table 1.
						0.138	19		0.147903						Poorter (1989, in Lambers (ed.)), Table 1.
Digitalis purpurea						0.2695	21		0.251456			4000000	0.251456		Hunt and Cornelissen (1997, New Phytol.), Table 1.
						0.17	18.5		0.188623						Cornelissen et al. (1996, J. Ecology), Appendix 1.
		4													Van Andel and Jager (1981, J. Ecol.), Figure 1.
Disphyma crassifolium		11.54										11540000			Farrell et al. (2013, Ecol. Eng.), Table 3.
Dryas octopetala						0.1047	21		0.09769			2.35611e+06	0.09769		Hunt and Cornelissen (1997, New Phytol.), Table 1.
		2.35611													Hunt et al. (1993, Func. Ecol.), Table 2, average over CO2 concentrations.
Epilobium hirsutum						0.2472	21		0.230649			9.36725e+06	0.230649		Hunt and Cornelissen (1997, New Phytol.), Table 1.
		9.36725													Hunt et al. (1993, Func. Ecol.), Table 2, average over CO2 concentrations.
Epilobium angustifolium						0.1354	22		0.117876			4000000	0.117876		Chapin (1995, Amer. Midl. Natur.), Figure 2, Page 82.
		4													Etherington (1984, J. Ecol.), Figure 2.
Eriophorum vaginatum						0.1406	21		0.131186			4260000	0.131186		Hunt and Cornelissen (1997, New Phytol.), Table 1.
		4.26													Saarnino et al. (2004, Plant Soil), Table 1.
Festuca ovina						0.1745	21		0.162817			3675000	0.184818		Hunt and Cornelissen (1997, New Phytol.), Table 1.
						0.123986	20		0.123986						Poorter and Remkes (1990, Oecologia), Table 2.
		4.6													Ryser (1996, Func. Ecol.), Figure 1.
		2.75													Nagase and Dunnett (2012, Landscape Urban Plan.), Figures 5 and 6.
						0.184818	20		0.184818						Poorter et al. (1991, Physiol. Plantarum), Table 1.
						0.136	19		0.145759						Poorter (1989, in Lambers (ed.)), Table 1.
Festuca rubra						0.1959	21		0.182784			2000000	0.182784		Hunt and Cornelissen (1997, New Phytol.), Table 1.
		2				0.056	17.5		0.0665931						Fransen et al. (1998, Oecologia), Figure 4.
Festuca vivipara		12.5										12500000			Baxter et al. (1994, J. Exp. Biol.), Figure 1.
Gaillardia aristata						0.08	27.5		0.0475735				0.0475735		Levang-Brils and Biondini (2002, Plant Ecol.), Appendix 2.
Galeopsis tetrahit						0.2	23.75		0.15423				0.15423		Corre (1983, Acta Bot. Neer.), Figure 9.
Galinsoga parviflora						0.311154	20		0.311154				0.311154		Poorter and Remkes (1990, Oecologia), Table 2.
						0.32	23.75		0.246767						Corre (1983, Acta Bot. Neer.), Figure 9.
Galium aparine						0.1589	21		0.148261			8.75898e+06	0.148261		Hunt and Cornelissen (1997, New Phytol.), Table 1.
		8.75898													Hunt et al. (1993, Func. Ecol.), Table 2, average over CO2 concentrations.
						0.223	20		0.223				0.223		den Dubbelden and Verburg (1996, Plant and Soil), Table 1.
Galium boreale						0.08	27.5		0.0475735				0.0475735		Levang-Brils and Biondini (2002, Plant Ecol.), Appendix 2.
Geum triflorum						0.08	27.5		0.0475735				0.0475735		Levang-Brils and Biondini (2002, Plant Ecol.), Appendix 2.
Geum urbanum						0.202124	20		0.202124				0.224		Poorter and Remkes (1990, Oecologia), Table 2.
						0.224	20		0.224						den Dubbelden and Verburg (1996, Plant and Soil), Table 1.
Grindelia squarrosa						0.14	27.5		0.0832537				0.0832537		Levang-Brils and Biondini (2002, Plant Ecol.), Appendix 2.
Hedeoma hispidum						0.13	27.5		0.077307				0.077307		Levang-Brils and Biondini (2002, Plant Ecol.), Appendix 2.
Helianthemum nummularium						0.1008	21		0.0940511				0.0940511		Hunt and Cornelissen (1997, New Phytol.), Table 1.
Helianthus annuus						0.1719	21		0.160391			346500000	0.160391		Hunt and Cornelissen (1997, New Phytol.), Table 1.
		346.5													Trapani et al. (1994, Field Crops Res.), Figure 1.
Helianthus maximiliani						0.13	27.5		0.077307				0.077307		Levang-Brils and Biondini (2002, Plant Ecol.), Appendix 2.
Helictotrichon pratense						0.13	21		0.121296				0.121296		Hunt and Cornelissen (1997, New Phytol.), Table 1.
Holcus lanatus						0.2775	21		0.25892			3900000	0.25892		Hunt and Cornelissen (1997, New Phytol.), Table 1.
						0.237441	20		0.237441						Poorter and Remkes (1990, Oecologia), Table 2.
		3.6													Ryser (1996, Func. Ecol.), Figure 1.
		3													Hunt and Lloyd (1987, New Phytol.), Figure 4.
		6													Van Andel and Jager (1981, J. Ecol.), Figure 1.
		3				0.064	17.5		0.0761065						Fransen et al. (1998, Oecologia), Figure 4.
						0.237441	20		0.237441						Poorter et al. (1991, Physiol. Plantarum), Table 1.
Hordeum maritimum		1.0925										1092500	0.051		Hafsi et al. (2011, Plant Prod. Sci.), Table 1.
						0.051	20		0.051						Zribi et al. (2014, J. Plant Growth Regula.), Table 1.
Humulus lupulus						0.211	20		0.211			3033000	0.211		den Dubbelden and Verburg (1996, Plant and Soil), Table 1.
		3.033													den Dubbelden and Verburg (1995, Func. Ecol.), Figure 1.
Hypericum perforatum						0.18648	20		0.18648				0.205		Poorter and Remkes (1990, Oecologia), Table 2.
						0.205	20		0.205						den Dubbelden and Verburg (1996, Plant and Soil), Table 1.
Impatiens parviflora		0.391				0.26	20		0.26			391000	0.26		Peace and Grubb (1982, New Phytol.), Tables 2 and 3.
						0.17	23.75		0.131095						Corre (1983, Acta Bot. Neer.), Figure 9.
Koeleria macrantha						0.183	21		0.170748			1495000	0.170748		Hunt and Cornelissen (1997, New Phytol.), Table 1.
		1.495													Nagase and Dunnett (2012, Landscape Urban Plan.), Figures 5 and 6.
Lathyrus pratensis						0.166	20		0.166			150000	0.166		den Dubbelden and Verburg (1996, Plant and Soil), Table 1.
		0.15													den Dubbelden and Verburg (1995, Func. Ecol.), Figure 1.
Leontodon hispidus		1.23										1230000	0.167389		Nagase and Dunnett (2012, Landscape Urban Plan.), Figures 5 and 6.
						0.1794	21		0.167389						Hunt and Cornelissen (1997, New Phytol.), Table 1.
		5.07929													Hunt et al. (1993, Func. Ecol.), Table 2, average over CO2 concentrations.
Liatris punctata						0.06	27.5		0.0356802			440000	0.0356802		Levang-Brils and Biondini (2002, Plant Ecol.), Appendix 2.
		0.4367													Hetrick et al. (1986, Can. J. Bot.), Table 1.
Linum perenne						0.09	27.5		0.0535202			3100000	0.228317		Levang-Brils and Biondini (2002, Plant Ecol.), Appendix 2.
						0.193921	20		0.193921						Poorter and Remkes (1990, Oecologia), Table 2.
						0.2447	21		0.228317						Hunt and Cornelissen (1997, New Phytol.), Table 1.
		3.1				0.056	17.5		0.0665931						Fransen et al. (1998, Oecologia), Figure 4.
Lolium perenne						0.199	19		0.21328			2363500	0.21328		Poorter (1989, in Lambers (ed.)), Table 1.
		2.667													Cheplick et al. (1989, New Phytol.), Figure 3.
		2.06													Hetrick et al. (1988, Can. J. Bot.), Table 1.
Lotus corniculatus						0.1567	21		0.146208			3.92984e+06	0.146208		Hunt and Cornelissen (1997, New Phytol.), Table 1.
		3.92984													Hunt et al. (1993, Func. Ecol.), Table 2, average over CO2 concentrations.
Lupinus nanus		13.39										13390000			Hickman and Pitelka (1975, Oecologia), Table 1.
Lupinus perennis						0.1	27.5		0.0594669				0.0594669		Levang-Brils and Biondini (2002, Plant Ecol.), Appendix 2.
Lupinus variicolor		198										198000000			Hickman and Pitelka (1975, Oecologia), Table 1.
Lysimachia vulgaris						0.201307	20		0.201307				0.223		Poorter and Remkes (1990, Oecologia), Table 2.
						0.223	20		0.223						den Dubbelden and Verburg (1996, Plant and Soil), Table 1.
Medicago lupulina						0.138	20		0.138			9930000	0.138		den Dubbelden and Verburg (1996, Plant and Soil), Table 1.
		9.93													Turkington and Cavers (1978, Can. J. Bot.), Tables 1 and 2.
Medicago sativa						0.186	20		0.186			23679000	0.186		den Dubbelden and Verburg (1996, Plant and Soil), Table 1.
		23.679													Turkington and Cavers (1978, Can. J. Bot.), Tables 1 and 2.
Melilotus alba						0.217	20		0.217				0.217		den Dubbelden and Verburg (1996, Plant and Soil), Table 1.
Melilotus officinalis						0.14	27.5		0.0832537				0.207		Levang-Brils and Biondini (2002, Plant Ecol.), Appendix 2.
						0.207	20		0.207						den Dubbelden and Verburg (1996, Plant and Soil), Table 1.
Nardus stricta		0.35										1175000	0.0416207		Bowler and Press (1996, New Phytol.), Figure 1.
		2				0.035	17.5		0.0416207						Fransen et al. (1998, Oecologia), Figure 4.
Oenothera biennis						0.19	27.5		0.112987			1.33667e+07	0.112987		Levang-Brils and Biondini (2002, Plant Ecol.), Appendix 2.
		11													Gross (1981, Oecologia), Figure 1.
		15													Gross and Kromer (1986, Bull. Torrey Bot. Club), Table 3.
		14.1													Reekie and Reekie (1991, J. Ecol.), Figure 1.
Origanum vulgare						0.2032	21		0.189595			3.63986e+06	0.203		Hunt and Cornelissen (1997, New Phytol.), Table 1.
		3.63986													Hunt et al. (1993, Func. Ecol.), Table 2, average over CO2 concentrations.
						0.184818	20		0.184818						Poorter and Remkes (1990, Oecologia), Table 2.
						0.203	20		0.203						den Dubbelden and Verburg (1996, Plant and Soil), Table 1.
Oxytropis lambertii						0.1	27.5		0.0594669				0.0594669		Levang-Brils and Biondini (2002, Plant Ecol.), Appendix 2.
Panicum virgatum						0.2429	23		0.197305			6947000	0.197305		Perry and Moser (1975, J. Range Manage.), Table 4.
		6.947													Das et al. (2004, Crop Sci.), Table 1.
Petalostemum purpureum		0.4										400000			Hetrick et al. (1986, Can. J. Bot.), Table 1.
Phleum pratense						0.204572	20		0.204572			21000000	0.204572		Poorter and Remkes (1990, Oecologia), Table 2.
		21													Langer (1957, Ann. Appl. Biol.), Figure 1.
Pilosella officinarum						0.2119	21		0.197713				0.197713		Hunt and Cornelissen (1997, New Phytol.), Table 1.
Pimpinella saxifraga						0.157858	20		0.157858				0.171		Poorter and Remkes (1990, Oecologia), Table 2.
						0.171	20		0.171						den Dubbelden and Verburg (1996, Plant and Soil), Table 1.
Plantago lanceolata						0.223	21		0.208069				0.208069		Hunt and Cornelissen (1997, New Phytol.), Table 1.
						0.1329	18.5		0.147459				0.147459		van Hinsberg and van Tienderen (1997, Oecologia), Figure 1.
						0.135405	20		0.135405				0.135405		Poorter et al. (1991, Physiol. Plantarum), Table 1.
Plantago major						0.215111	20		0.215111			4550000	0.24593		Poorter and Remkes (1990, Oecologia), Table 2.
		4.6				0.245	20		0.245						Poorter et al. (1988, Oecologia), Figure 1.
		4.5				0.0695	18		0.0798322						Reiling and Davison (1992, New Phytol.), Figure 2.
						0.192272	20		0.192272						Poorter et al. (1991, Physiol. Plantarum), Table 1.
						0.24686	20		0.24686						Poorter et al. (1991, Physiol. Plantarum), Table 1.
						0.222	19		0.23793						Poorter (1989, in Lambers (ed.)), Table 1.
Poa alpina		1.75										1750000			Baxter et al. (1994, J. Exp. Biol.), Figure 1.
Poa annua						0.2826	21		0.263679				0.263679		Hunt and Cornelissen (1997, New Phytol.), Table 1.
						0.24059	20		0.24059						Poorter and Remkes (1990, Oecologia), Table 2.
Poa nemoralis						0.18	20		0.18				0.18		Corre (1983, Acta Bot. Neer.), Figure 9.
Poa pratensis						0.169743	20		0.169743			1107000	0.169743		Poorter et al. (1991, Physiol. Plantarum), Table 1.
						0.12	20		0.12						Corre (1983, Acta Bot. Neer.), Figure 9.
		1.107													Whitmore (1985, New Phytol.), Table 3.
Poa trivialis						0.2895	21		0.270117				0.270117		Hunt and Cornelissen (1997, New Phytol.), Table 1.
						0.199	18.5		0.220799						Cornelissen et al. (1996, J. Ecology), Appendix 1.
Polygonum cascadense		0.01364										18985			Hickman and Pitelka (1975, Oecologia), Table 1.
		0.02433													Hickman (1977, J. Ecol.), Table 1 -- field individuals averaged.
Polygonum douglasii		0.202										202000			Hickman (1977, J. Ecol.), Table 1 -- field individuals averaged.
Polygonum kelloggii		0.005833										5833			Hickman (1977, J. Ecol.), Table 1 -- field individuals averaged.
Polygonum minimum		0.10183										101830			Hickman (1977, J. Ecol.), Table 1 -- field individuals averaged.
Potentilla arguta						0.1	27.5		0.0594669				0.0594669		Levang-Brils and Biondini (2002, Plant Ecol.), Appendix 2.
Prunella vulgaris		1.3										1300000			Nagase and Dunnett (2012, Landscape Urban Plan.), Figures 5 and 6.
Psoralea esculenta						0.06	27.5		0.0356802				0.0356802		Levang-Brils and Biondini (2002, Plant Ecol.), Appendix 2.
Ratibida columnifera						0.1	27.5		0.0594669				0.0594669		Levang-Brils and Biondini (2002, Plant Ecol.), Appendix 2.
Rudbeckia hirta						0.12	27.5		0.0713603				0.0713603		Levang-Brils and Biondini (2002, Plant Ecol.), Appendix 2.
Rumex acetosella						0.2244	21		0.209376			2500000	0.209376		Hunt and Cornelissen (1997, New Phytol.), Table 1.
		2.5													Van Andel and Jager (1981, J. Ecol.), Figure 1.
Rumex crispus						0.282921	20		0.282921			22680000	0.282921		Poorter and Remkes (1990, Oecologia), Table 2.
		22.68													Cideciyan and Malloch (1982, J. Ecol.), Table 2.
Rumex maritimus						0.247641	20		0.247641				0.247641		Poorter et al. (1991, Physiol. Plantarum), Table 1.
Rumex obtusifolius		33.336										33336000	0.262364		Cideciyan and Malloch (1982, J. Ecol.), Table 2.
						0.262364	20		0.262364						Poorter et al. (1991, Physiol. Plantarum), Table 1.
Scrophularia nodosa						0.263902	20		0.263902			3000000	0.263902		Poorter and Remkes (1990, Oecologia), Table 2.
		3													Van Baalen et al. (1990, Acta Bot. Neerl.), Figure 1.
						0.25	20		0.25						Corre (1983, Acta Bot. Neer.), Figure 9.
Sedum album		0.275										275000			Nagase and Dunnett (2012, Landscape Urban Plan.), Figures 5 and 6.
Sedum clavatum		15.627										15627000			Farrell et al. (2013, Ecol. Eng.), Table 3.
Sedum pachyphyllum		24.177										24177000			Farrell et al. (2013, Ecol. Eng.), Table 3.
Sedum rupestre		0.93										930000			Nagase and Dunnett (2012, Landscape Urban Plan.), Figures 5 and 6.
Senecio sylvaticus		2.1										2100000			Van Andel and Jager (1981, J. Ecol.), Figure 1.
Silene dioica						0.231	19		0.247576				0.247576		Poorter (1989, in Lambers (ed.)), Table 1.
Silene latifolia		5										5000000			Gehring et al. (1993, Bull Torrey Botan. Club), Figure 18.
Silene uniflora		1.36										1360000			Nagase and Dunnett (2012, Landscape Urban Plan.), Figures 5 and 6.
Solidago altissima		6										6000000			Gross et al. (1983, Bull. Torrey Bot. Gardens), Table 1.
Solidago caesia		1.4										1400000			Gross et al. (1983, Bull. Torrey Bot. Gardens), Table 1.
Solidago missouriensis						0.1	27.5		0.0594669				0.0594669		Levang-Brils and Biondini (2002, Plant Ecol.), Appendix 2.
Solidago nemoralis		4.4										4400000			Gross et al. (1983, Bull. Torrey Bot. Gardens), Table 1.
Solidago rigida						0.1	27.5		0.0594669				0.0594669		Levang-Brils and Biondini (2002, Plant Ecol.), Appendix 2.
Sorghastrum nutans		1.55										2930000			Hetrick et al. (1986, Can. J. Bot.), Table 1.
		4.31													Hetrick et al. (1988, Can. J. Bot.), Table 1.
Sphaeralcea coccinea						0.16	27.5		0.0951471				0.0951471		Levang-Brils and Biondini (2002, Plant Ecol.), Appendix 2.
Taraxacum officinale						0.259	19		0.277585			3525000	0.277585		Poorter (1989, in Lambers (ed.)), Table 1.
						0.231112	20		0.231112						Poorter and Remkes (1990, Oecologia), Table 2.
						0.12	27.5		0.0713603						Levang-Brils and Biondini (2002, Plant Ecol.), Appendix 2.
		3.525													K. Niklas, Pers. Comm.
Tragopogon dubius		3										3000000	0.0594669		Gross (1981, Oecologia), Figure 1.
						0.1	27.5		0.0594669						Levang-Brils and Biondini (2002, Plant Ecol.), Appendix 2.
Trifolium pratense		13.003										13003000
Trifolium repens						0.202	19		0.216495			11924000	0.216495		Poorter (1989, in Lambers (ed.)), Table 1.
						0.187309	20		0.187309						Poorter and Remkes (1990, Oecologia), Table 2.
		11.924													Turkington and Cavers (1978, Can. J. Bot.), Tables 1 and 2.
Trisetum flavescens		2.07										2.07e+06			Nagase and Dunnett (2012, Landscape Urban Plan.), Figures 5 and 6.
Urtica dioica						0.2575	21		0.24026			8.53583e+06	0.287231		Hunt and Cornelissen (1997, New Phytol.), Table 1.
		8.53583													Hunt et al. (1993, Func. Ecol.), Table 2, average over CO2 concentrations.
						0.268	19		0.287231						Poorter (1989, in Lambers (ed.)), Table 1.
						0.275356	20		0.275356						Poorter and Remkes (1990, Oecologia), Table 2.
						0.19	20		0.19						Corre (1983, Acta Bot. Neer.), Figure 9.
Urtica urens						0.175	20		0.175				0.613387		Corre (1983, Acta Bot. Neer.), Figure 9.
						0.534	18		0.613387						Marriot et al. (2001, Physiol. Plant.), Table 1.
Verbascum thapsis		20										20000000			Gross (1981, Oecologia), Figure 1.
Verbena stricta						0.11	27.5		0.0654136				0.0654136		Levang-Brils and Biondini (2002, Plant Ecol.), Appendix 2.
Vicia americana						0.08	27.5		0.0475735				0.0475735		Levang-Brils and Biondini (2002, Plant Ecol.), Appendix 2.
Vicia sativa						0.182	20		0.182				0.182		den Dubbelden and Verburg (1996, Plant and Soil), Table 1.
Vicia sepium						0.184	20		0.184			400000	0.184		den Dubbelden and Verburg (1996, Plant and Soil), Table 1.
		0.4													den Dubbelden and Verburg (1995, Func. Ecol.), Figure 1.
Vicia tetrasperma						0.214	20		0.214				0.214		den Dubbelden and Verburg (1996, Plant and Soil), Table 1.
Domesticated species:
Oryza sativa		61.615													Imai et al. (1985, Jap. J. Crop Science) -- whole plant DW from average of Tables 1 and 2 (excluding dead leaves and pannicles) at normal CO2.
Pisum sativum						0.206201	20								Poorter et al. (1991, Physiol. Plantarum), Table 1.

## Sheet: Trees and Woody
Growth involves total plant biomass, including roots, but not flowering structures and seeds.
												SUMMARY
													Maximum
						Max. Cell			Normalized to 20 C				exponential
		Dry Weight		Size at Max.		Growth Rate	Temp.					Dry weight	growth rate
Species		Adult (g)		Growth (g)		(days^-1)	C		(hours^-1)			per adult (ug)	(days^-1; 20 C)		Reference
Lupinus arboreus		1836.1													Hickman and Pitelka (1975, Oecologia), Table 1.
Pautownia tomentosa				seedling		0.292	20								Jia and Ingestad (1994, Physiol. Plant.), Table 2.
Pinus abies						0.071	20								Ingestad and Kahr (1985, Physiol. Plant.), Table 2.
Pinus contorta						0.074	20								Ingestad and Kahr (1985, Physiol. Plant.), Table 2.
Pinus sylvestris						0.074	20								Ingestad and Kahr (1985, Physiol. Plant.), Table 2.
Populus simonii				seedling		0.197	20								Jia and Ingestad (1994, Physiol. Plant.), Table 2.
Cecropia ficofolia				seedling		0.2624	27								Poorter (1999, Functional Ecol.), Figure 2.
Tachigali sp.				seedling		0.1823	27								Poorter (1999, Functional Ecol.), Figure 2.
Cariniana micrantha				seedling		0.1697	27								Poorter (1999, Functional Ecol.), Figure 2.
Thiobroma speciosum				seedling		0.1337	27								Poorter (1999, Functional Ecol.), Figure 2.
Rosa arkansana						0.18	27.5								Levang-Brils and Biondini (2002, Plant Ecol.), Appendix 2.
Acer pseudoplatanus				seedling		0.0809	21								Hunt and Cornelissen (1997, New Phytol.), Table 1.
Acer platanoides				seedling		0.076	18.5								Cornelissen et al. (1996, J. Ecology), Appendix 1.
Acer pseudoplatanus				seedling		0.081	18.5								Cornelissen et al. (1996, J. Ecology), Appendix 1.
Aesculus hippocastanum				seedling		0.0626	21								Hunt and Cornelissen (1997, New Phytol.), Table 1.
Aesculus hippocastanum				seedling		0.094	18.5								Cornelissen et al. (1996, J. Ecology), Appendix 1.
Alnus glutinosa				seedling		0.111	18.5								Cornelissen et al. (1996, J. Ecology), Appendix 1.
Arbutus unedo				seedling		0.092	18.5								Cornelissen et al. (1996, J. Ecology), Appendix 1.
Atriplex halimus				seedling		0.141	18.5								Cornelissen et al. (1996, J. Ecology), Appendix 1.
Berberis vulgaris				seedling		0.0589	21								Hunt and Cornelissen (1997, New Phytol.), Table 1.
Bereberis vulgaris				seedling		0.059	18.5								Cornelissen et al. (1996, J. Ecology), Appendix 1.
Betula pendula				seedling		0.128	18.5								Cornelissen et al. (1996, J. Ecology), Appendix 1.
Buddleja davidii				seedling		0.2	18.5								Cornelissen et al. (1996, J. Ecology), Appendix 1.
Buxus semperivirens				seedling		0.058	18.5								Cornelissen et al. (1996, J. Ecology), Appendix 1.
Calluna vulgaris				seedling		0.054	18.5								Cornelissen et al. (1996, J. Ecology), Appendix 1.
Castanea sativa				seedling		0.0236	26.85								Antunez et al. (2001, Oecologia), Appendix.
Castaneas sativa				seedling		0.075	18.5								Cornelissen et al. (1996, J. Ecology), Appendix 1.
Celtis australis				seedling		0.043	18.5								Cornelissen et al. (1996, J. Ecology), Appendix 1.
Ceratonia siliqua				seedling		0.0346	26.85								Antunez et al. (2001, Oecologia), Appendix.
Cistis larifolius				seedling		0.113	18.5								Cornelissen et al. (1996, J. Ecology), Appendix 1.
Cistus albidus				seedling		0.099	18.5								Cornelissen et al. (1996, J. Ecology), Appendix 1.
Cistus clusii				seedling		0.083	18.5								Cornelissen et al. (1996, J. Ecology), Appendix 1.
Cornus sanguinea				seedling		0.103	18.5								Cornelissen et al. (1996, J. Ecology), Appendix 1.
Crataegus monogyna				seedling		0.106	18.5								Cornelissen et al. (1996, J. Ecology), Appendix 1.
Cytisus scoparius				seedling		0.092	18.5								Cornelissen et al. (1996, J. Ecology), Appendix 1.
Daphne gnidium				seedling		0.056	18.5								Cornelissen et al. (1996, J. Ecology), Appendix 1.
Daphne mezerium				seedling		0.093	18.5								Cornelissen et al. (1996, J. Ecology), Appendix 1.
Dryas octopetala				seedling		0.081	18.5								Cornelissen et al. (1996, J. Ecology), Appendix 1.
Empetrum nigrum				seedling		0.059	18.5								Cornelissen et al. (1996, J. Ecology), Appendix 1.
Erica cinerea				seedling		0.06	18.5								Cornelissen et al. (1996, J. Ecology), Appendix 1.
Fagus sylvatica				seedling		0.041	18.5								Cornelissen et al. (1996, J. Ecology), Appendix 1.
Ficus carica				seedling		0.1579	26.85								Antunez et al. (2001, Oecologia), Appendix.
Ficus retusa				seedling		0.0665	26.85								Antunez et al. (2001, Oecologia), Appendix.
Frangula alnus				seedling		0.116	18.5								Cornelissen et al. (1996, J. Ecology), Appendix 1.
Fraximus angustifolia				seedling		0.0605	26.85								Antunez et al. (2001, Oecologia), Appendix.
Fraxinus excelsior				seedling		0.102	18.5								Cornelissen et al. (1996, J. Ecology), Appendix 1.
Gleditsia triacanthos				seedling		0.0422	26.85								Antunez et al. (2001, Oecologia), Appendix.
Hedera helix				seedling		0.026	18.5								Cornelissen et al. (1996, J. Ecology), Appendix 1.
Helianthemum nummularium				seedling		0.113	18.5								Cornelissen et al. (1996, J. Ecology), Appendix 1.
Helianthemum squamatum				seedling		0.046	18.5								Cornelissen et al. (1996, J. Ecology), Appendix 1.
Hippophae rhamnoides				seedling		0.074	18.5								Cornelissen et al. (1996, J. Ecology), Appendix 1.
Ilex aquifolium				seedling		0.0137	21								Hunt and Cornelissen (1997, New Phytol.), Table 1.
Juglans regia				seedling		0.0643	21								Hunt and Cornelissen (1997, New Phytol.), Table 1.
Juglans regia				seedling		0.064	18.5								Cornelissen et al. (1996, J. Ecology), Appendix 1.
Laburnum anagyroides				seedling		0.082	18.5								Cornelissen et al. (1996, J. Ecology), Appendix 1.
Larix decidua				seedling		0.07	18.5								Cornelissen et al. (1996, J. Ecology), Appendix 1.
Ligustrum vulgare				seedling		0.0721	21								Hunt and Cornelissen (1997, New Phytol.), Table 1.
Ligustrum vulgare				seedling		0.072	18.5								Cornelissen et al. (1996, J. Ecology), Appendix 1.
Linum suffruticosum				seedling		0.059	18.5								Cornelissen et al. (1996, J. Ecology), Appendix 1.
llex aquifolium				seedling		0.014	18.5								Cornelissen et al. (1996, J. Ecology), Appendix 1.
Lonicera periclymenum				seedling		0.0773	21								Hunt and Cornelissen (1997, New Phytol.), Table 1.
Lonicera implexa				seedling		0.094	18.5								Cornelissen et al. (1996, J. Ecology), Appendix 1.
Lonicera periclymenum				seedling		0.077	18.5								Cornelissen et al. (1996, J. Ecology), Appendix 1.
Malus sylvestris				seedling		0.1087	21								Hunt and Cornelissen (1997, New Phytol.), Table 1.
Malus sylvestris				seedling		0.109	18.5								Cornelissen et al. (1996, J. Ecology), Appendix 1.
Olea europaea				seedling		0.0371	26.85								Antunez et al. (2001, Oecologia), Appendix.
Picea sitchensis				seedling		0.077	18.5								Cornelissen et al. (1996, J. Ecology), Appendix 1.
Pinus halepensis				seedling		0.056	18.5								Cornelissen et al. (1996, J. Ecology), Appendix 1.
Pinus sylvestris				seedling		0.062	18.5								Cornelissen et al. (1996, J. Ecology), Appendix 1.
Pistacia lenstiscus				seedling		0.0367	26.85								Antunez et al. (2001, Oecologia), Appendix.
Pistacia lentiscus				seedling		0.067	18.5								Cornelissen et al. (1996, J. Ecology), Appendix 1.
Pistacia terebinthus				seedling		0.0344	26.85								Antunez et al. (2001, Oecologia), Appendix.
Prunus spinosa				seedling		0.1416	21								Hunt and Cornelissen (1997, New Phytol.), Table 1.
Prunus laurocerasus				seedling		0.079	18.5								Cornelissen et al. (1996, J. Ecology), Appendix 1.
Prunus lusitanica				seedling		0.1	18.5								Cornelissen et al. (1996, J. Ecology), Appendix 1.
Prunus spinosa				seedling		0.142	18.5								Cornelissen et al. (1996, J. Ecology), Appendix 1.
Quercus robur				seedling		0.0472	21								Hunt and Cornelissen (1997, New Phytol.), Table 1.
Quercus cerris				seedling		0.065	18.5								Cornelissen et al. (1996, J. Ecology), Appendix 1.
Quercus coccifera				seedling		0.0134	26.85								Antunez et al. (2001, Oecologia), Appendix.
Quercus coccifera				seedling		0.05	18.5								Cornelissen et al. (1996, J. Ecology), Appendix 1.
Quercus faginea				seedling		0.07	18.5								Cornelissen et al. (1996, J. Ecology), Appendix 1.
Quercus ilex				seedling		0.063	18.5								Cornelissen et al. (1996, J. Ecology), Appendix 1.
Quercus petraea				seedling		0.062	18.5								Cornelissen et al. (1996, J. Ecology), Appendix 1.
Quercus pubescens				seedling		0.065	18.5								Cornelissen et al. (1996, J. Ecology), Appendix 1.
Quercus robur				seedling		0.0201	26.85								Antunez et al. (2001, Oecologia), Appendix.
Quercus robur				seedling		0.047	18.5								Cornelissen et al. (1996, J. Ecology), Appendix 1.
Quercus rotundifolia				seedling		0.0238	26.85								Antunez et al. (2001, Oecologia), Appendix.
Quercus rotundifolia				seedling		0.049	18.5								Cornelissen et al. (1996, J. Ecology), Appendix 1.
Quercus rubra				seedling		0.09	18.5								Cornelissen et al. (1996, J. Ecology), Appendix 1.
Quercus suber				seedling		0.0208	26.85								Antunez et al. (2001, Oecologia), Appendix.
Quercus suber				seedling		0.066	18.5								Cornelissen et al. (1996, J. Ecology), Appendix 1.
Rbies uva-crispa				seedling		0.121	18.5								Cornelissen et al. (1996, J. Ecology), Appendix 1.
Rhamnus cathartica				seedling		0.0813	21								Hunt and Cornelissen (1997, New Phytol.), Table 1.
Rhamnus alaternus				seedling		0.054	18.5								Cornelissen et al. (1996, J. Ecology), Appendix 1.
Rhamnus cathartica				seedling		0.081	18.5								Cornelissen et al. (1996, J. Ecology), Appendix 1.
Rhamnus lycioides				seedling		0.064	18.5								Cornelissen et al. (1996, J. Ecology), Appendix 1.
Rhododendron ponticum				seedling		0.057	18.5								Cornelissen et al. (1996, J. Ecology), Appendix 1.
Ribes nigrum				seedling		0.176	18.5								Cornelissen et al. (1996, J. Ecology), Appendix 1.
Rosa arvensis				seedling		0.1439	21								Hunt and Cornelissen (1997, New Phytol.), Table 1.
Rosa arvensis				seedling		0.144	18.5								Cornelissen et al. (1996, J. Ecology), Appendix 1.
Rosmarinus officinalis				seedling		0.107	18.5								Cornelissen et al. (1996, J. Ecology), Appendix 1.
Rubus fruticosus				seedling		0.1778	21								Hunt and Cornelissen (1997, New Phytol.), Table 1.
Rubus fruticosus				seedling		0.178	18.5								Cornelissen et al. (1996, J. Ecology), Appendix 1.
Salix caprea				seedling		0.191	18.5								Cornelissen et al. (1996, J. Ecology), Appendix 1.
Sambucus nigra				seedling		0.1393	21								Hunt and Cornelissen (1997, New Phytol.), Table 1.
Sambucus nigra				seedling		0.139	18.5								Cornelissen et al. (1996, J. Ecology), Appendix 1.
Santolina chamaecyparisssus				seedling		0.143	18.5								Cornelissen et al. (1996, J. Ecology), Appendix 1.
Solanum dulcamara				seedling		0.227	18.5								Cornelissen et al. (1996, J. Ecology), Appendix 1.
Sorbus aucuparia				seedling		0.1167	21								Hunt and Cornelissen (1997, New Phytol.), Table 1.
Sorbus aucuparia				seedling		0.117	18.5								Cornelissen et al. (1996, J. Ecology), Appendix 1.
Sterculia diversifolia				seedling		0.043	26.85								Antunez et al. (2001, Oecologia), Appendix.
Sterculia platanifolia				seedling		0.0466	26.85								Antunez et al. (2001, Oecologia), Appendix.
Taxus baccata				seedling		0.02	18.5								Cornelissen et al. (1996, J. Ecology), Appendix 1.
Thymus polytrichus				seedling		0.131	18.5								Cornelissen et al. (1996, J. Ecology), Appendix 1.
Ulex europaeus				seedling		0.078	18.5								Cornelissen et al. (1996, J. Ecology), Appendix 1.
Ulex gallii				seedling		0.077	18.5								Cornelissen et al. (1996, J. Ecology), Appendix 1.
Ulmus glabra				seedling		0.12	18.5								Cornelissen et al. (1996, J. Ecology), Appendix 1.
Vaccinium myrtillus				seedling		0.052	18.5								Cornelissen et al. (1996, J. Ecology), Appendix 1.
Vaccinium vitis-idaea				seedling		0.049	18.5								Cornelissen et al. (1996, J. Ecology), Appendix 1.
Viburnum opulus				seedling		0.0767	21								Hunt and Cornelissen (1997, New Phytol.), Table 1.
Viburnum opulus				seedling		0.077	18.5								Cornelissen et al. (1996, J. Ecology), Appendix 1.
Viburnum tinus				seedling		0.055	18.5								Cornelissen et al. (1996, J. Ecology), Appendix 1.
Thymus polytrichus						0.1149	21								Hunt and Cornelissen (1997, New Phytol.), Table 1.

## Sheet: Macroalgae
From Figure 2.2 in Lynch book on cellular evolution, W = 0.00050V^0.96, where W = nanograms dry weight, V = volume in um^3. Converted weights given in blue; directly recorded in black.
Normalization to 20 C uses R20 = Robs * exp(0.0693(20 - Tobs)) where T is temperature in degrees C, and R refers to a rate.
												SUMMARY
													Maximum
		Cell				Max. Cell			Normalized to 20 C				exponential
		Volume		Dry Weight		Div. Rate	Temp.					Dry weight	growth rate
Species		um^3		(ng)		(hours^-1)	C		(hours)	(hours^-1)		per colony	(days^-1; 20 C)		Reference
Chlorophytes:
Acetabularia						0.006396	26								Terborgh (1965, Nature); based on change in filament length, Figure 1.
Chaetomorpha linum						0.009083	15								Pedersen and Borum (1997, Marine Ecol. Prog. Series), Table 2.
		200000000													Raven et al. (1979, New Phytol.), page 300.
Chaetomorpha valida						0.00312	21								Deng et al. (2012, J. Appl. Ecol.), Figure 1.
Cladophora prolifica						0.002083	18.5								LaPointe and O'Connell (1989, Estuarine, Coastal and Shelf Science), Figure 2.
Cladophorum serica						0.010458	15								Pedersen and Borum (1997, Marine Ecol. Prog. Series), Table 2.
Codium fragile						0.0033458	15								Pedersen and Borum (1997, Marine Ecol. Prog. Series), Table 2.
						0.00583	28								Ramus and Venable (1987, J. Phycol.), Table 3.
Derbesia tenuissima						0.01242	29.5								Magnusson et al. (2014, Marine Biotech.), Figure 1.
Dictyosphaeria cavernosa
Enteromorpha intestinalis						0.008125	23								Martins et al. (1999, Acta Oecologia), Figure 2.
						0.01438	26								Martins et al. (1999, Acta Oecologia), Figure 2.
						0.008333	28								Martins et al. (1999, Acta Oecologia), Figure 2.
						0.00875	17								Martins et al. (1999, Acta Oecologia), Figure 2.
						0.00525	18								Martins et al. (1999, Acta Oecologia), Figure 2.
		4800													Young et al. (1987, J. Exp. Bot.), Figure 3.
Ulva curvata						0.0125	28								Ramus and Venable (1987, J. Phycol.), Table 3.
						0.00958	10								Coutinho and Zingmark (1993, J. Exp. Marine Biol. Ecol.), Figure 1.
Ulva fasciata						0.01035	17								Lapointe and Tenore (1981, J. Exp. Mar. Biol. Ecol.), Abstract.
Ulva fenestrata						0.005875	13								Bjornsater and Wheeler (1990, J. Phycol.), Table 1.
Ulva latuca						0.021375	15								Pedersen and Borum (1997, Marine Ecol. Prog. Series), Table 2.
Ulva ohnoi						0.011667	25								Angell et al. (2014, J. Phycol.), Figure 2.
Ulva pertusa		35390.8				0.001616	15								Han et al. (2003, J. Phycol.), Figures 1, 2.
Ulva rigida						0.002428	25								Gordillo et al. (2001, Planta), Figure 1.
Phaeophytes:
Fucus vesiculosus						0.001625	15								Pedersen and Borum (1997, Marine Ecol. Prog. Series), Table 2.
Sargassum baccularia						0.00396	30								Schaffelke and Klumpff (1998, Marine Ecol. Prog. Series),
Rhodophytes:
Ceramium rubrum						0.009292	15								Pedersen and Borum (1997, Marine Ecol. Prog. Series), Table 2.
Gracilaria foliifera						0.004708	22.1								DeBoer et al. (1978, J. Phycol.), Table 3.
Gracilaria lemaneiformis						0.0046	21.35								Zhou et al. (2006, Aquaculture), Table 3.
Hypnea spinella						0.00217	23								Suarez-Alvarez et al. (2012, J. Appl. Phycol.), Figure 1.
Neoagardhiella baileyi						0.007083	22.1								DeBoer et al. (1978, J. Phycol.), Table 3.
Palmaria palmata						0.007208	10								Pang and Lunning (2004, J. Appl. Ecol.), Figure 2.
Porphyra
Charophytes:
Chara
Nitella		171000000		75000											Proseus and Boyer (2006, J. Exp. Botany), Table 2.
Phycomyces
Chondrus
Caulerpa
Penicillus
Spirogyra
Ulothrix zonata		7000												Bellinger (1974, British Phycol. J.), Table 1.
Hydrodictyon
Laminaria
Lemna

## Sheet: SUMMARY
		Dry weight / cell (ug)						Maximum exponential growth rate (days^-1; 20 C)						Log10 Regression Parameters (growth rate (y), dry weight (x)):
		mean	median	SD	SE	n		mean	median	SD	SE	n		Intercept	SE		Slope	SE		r^2	P	n
Herbaceous angiosperms		2.23049e+07	3.92984e+06	8.53023e+07	958453	89		0.160784	0.162119	0.0894099	0.000738925	121		-1.12358	0.306543		0.049885	0.0455843		0.0209378	0.278489	58

## Sheet: Sheet2
Anabaena circinalis	0.6408	2.2732e-05		-0.193277	-4.64336							SUMMARY OUTPUT
Anabaena cylindrica	0.5077	2.92e-05		-0.294393	-4.53462
Anabaena flos-aquae	2.1928	2.74e-05		0.340999	-4.56225							Regression Statistics
Anabaena solitaria	0.4968	3.907e-05		-0.303818	-4.40816							Multiple R	0.708667
Anabaena spiroides	0.6144	2.7678e-05		-0.211549	-4.55787							R Square	0.502209
Anabaena variabilis	1.1388	1.0779e-05		0.0564475	-4.96742							Adjusted R Square	0.500892
Aphanizomenon flos-aquae	0.9984	4.3e-05		-0.000695428	-4.36653							Standard Error	0.272423
Cylindrospermopsis raciborskii	0.6959	2.3178e-05		-0.157453	-4.63492							Observations	380
Microcystis aeruginosa	1.4982	2.9508e-05		0.17557	-4.53006
Oscillatoria (Planktohrix) agardhii	0.7896	8.8707e-06		-0.102593	-5.05204							ANOVA
Oscillatoria redekei	0.96	3.2379e-06		-0.0177288	-5.48974								df	SS	MS	F	Significance F
Oscillatoria (Planktothrix) rubescens	0.3683	1.5556e-05		-0.433798	-4.8081							Regression	1	28.302	28.302	381.354	3.1862e-59
Oscillatoria tenuis	0.5652	0.0005741		-0.247798	-3.24101							Residual	378	28.0531	0.0742145
Prochlorococcus marinus	0.9232	1.55e-07		-0.0347042	-6.80967							Total	379	56.3551
Spirulina platensis	0.5941	0.0119		-0.22614	-1.92445
Synechococcus elongatus	0.6526	2.7307e-06		-0.185353	-5.56373								Coefficients	Standard Error	t Stat	P-value	Lower 95%	Upper 95%	Lower 95.0%	Upper 95.0%
Synechococcus sp.	1.8356	7.2806e-07		0.263778	-6.13783							Intercept	-0.302235	0.0153119	-19.7386	4.10552e-60	-0.332342	-0.272127	-0.332342	-0.272127
Anacystis nidulans (Synechococcus strain PCC6301)	3.3656	1.3504e-06		0.527062	-5.86954							X Variable 1	-0.0727969	0.00372777	-19.5283	3.1862e-59	-0.0801267	-0.0654672	-0.0801267	-0.0654672
Synechocystis sp.	0.5913	3.8352e-06		-0.228192	-5.41621
Tychonema bourrellyi	0.7248	3.4555e-05		-0.139782	-4.46149
Ankistrodesmus braunii	1.1218	2.7096e-05		0.0499154	-4.56709
Ankistrodesmus falcatus	1.2192	8.9331e-05		0.086075	-4.049
Auxenochlorella protothecoides	1.5	6.3376e-06		0.176091	-5.19808
Chlamydomonas angulosa	0.9041	0.00065262		-0.0437835	-3.18534								-0.09
Chlamydomonas reinhardtii	2.7156	9.0024e-05		0.433866	-4.04564								-0.087
Chlorella ellipsoidea	1.1218	4.2785e-05		0.0499154	-4.36871								-0.06
Chlorella fusca	0.6862	1.9322e-05		-0.163549	-4.71395								-0.071
Chlorella kessleri	1.8	4.9543e-05		0.255273	-4.30502								-0.188
Chlorella minutissima	0.9308	6.42e-07		-0.0311436	-6.19246								-0.098
Chlorella pyrenoidosa	2.4287	1.2185e-05		0.385374	-4.91417
Chlorella sorokiniana	3.0636	1.135e-05		0.486232	-4.945
Chlorella vulgaris	2.5069	2.6103e-05		0.399137	-4.58331								-0.099
Chlorococcum macrostigmatum	1.8	0.00029447		0.255273	-3.53096								0.0186655
Closterium acutum	0.9475	0.0003428		-0.0234208	-3.46496
Closterium limneticum	0.799	0.0018553		-0.0974532	-2.73159
Coelastrum microporum	0.8202	0.0015605		-0.0860802	-2.80674
Cosmarium abbreviatum	0.3323	0.0013318		-0.47847	-2.87556
Cosmarium biretum	0.4596	0.0073739		-0.33762	-2.1323
Cosmarium kjellmanii	0.594	0.0023551		-0.226214	-2.62799
Cosmarium subprotumidum	0.5232	0.00064479		-0.281332	-3.19058
Dunaliella tertiolecta	1.7892	9.3108e-05		0.252659	-4.03101
Eudorina unicocca	1.272	0.0021644		0.104487	-2.66466
Haematococcus lacustris	1.9008	0.0075663		0.278936	-2.12112
Haematococcus pluvialis	0.936	0.002277		-0.0287242	-2.64264
Micractinium pusillum	0.3327	7.3119e-05		-0.477947	-4.13597
Micromonas pusilla	1.2833	2.4383e-06		0.108328	-5.61291
Nannochloris atomus	0.9747	1.5272e-05		-0.011129	-4.8161
Nannochloris oculata	1.3862	2.9801e-06		0.141826	-5.52577
Nannochloropsis gaditana	0.6	5.4863e-06		-0.221849	-5.26072
Nannochloropsis oculata	0.0486	7.5989e-06		-1.31336	-5.11925
Oocystis marsonii	0.7992	2.55e-05		-0.0973445	-4.59346
Oocystis pusilla	0.905	4.3582e-05		-0.0433514	-4.36069
Ostreococcus tauri	1.2	5.1735e-06		0.0791812	-5.28622
Pandorina morum	0.7901	0.00013844		-0.102318	-3.85874
Pediastrum boryanum	0.097	0.00031711		-1.01323	-3.49879
Picochlorum sp.	1.3493	1.93e-06		0.130109	-5.71444
Pseudokirchneriella subcapitata	1.0183	1.7984e-05		0.00787574	-4.74511
Pycnococcus provasolii	0.8791	6.2877e-06		-0.0559617	-5.20151
Pyramimonas parkeae	0.9896	0.00022055		-0.00454031	-3.65649
Scenedesmus bijuga	0.573	7.2144e-05		-0.241845	-4.1418
Scenedesmus dimorphus	0.8133	0.00014761		-0.0897492	-3.83088
Scenedesmus obliquus	1.0735	3.9236e-05		0.030802	-4.40632
Scenedesmus quadricauda	1.3874	0.00031815		0.142202	-3.49737
Selenastrum capricornutum	1.4918	2.8624e-05		0.173711	-4.54327
Selenastrum minutum	0.9792	8.4445e-06		-0.0091286	-5.07343
Sphaerocystis schroeteri	0.8356	2.2538e-05		-0.0780016	-4.64708
Staurastrum anatinum	0.1981	0.0038898		-0.703116	-2.41007
Staurastrum avicula	0.3394	0.005692		-0.469288	-2.24474
Staurastrum chaetoceros	0.4896	0.0016414		-0.310159	-2.78479
Staurastrum cingulum	0.559	0.0022537		-0.252588	-2.6471
Staurastrum cuspidatus	0.2829	0.0018123		-0.548367	-2.74177
Staurastrum pingue	0.8133	0.0018123		-0.0897492	-2.74177
Staurastrum planctonicum	0.6364	0.0027251		-0.19627	-2.56462
Stichococcus bacillaris	1.6992	2.6268e-05		0.230244	-4.58057
Tetraselmis chui	1.0992	0.0003782		0.0410767	-3.42228
Tetraselmis gracilis	1.1315	0.00023395		0.0536546	-3.63088
Tetraselmis suecica	0.9605	0.00021447		-0.0175026	-3.66863
Achnanthes brevipes	1.3211	0.0017762		0.120936	-2.75051
Achnanthidium minutissima	1.2074	3.2359e-05		0.0818512	-4.49
Actinocyclus octonarius	0.5453	0.0107		-0.263365	-1.97062
Actinoptychus senarius	0.5715	0.0038065		-0.242984	-2.41947
Amphiphora alata	0.9286	0.0041208		-0.0321713	-2.38502
Amphitetras antediluviana	0.5684	0.0146		-0.245346	-1.83565
Amphora angusta	0.5445	0.0020257		-0.264002	-2.69342
Amphora coffeaeformis	1.9791	0.00015555		0.296468	-3.80813
Amphora graeffii	0.917	0.0011151		-0.0376307	-2.95269
Amphora ovalis	2.507	0.0122		0.399154	-1.91364
Asterionella formosa	1.4966	0.00021065		0.175106	-3.67644
Asterionella glacialis	2.732	0.00024641		0.436481	-3.60834
Asterionella japonica	1.3786	0.00017716		0.139438	-3.75163
Asterionella kariana	0.3624	0.00013088		-0.440812	-3.88313
Aulacoseira ambigua	0.6443	0.0001106		-0.190912	-3.95624
Aulacoseira granulata	0.3452	0.0045104		-0.461929	-2.34578
Bacillaria paradoxa	0.7143	0.0010052		-0.146119	-2.99775
Bacillaria paxillifer	0.7242	0.001224		-0.140141	-2.91222
Bacteriastrum delicatulum	1.8953	0.0068938		0.277678	-2.16154
Biddulphia alternans	0.4547	0.0096164		-0.342275	-2.01699
Biddulphia aurita	0.4325	0.0075632		-0.364014	-2.12129
Biddulphia mobiliensis	0.8832	0.0094735		-0.0539409	-2.02349
Biddulphia regia	0.1619	0.0614		-0.790753	-1.21183
Biddulphia sinensis	0.6229	0.1295		-0.205582	-0.88773
Brockmanniella brockmannii	1.6099	9.1013e-05		0.206799	-4.0409
Caloneis linearis	0.4939	0.0010541		-0.306361	-2.97712
Cerataulina bergonii	1.47	0.0034008		0.167317	-2.46842
Cerataulina pelagica	1.6081	0.0048338		0.206313	-2.31571
Chaetoceros affinis	2.2416	0.0017789		0.350558	-2.74985
Chaetoceros calcitrans	2.4616	5.1205e-06		0.391217	-5.29069
Chaetoceros curivsetus	2.2001	0.00098172		0.342442	-3.00801
Chaetoceros debilis	0.6616	0.00027452		-0.179405	-3.56143
Chaetoceros diadema	0.7457	0.0014801		-0.127436	-2.82971
Chaetoceros didymus	1.2696	0.00091123		0.103667	-3.04037
Chaetoceros gracilis	2.5641	1.9261e-05		0.408935	-4.71532
Chaetoceros lorenzianus	1.1386	0.001922		0.0563712	-2.71625
Chaetoceros muelleri	1.1042	6.0227e-05		0.0430477	-4.22021
Chaetoceros simplex	2.4378	0.00010443		0.386998	-3.98117
Chaetoceros socialis	2.13	8.1437e-05		0.32838	-4.08918
Chaetoceros wighami	2.2426	0.00021813		0.350752	-3.66128
Cocconeis scutellum	2.375	0.0009141		0.375664	-3.03901
Coscinodiscus asteromphalus	0.5257	0.0257		-0.279262	-1.59007
Coscinodiscus concinnus	0.6379	1.3454		-0.195247	0.128851
Coscinodiscus curvisetum	1.3411	0.00029586		0.127461	-3.52891
Coscinodiscus gigas	0.73	0.6948		-0.136677	-0.15814
Coscinodiscus granii	0.7632	0.0732		-0.117362	-1.13549
Coscinodiscus pavillardii	0.6761	0.0019564		-0.169989	-2.70854
Coscinodiscus radiatus	0.5081	0.0262		-0.294051	-1.5817
Coscinodiscus wailesii	0.2867	1.9477		-0.542572	0.289522
Craspedostauros britannicus	1.6601	0.0006455		0.220134	-3.1901
Cyclotella caspia	1.2936	5.241e-05		0.1118	-4.28059
Cyclotella cryptica	0.6984	0.00026932		-0.155896	-3.56973
Cyclotella menenghiniana	1.33	0.00091841		0.123852	-3.03696
Cyclotella nana	2.3592	7.8804e-05		0.372765	-4.10345
Cylindrotheca closterium	0.6364	7.865e-05		-0.19627	-4.1043
Cylindrotheca fusiformis	1.8509	0.0073		0.267383	-2.13668
Cylindrotheca gerstenbergeri	0.8572	0.00092112		-0.0669178	-3.03568
Cymatosira belgica	1.3195	0.0001194		0.120409	-3.923
Cymbella pusilla	1.5833	2.872e-05		0.199563	-4.54182
Dactyliosolen fragilissimus	0.6	0.0021421		-0.221849	-2.66916
Diatoma tenuis	0.2577	0.00025834		-0.588886	-3.58781
Ditylum brightwellii	1.3752	0.0165		0.138366	-1.78252
Eucampia zodiacus	2.5878	0.0031307		0.412931	-2.50436
Fragilaria brevistriata	0.3173	0.00047856		-0.49853	-3.32006
Fragilaria capucina	1.7803	0.00016692		0.250493	-3.77749
Fragilaria crotonensis	1.3899	0.00020963		0.142984	-3.67855
Fragilariforma nitzschioides	0.2577	0.00014224		-0.588886	-3.84698
Guinardia flaccida	0.6626	0.0465		-0.178749	-1.33255
Gyrosigma fasciola	0.8572	0.00098206		-0.0669178	-3.00786
Gyrosigma littorale	1.0545	0.00011481		0.0230466	-3.94002
Gyrosigma prolongatum	1.2177	5.1128e-05		0.0855403	-4.29134
Gyrosigma spencerii	0.5715	0.002095		-0.242984	-2.67882
Gyrosigma tenuissimum	0.8385	0.00084378		-0.0764969	-3.07377
Hemiaulus hauckii	2.0463	0.0036232		0.310969	-2.44091
Lauderia annulata	1.7275	0.0052082		0.237418	-2.28331
Leptocylindrus danicus	1.84	1.9185		0.264818	0.282962
Licmophora abbreviata	1.1945	0.00043665		0.0771862	-3.35987
Licmophora gracilis	1.3555	0.0017043		0.1321	-2.76845
Melosira granulata	1.5392	0.00069073		0.187295	-3.16069
Melosira nummuloides	0.7125	0.001432		-0.147215	-2.84406
Minutocellus polymorphus	1.6101	0.0008385		0.206853	-3.0765
Navicula complanatula	1.229	4.3992e-05		0.0895519	-4.35663
Navicula cryptocephala	2.2429	0.0010192		0.35081	-2.99174
Navicula directa	1.6081	0.00023227		0.206313	-3.63401
Navicula elegans	0.3216	0.0010192		-0.492684	-2.99174
Navicula gregaria	0.9896	0.0004598		-0.00454031	-3.33743
Navicula minima	0.6822	2.6486e-05		-0.166088	-4.57698
Navicula pelliculosa	0.5515	1.9348e-05		-0.258454	-4.71336
Navicula phyllepta	0.9533	9.206e-05		-0.0207704	-4.03593
Nitzschia acicularis	0.6092	0.00014005		-0.21524	-3.85372
Nitzschia actinastroides	2.0676	0.00076035		0.315467	-3.11899
Nitzschia bilobata	1.4588	0.00017622		0.163996	-3.75394
Nitzschia brevirostris	0.7176	4.915e-05		-0.144118	-4.30848
Nitzschia closterium	2.2858	0.00045054		0.359038	-3.34627
Nitzschia communis	1.2199	0.00010799		0.0863242	-3.96662
Nitzschia delicatissima	0.3588	8.2522e-05		-0.445148	-4.08343
Nitzschia dissipata	1.5312	0.00023346		0.185032	-3.63179
Nitzschia epithemoides	2.1112	0.0007006		0.324529	-3.15453
Nitzschia laevis	2.0001	1.2673e-05		0.301052	-4.89712
Nitzschia linearis	0.9748	4.8354e-05		-0.0110845	-4.31557
Nitzschia longissima	0.3101	0.0001014		-0.508498	-3.99396
Nitzschia ovalis	0.6359	8.4975e-05		-0.196611	-4.07071
Nitzschia palea	1.532	9.431e-05		0.185259	-4.02544
Nitzschia panduirformis	0.217	0.00022111		-0.66354	-3.65539
Nitzschia sigma	0.8971	0.0034377		-0.0471591	-2.46373
Nitzschia thermaloides	1.0001	0.00035741		4.34273e-05	-3.44683
Nitzschia turgidula	1.7322	9.296e-06		0.238598	-5.0317
Odontella aurita	0.7427	0.0026453		-0.129187	-2.57753
Phaeodactylum tricornutum	1.9777	5.6568e-05		0.29616	-4.24743
Pinnularia ambigua	0.8557	0.00031441		-0.0676785	-3.5025
Pleurosigma angulatum	0.4286	0.0078307		-0.367948	-2.1062
Pleurosigma elongatum	0.2872	0.0161		-0.541816	-1.79317
Pleurosigma intermedium	0.5916	0.0241		-0.227972	-1.61798
Pleurosira laevis	0.8262	0.0095796		-0.0829148	-2.01865
Pseudobalanion planctonicum	1.6865	0.0045977		0.226986	-2.33746
Pseudonitzschia multiseries	0.327	0.00048793		-0.485452	-3.31164
Rhizosolenia acuminata	0.5022	2.0338		-0.299123	0.308308
Rhizosolenia alata	0.6959	0.0341		-0.157453	-1.46725
Rhizosolenia castracanei	0.2445	2.0316		-0.611721	0.307838
Rhizosolenia formosa	0.9271	2.4222		-0.0328734	0.38421
Rhizosolenia fragillissima	1.723	0.0083732		0.236285	-2.07711
Rhizosolenia imbricata	0.6761	0.0523		-0.169989	-1.2815
Rhizosolenia robusta	0.5837	1.0721		-0.23381	0.0302353
Rhizosolenia setigera	0.6324	0.0396		-0.199008	-1.4023
Rhizosolenia stolterfothii	0.7646	0.0090202		-0.116566	-2.04478
Rhopalodea musculus	0.4286	0.0022875		-0.367948	-2.64064
Skeletonema costatum	1.9821	0.00016936		0.297126	-3.77119
Stephanocdiscus astrea	0.9649	0.0022967		-0.0155177	-2.6389
Stephanocdiscus binderanas	1.769	0.00087624		0.247728	-3.05738
Stephanocdiscus hantzschii	2.1939	0.00017927		0.341217	-3.74649
Streptotheca tamesis	1.1496	0.0198		0.0605468	-1.70333
Surirella ovata	1.5737	0.0023802		0.196922	-2.62339
Syndera acus	1.275	0.001018		0.10551	-2.99225
Synedra radians	1.0445	0.00052391		0.0189084	-3.28074
Synedra rumpens	1.271	2.4652e-05		0.104146	-4.60815
Synedra ulna	0.5972	0.0024001		-0.22388	-2.61977
Tabellaria flocculosa	0.9648	0.00042288		-0.0155627	-3.37378
Thalassiosira antarctica	0.5796	0.059		-0.236872	-1.22915
Thalassiosira decipiens	1.2406	0.0124		0.0936318	-1.90658
Thalassiosira eccentrica	1.302	0.0042223		0.114611	-2.37445
Thalassiosira fluviatilis	1.6992	0.00060758		0.230244	-3.2164
Thalassiosira gravida	0.9924	0.0028032		-0.00331324	-2.55235
Thalassiosira nordenskioeldii	2.5196	0.0023132		0.401332	-2.63579
Thalassiosira oceanica	1.1453	3.1976e-05		0.0589193	-4.49518
Thalassiosira pseudonana	3.1078	4.8478e-05		0.492453	-4.31446
Thalassiosira punctigera	1.1044	0.0242		0.0431264	-1.61618
Thalassiosira weissflogii	1.3009	0.00036322		0.114244	-3.43983
Thallasiosira rotula	2.4567	0.0024775		0.390352	-2.60599
Tryblionella hungarica	0.5445	6.4165e-05		-0.264002	-4.1927
Akashiwo sanguinea	0.5514	0.0132		-0.258533	-1.87943
Alexandrium ostenfeldii	0.1836	0.0149		-0.736127	-1.82681
Alexandrium catenella	0.475	0.0052447		-0.323306	-2.28028
Alexandrium fundyense	0.4617	0.0054316		-0.33564	-2.26507
Alexandrium minutum	0.5599	0.0023087		-0.25189	-2.63663
Alexandrium peruvianum	0.29	0.0026815		-0.537602	-2.57162
Alexandrium tamarense	0.628	0.0111		-0.20204	-1.95468
Alexandrium tamiyavanichii	0.2971	0.0116		-0.527097	-1.93554
Amphidinium carteri	1.5898	0.00030396		0.201342	-3.51718
Amphidinium crassa	0.8247	0.00093268		-0.083704	-3.03027
Amphidinium klebsii	1.3204	0.0012488		0.120706	-2.90351
Amphidinium operculatum	0.5709	0.0015241		-0.24344	-2.81699
Ceratium candelabrum	0.0784	0.0224		-1.10568	-1.64975
Ceratium furca	0.6408	0.0155		-0.193277	-1.80967
Ceratium fusus	0.3401	0.0146		-0.468393	-1.83565
Ceratium hirundinella	0.2599	0.0068703		-0.585194	-2.16302
Ceratium lineatum	0.5246	0.0090409		-0.280172	-2.04379
Ceratium platycorne	0.366	0.0747		-0.436519	-1.12668
Ceratium tripos	0.1442	0.0361		-0.841035	-1.44249
Dinophysis acuminata	0.91	0.0044265		-0.0409586	-2.35394
Dinophysis acuta	0.5658	0.019		-0.247337	-1.72125
Dinophysis caudata	0.8163	0.0137		-0.0881502	-1.86328
Dinophysis fortii	0.8385	0.0141		-0.0764969	-1.85078
Dinophysis tripos	0.428	0.0013525		-0.368556	-2.86886
Fragilidium subglobosum	0.6102	0.0161		-0.214528	-1.79317
Gonyaulax polygramma	0.278	0.0119		-0.555955	-1.92445
Gonyaulax polyedra	0.5491	0.0137		-0.260349	-1.86328
Gonyaulax tamerensis	0.5854	0.002926		-0.232547	-2.53373
Gymnodinium aureolum	0.169	0.0017808		-0.772113	-2.74938
Gymnodinium galatheanum	0.63	0.00022698		-0.200659	-3.64401
Gymnodinium breve	0.205	0.0062686		-0.688246	-2.20283
Gymnodinium catenatum	0.3499	0.0153		-0.456056	-1.81531
Gymnodinium mikimotoi	0.4005	0.0019146		-0.397397	-2.71792
Gymnodinium nelsonii	0.5265	0.0128		-0.278602	-1.89279
Gymnodinium sanguineum	0.4187	0.0177		-0.378097	-1.75203
Gymnodinium simplex	0.9401	0.00017733		-0.0268259	-3.75122
Gyrodinium aureolum	0.4188	0.0018464		-0.377993	-2.73367
Gyrodinium dominans	1.5544	0.0020038		0.191563	-2.69815
Gyrodinium impudicum	0.45	0.0022875		-0.346787	-2.64064
Gyrodinium spirale	0.755	0.0068021		-0.122053	-2.16736
Heterocapsa circularisquama	0.6241	0.00055441		-0.204746	-3.25617
Heterocapsa pygmaea	0.69	0.00020637		-0.161151	-3.68535
Heterocapsa triquetra	1.2727	0.00077865		0.104726	-3.10866
Karlodinium vene?cum	0.5654	0.00026406		-0.247644	-3.5783
Noctiluca scintillans	0.6658	30.6151		-0.176656	1.48594
Oblea rotunda	0.66	0.0029962		-0.180456	-2.52343
Ostreopsis ovata	0.39	0.0056079		-0.408935	-2.2512
Oxyrrhis marina	1.232	0.00064683		0.0906107	-3.18921
Peridinium cinctum	0.2893	0.0125		-0.538652	-1.90309
Pfiesteria piscicida	1.74	0.00036379		0.240549	-3.43915
Polykrikos kofoidii	1.2005	0.014		0.0793622	-1.85387
Prorocentrum cordatum	1.2007	0.00035048		0.0794345	-3.45534
Prorocentrum micans	0.5801	0.004419		-0.236497	-2.35468
Prorocentrum minimum	0.7773	0.00045009		-0.109411	-3.3467
Protoceratium reticulatum	0.4935	0.0042124		-0.306713	-2.37547
Protoperidinium conicum	1.8802	0.0318		0.274204	-1.49757
Protoperidinium crassipes	0.308	0.059		-0.511449	-1.22915
Protoperidinium bipes	1.3699	0.00068264		0.136689	-3.16581
Protoperidinium depressum	0.3343	0.0964		-0.475864	-1.01592
Protoperidinium excentricum	0.5569	0.0080163		-0.254223	-2.09603
Protoperidinium hirobis	1.476	0.0022537		0.169086	-2.6471
Protoperidinium huberi	0.72	0.0128		-0.142668	-1.89279
Protoperidinium pellucidum	0.8501	0.0137		-0.07053	-1.86328
Pyrocystis fusiformis	0.1725	3.126		-0.763211	0.494989
Scrippsiella sweeneyae	0.5361	0.0034093		-0.270754	-2.46733
Scrippsiella trochoidea	0.4601	0.002053		-0.337148	-2.68761
Chilomonas paramecium	3.142	0.00069344		0.497206	-3.15899
Chroomonas salina	1.6992	0.00013464		0.230244	-3.87083
Cryptomonas baltica	0.6665	0.00013617		-0.1762	-3.86592
Cryptomonas erosa	0.6659	0.00073783		-0.176591	-3.13204
Cryptomonas marsonii	0.7926	0.00023227		-0.100946	-3.63401
Cryptomonas ovata	0.9649	0.00058662		-0.0155177	-3.23164
Cryptomonas phaseolus	0.7636	0.00014647		-0.117134	-3.83425
Cryptomonas rostratiformis	0.5515	0.0025639		-0.258454	-2.5911
Cryptomonas undulata	0.7069	0.00012703		-0.150642	-3.89609
Pyrenomonas salina	1.213	9.0565e-05		0.0838608	-4.04304
Rhodomonas lens	0.7466	0.00023227		-0.126912	-3.63401
Rhodomonas minuta	1.0108	9.3963e-05		0.00466523	-4.02704
Rhodomonas salina	0.87	0.00011672		-0.0604807	-3.93285
Teleaulax amphioxeia	1.4142	0.00010403		0.150511	-3.98284
Calcidiscus leptoporus	1.0228	7.0595e-05		0.00979072	-4.15123
Chrysochromulina parva	0.7399	2.2199e-05		-0.130827	-4.65367
Chrysochromulina polylepis	0.8717	8.2296e-05		-0.059633	-4.08462
Chrysochromulina simplex	1.0699	1.9912e-05		0.0293432	-4.70089
Coccolithus braarudii	0.48	0.00063057		-0.318759	-3.20027
Coccolithus huxleyi	1.9968	8.4433e-06		0.300335	-5.07349
Emiliania huxleyi	1.5792	1.8308e-05		0.198437	-4.73736
Gephyrocapsa oceanica	1.1731	4.2807e-05		0.069335	-4.36849
Hymenomonas carterae	1.3115	0.00021503		0.117768	-3.6675
Imantonia rotunda	1.1493	1.1412e-05		0.0604334	-4.94264
Isochrysis galbana	1.0305	2.3127e-05		0.013048	-4.63588
Pavlova gyrans	1.1303	3.5982e-05		0.0531937	-4.44391
Pavlova lutheri	1.7904	2.9351e-05		0.25295	-4.53238
Phaeocystis globosa	2.0789	3.9289e-05		0.317834	-4.40573
Prymnesium parvum	0.9866	7.8661e-05		-0.00585889	-4.10424
Syracosphaera elongata	1.7914	0.00052271		0.253193	-3.28174
Andropogon gerardii	0.0282	6070000		-1.54975	6.78319
Liatris punctata	0.0357	440000		-1.44733	5.64345
Nardus stricta	0.0416	1175000		-1.38091	6.07004
Hordeum maritimum	0.051	1092500		-1.29243	6.03842
Dalea purpurea	0.0535	880000		-1.27165	5.94448
Tragopogon dubius	0.0595	3000000		-1.22548	6.47712
Artemisia dracunculus	0.0773	155200000		-1.11182	8.19089
Achillea millefolium	0.0833	40660000		-1.07935	7.60917
Dryas octopetala	0.0977	2.35611e+06		-1.01011	6.37219
Centaurea scabiosa	0.11	6.28491e+06		-0.958607	6.7983
Oenothera biennis	0.113	1.33667e+07		-0.946922	7.12602
Carex flacca	0.1155	2481500		-0.937418	6.39471
Epilobium angustifolium	0.1179	4000000		-0.928486	6.60206
Eriophorum vaginatum	0.1312	4260000		-0.882066	6.62941
Medicago lupulina	0.138	9930000		-0.860121	6.99695
Lotus corniculatus	0.1462	3.92984e+06		-0.835053	6.59438
Briza media	0.1473	4.79012e+06		-0.831797	6.68035
Galium aparine	0.1483	8.75898e+06		-0.828859	6.94245
Helianthus annuus	0.1604	346500000		-0.794796	8.5397
Brachypodium pinnatum	0.1604	8.41827e+06		-0.794796	6.92522
Deschampsia flexuosa	0.1613	57200000		-0.792366	7.7574
Bromus erectus	0.163	3800000		-0.787812	6.57978
Lathyrus pratensis	0.166	150000		-0.779892	5.17609
Leontodon hispidus	0.1674	1230000		-0.776245	6.08991
Poa pratensis	0.1697	1107000		-0.770318	6.04415
Koeleria macrantha	0.1707	1495000		-0.767766	6.17464
Festuca rubra	0.1828	2000000		-0.738024	6.30103
Vicia sepium	0.184	400000		-0.735182	5.60206
Festuca ovina	0.1848	3675000		-0.733298	6.56526
Medicago sativa	0.186	23679000		-0.730487	7.37436
Panicum virgatum	0.1973	6947000		-0.704873	6.8418
Arrhenatherum elatius	0.1999	5.75153e+06		-0.699187	6.75978
Catapodium rigidum	0.2	2910000		-0.69897	6.46389
Origanum vulgare	0.203	3.63986e+06		-0.692504	6.56109
Phleum pratense	0.2046	21000000		-0.689094	7.32222
Anthoxanthum odoratum	0.2053	6.50716e+06		-0.687611	6.81339
Dactylis glomerata	0.2062	9.29466e+06		-0.685711	6.96823
Rumex acetosella	0.2094	2500000		-0.679023	6.39794
Humulus lupulus	0.211	3033000		-0.675718	6.48187
Lolium perenne	0.2133	2363500		-0.671009	6.37356
Trifolium repens	0.2165	11924000		-0.664542	7.07642
Linum perenne	0.2283	3100000		-0.641494	6.49136
Epilobium hirsutum	0.2306	9.36725e+06		-0.637141	6.97161
Anthriscus sylvestris	0.239	7.80991e+06		-0.621602	6.89265
Plantago major	0.2459	4550000		-0.609241	6.65801
Arabidopsis thaliana	0.2489	44000		-0.603975	4.64345
Digitalis purpurea	0.2515	4000000		-0.599462	6.60206
Holcus lanatus	0.2589	3900000		-0.586868	6.59106
Impatiens parviflora	0.26	391000		-0.585027	5.59218
Rumex obtusifolius	0.2624	33336000		-0.581036	7.52291
Scrophularia nodosa	0.2639	3000000		-0.578561	6.47712
Taraxacum officinale	0.2776	3525000		-0.556581	6.54716
Rumex crispus	0.2829	22680000		-0.548367	7.35564
Chamaenerion angustifolium	0.2866	6.40653e+06		-0.542724	6.80662
Urtica dioica	0.2872	8.53583e+06		-0.541816	6.93125
Chenopodium album	0.2899	9500000		-0.537752	6.97772
Amaranthus retroflexus	0.2899	700000000		-0.537752	8.8451
Agrostis capillaris	0.4162	8250000		-0.380698	6.91645
